# Supplementary material for: Data-independent acquisition proteomic analysis of the brain microvasculature in Alzheimer’s disease identifies major pathways of dysfunction and upregulation of cytoprotective responses
Source: Fluids Barriers CNS. 2024 Oct 21;21:84. doi: 10.1186/s12987-024-00581-1 (PMC11492478; doi:10.1186/s12987-024-00581-1)
Supplement: Supplementary file 5 — Supplementary Table 1. [file 12987_2024_581_MOESM5_ESM.xlsx]

## Sheet: Table S1
	UWA #	Sex	Age at Death (years)	PMI (hours)	Cognitive Status	APOE	Thal	BRAAK	CERAD	Overall ADNC	Tissue Source
	7234	Female	79	3.7	No dementia	'3/3	2	4	Sparse	Low	Fresh
	7533	Female	83	5.8	No dementia	'3/3	2	4	None	Low	Frozen
	7484	Female	87	4.4	No dementia	'3/3	0	4	None	Not	Frozen
	7322	Female	88	6.5	No dementia	'2/3	2	4	None	Low	Frozen
	7539	Female	90	5.3	No dementia	'3/3	0	2	None	Not	Frozen
	7017	Female	91	7.7	No dementia	'3/3	1	3	None	Low	Frozen
	7426	Female	92	7.6	No dementia	'2/3	0	4	None	Not	Frozen
	7475	Female	93	7.9	No dementia	'2/3	0	4	None	Not	Frozen
	6944	Female	95	7.2	No dementia	'3/3	1	4	Sparse	Low	Frozen
	7065	Female	97	4.3	No dementia	'2/3	0	4	None	Not	Frozen
	7290	Female	98	5	No dementia	'3/3	2	4	Sparse	Low	Fresh
	7377	Female	98	7.5	No dementia	'2/3	0	4	None	Not	Fresh
	7129	Female	99	4.7	No dementia	'3/3	0	4	None	Not	Fresh
	7200	Female	78	2.6	Dementia	'3/3	5	5	Frequent	High	Frozen
	7045	Female	81	4.5	Dementia	'3/4	5	6	Frequent	High	Frozen
	7436	Female	86	6	Dementia	'3/3	4	5	Frequent	High	Frozen
	7370	Female	88	6.5	Dementia	'3/3	4	5	Moderate	High	Frozen
	7058	Female	91	5.1	Dementia	'3/3	4	5	Frequent	High	Frozen
	7101	Female	91	6.2	Dementia	'3/3	4	5	Moderate	High	Frozen
	7444	Female	92	7	Dementia	'3/3	5	5	Frequent	High	Frozen
	7394	Female	92	7.2	Dementia	'3/3	4	5	Frequent	High	Fresh
	7067	Female	94	7.4	Dementia	'3/3	4	5	Moderate	High	Frozen
	7450	Female	94	7.1	Dementia	'3/3	5	6	Frequent	High	Fresh
	7334	Female	96	5.5	Dementia	'3/3	5	5	Frequent	High	Fresh
	7316	Female	97	6.2	Dementia	'3/3	4	5	Frequent	High	Frozen
	7393	Female	97	7	Dementia	'3/4	5	6	Frequent	High	Fresh/Frozen*
	7602	Female	99	11	Dementia	'3/4	4	5	Frequent	High	Frozen
	7372	Female	99	6.2	Dementia	'3/3	4	6	Moderate	High	Fresh
	7140	Male	58	9.1	No dementia	Unavailable	2	0	Sparse	Low	Frozen
	7375	Male	60	9.2	No dementia	'3/3	0	0	None	Not	Frozen
	7267	Male	72	8.4	No dementia	'3/3	1	2	None	Low	Fresh
	7182	Male	78	10	No dementia	'3/3	0	0	None	Not	Frozen
	7343	Male	85	4.3	No dementia	'3/3	0	1	None	Not	Frozen
	7487	Male	89	8.3	No dementia	'3/3	1	3	None	Low	Frozen
	7482	Male	91	12.3	No dementia	'2/3	3	2	Sparse	Low	Fresh
	7197	Male	93	5	No dementia	'2/3	0	2	None	Not	Fresh
	7254	Male	60	8.7	Dementia	'3/3	5	6	Frequent	High	Frozen
	7529	Male	66	5.8	Dementia	'3/4	5	6	Frequent	High	Frozen
	7038	Male	69	5.5	Dementia	'3/3	4	6	Frequent	High	Fresh
	7506	Male	75	7	Dementia	'4/4	5	5	Frequent	High	Frozen
	7395	Male	75	5.9	Dementia	'3/4	5	6	Frequent	High	Frozen
	7336	Male	76	4.5	Dementia	'3/3	5	6	Frequent	High	Fresh
	7273	Male	85	3.6	Dementia	'3/3	4	5	Frequent	High	Fresh
	7264	Male	92	6.3	Dementia	'3/4	5	5	Moderate	High	Frozen
	Table S1: Individual Donor Demographics. *One donor used MVs from fresh and frozen brain tissue for proteomic analysis.
	PMI= post-mortem interval, CERAD = neuritic plaque abundance, ADNC= Alzheimer's disease neuropathologic change
