# Supplementary material for: Data-independent acquisition proteomic analysis of the brain microvasculature in Alzheimer’s disease identifies major pathways of dysfunction and upregulation of cytoprotective responses
Source: Fluids Barriers CNS. 2024 Oct 21;21:84. doi: 10.1186/s12987-024-00581-1 (PMC11492478; doi:10.1186/s12987-024-00581-1)
Supplement: Supplementary file 6 — Supplementary Tables 2-4. [file 12987_2024_581_MOESM6_ESM.xlsx]

## Sheet: Key
Column header	Explanation
uniprotID	From the Protein column, sp entries favored over tr entries. After that a single choice was made alphabetically.
group	Peptides assigned to the same uniprot protein that have very different D/ND ratios are separated into groups starting with group 0
Protein	Peptides that are assigned to more than one uniprot entry form a protein group. The uniprot entries for the group are shown here (one of these is listed as the 'uniprotID'.
Peptides	Peptide sequences
peptide_num	Number of peptide sequences
z	Precursor charge states of the peptides
rt	Chromatographic retention times of the peptides
e.g. D 53 M 7341	D/ND=Demented/NotDemented, Age, M/F=Male/Female, Study Number
D_av	Average chromatographic peak areas for Demented samples
ND_av	Average chromatographic peak areas for Not Demented samples
D/ND_ratio	Ratio of chromatographic peak area of Demented over Not Demented
ttest_pval	P-value determined using a T-test
rank	P-value ranking, low to high
significant	After B-H correction the T-test p-value is considered significant
BH adjusted p (FDR 0.05)	Rank/number of proteins detected * 0.05
Cutoff (FDR 0.05)	BH adjusted p (FDR 0.05) - ttest_pval
Y -Log p-value	"-Log p-value"
X Log2 FC	"Log2 D/ND_ratio"
Tables S2-4: Protein-level DIA-LC-MS/MS data of both sexes (S2), Males (S3), or Females (S4)

## Sheet: Table S2 Proteins Both Sexes
uniprotID	group	Protein	Peptides	peptide_num	z	rt	D 60 M 7254	D 69 M 7038	D 76 M 7336	D 85 M 7273	D 92 M 7264	D 81 F 7045	D 88 F 7370	D 91 F 7101	D 92 F 7444	D 96 F 7334	D 97 F 7316	D 97 F 7393	D 99 F 7372	D 91 F 7058	D 78 F 7200	D 94 F 7067	D M 66 7529	D F 86 7436	D F 94 7450	D M 75 7395	D M 75 7506	D F 92 7394	D F 99 7602	ND 58 M 7140	ND 72 M 7267	ND 78 M 7182	ND 85 M 7343	ND 93 M 7197	ND 79 F 7234	ND 88 F 7322	ND 91 F 7017	ND 92 F 7426	ND 95 F 6944	ND 97 F 7065	ND 98 F 7290	ND 99 F 7129	ND 98 F 7377	ND F 83 7533	ND M 89 7487	ND F 90 7539	ND M 91 7482	ND F 87 7484	ND M 60 7375
MK_HUMAN	0	sp|P21741|MK_HUMAN	FENWGACDGGTGTK+YNAQCQETIR+YKFENWGACDGGTGTK	3	2+2+2	31.44+22.54+35.84	3.56706e+07	6.71651e+07	4.80446e+07	1.3144e+08	1.66283e+08	1.80747e+07	2.819e+07	1.44136e+07	6.6254e+07	3.32864e+08	3.27673e+07	1.99165e+08	9.33141e+06	5.32726e+07	7.38343e+07	6.72917e+06	1.04829e+08	9.82699e+06	1.45512e+07	2.46714e+07	7.68466e+07	1.13703e+08	1.15772e+08	4.84752e+06	2.16456e+06	1.14802e+06	4.44227e+06	1.52019e+06	7.85521e+06	4.39735e+06	1.92336e+06	5.32836e+06	3.58941e+07	1.59273e+06	1.31555e+07	626532	8.99656e+06	3.93983e+06	1.21254e+06	2.3434e+06	5.32698e+06	919264	1.35391e+06
A4_HUMAN	1	sp|P05067|A4_HUMAN	HDSGYEVHHQK+LVFFAEDVGSNK	2	3+2	9.98+52.18	1.37587e+09	1.37507e+09	3.99577e+08	1.49167e+08	1.66092e+09	3.09198e+08	4.04019e+08	2.77602e+08	1.8148e+08	8366791773	6.18374e+08	4.19139e+09	1.32394e+08	9.49442e+08	1.31672e+09	1.11936e+08	1.3536e+09	5.54863e+08	6.01235e+07	1.96581e+08	3.36616e+08	4568586288	7.23204e+08	1.40003e+07	2.13997e+07	7.94434e+06	6.61229e+07	1.16969e+07	2.27934e+07	3.4583e+07	1.26002e+07	6.28395e+07	1.0248e+09	1.32447e+07	2.86976e+08	4.27115e+06	8.8534e+06	2.61179e+06	7.49179e+06	3.64343e+06	4.79585e+07	2.59536e+06	2.69836e+06
SMOC1_HUMAN	0	sp|Q9H4F8|SMOC1_HUMAN	FSEPDPSHTLEER+QSALEEAQQNPR+VISLPELK	3	2+2+2	33.80+24.04+48.16	3.05868e+07	7.03155e+07	3.29971e+07	1.35863e+08	7.61334e+07	1.47598e+07	1.84524e+07	1.13838e+07	5.73826e+07	1.68899e+08	3.61725e+07	8.02479e+07	1.48321e+07	3.95959e+07	7.06241e+07	5.42231e+06	1.04477e+08	2.82067e+07	2.16302e+07	2.01359e+07	3.66693e+07	2.52418e+07	5.28735e+07	6.83423e+06	4.70097e+06	3.08624e+06	1.05132e+07	1.04292e+07	1.35963e+07	1.2328e+07	6.8026e+06	5.8137e+06	3.34944e+07	4.67211e+06	1.45866e+07	3.19833e+06	1.23133e+07	1.13503e+07	3.28413e+06	9.49263e+06	5.83301e+06	8.14441e+06	9.92351e+06
AMPB_HUMAN	0	sp|Q9H4A4|AMPB_HUMAN	VGEGPGVCWLAPEQTAGK+LGDTYPSISNAR+AFFPCFDTPAVK	3	2+2+2	51.24+33.72+59.53	6.55284e+07	3.23691e+07	3.18914e+07	3.41248e+07	1.00736e+07	4.93661e+07	3.66975e+07	4.08041e+06	2.71574e+08	5.55353e+07	6.89683e+06	4.40998e+07	1.53857e+07	3.37037e+07	8.33461e+07	2.4128e+07	6.50759e+07	1.84705e+07	2.39384e+07	4.81858e+07	2.70685e+07	3.07059e+07	1.95734e+07	1.00391e+07	7.53142e+06	5.94422e+06	1.04507e+07	1.17384e+07	6.32532e+06	7.08174e+06	2.35877e+07	4.85465e+06	5.62178e+06	3.58053e+06	6.02937e+06	4.61139e+06	8.28425e+06	8.61949e+06	1.44155e+07	2.25798e+07	2.67965e+06	5.53234e+06	5.27056e+06
PON1_HUMAN	0	sp|P27169|PON1_HUMAN	IFFYDSENPPASEVLR	1	2	60.08	3.95415e+07	8.05996e+06	3.24999e+07	2.74082e+07	3.70498e+06	5.44729e+06	1.61294e+07	3.00885e+06	4.75581e+07	2.19462e+07	2.11497e+06	4.92914e+06	5.06012e+06	1.73991e+07	3.33779e+07	7.31473e+06	2.93061e+07	6.83311e+06	1.3113e+07	1.74715e+07	5.32295e+06	7.65548e+06	4.69496e+06	5.62248e+06	1.09416e+07	3.17415e+06	3.24999e+06	1.28916e+06	2.32916e+06	1.60825e+06	6.69245e+06	1.66783e+06	4.74817e+06	922398	2.67582e+06	392165	1.7044e+06	1.31578e+06	3.02032e+06	3.81279e+06	446096	1.07356e+06	3.12499e+06
TAU_HUMAN	1	sp|P10636|TAU_HUMAN	HVPGGGSVQIVYKPVDLSK+LQTAPVPMPDLK+CGSLGNIHHKPGGGQVEVK+IGSLDNITHVPGGGNK+IGSLDNITHVPGGGNKK	5	3+2+3+3+3	41.24+49.10+21.69+36.93+31.78	5.55106e+08	2.16091e+09	6.93204e+08	3.18832e+09	3.42552e+08	8.79134e+08	1.07572e+08	3.48932e+08	1.62779e+09	4.76615e+09	3.04412e+08	8.14058e+08	2.77233e+08	1.9418e+09	2.68594e+08	2.16082e+07	7.25869e+09	3.7617e+08	1.53763e+09	2.86584e+09	1.97938e+08	2.45901e+08	4.1914e+07	2.36911e+08	6.66144e+07	6.94642e+07	7.61949e+07	1.84109e+08	1.84458e+08	8.85903e+07	7.9369e+07	9.76431e+07	3.14122e+08	6.80865e+07	1.18023e+08	6.54094e+07	1.38951e+08	1.01164e+08	4.40298e+07	1.08144e+08	2.70914e+07	3.3616e+07	1.22748e+08
PPIA_HUMAN	0	sp|P62937|PPIA_HUMAN	ALSTGEKGFGYK+KITIADCGQLE+VSFELFADK+HTGPGILSMANAGPNTNGSQFFICTAK+FEDENFILK+VSFELFADKVPK+VKEGMNIVEAMER+EGMNIVEAMER+SIYGEKFEDENFILK	9	3+2+2+3+2+2+3+2+2	26.46+36.32+54.36+59.61+48.02+54.30+43.26+50.12+53.12	4.60206e+09	4.11629e+09	5.83786e+09	5.21482e+09	1.28241e+09	3.92953e+09	3.62679e+09	1.59632e+09	1.23125e+10	1.01248e+10	1.19454e+09	5.66539e+09	1.83655e+09	3.15504e+09	8.62154e+09	1.01591e+09	9.79555e+09	1.19326e+09	2.15242e+09	4.49353e+09	2.74985e+09	2.8164e+09	3.32935e+09	1.53712e+09	1.37799e+09	9.50897e+08	1.27108e+09	1.07448e+09	1.20153e+09	9.38165e+08	2.71703e+09	3.19181e+08	3.10829e+09	7.08267e+08	7.33561e+08	5.24103e+08	1.08725e+09	1.29578e+09	1.30841e+09	2.64323e+09	3.08512e+08	3.537e+08	1.31618e+09
CNDP2_HUMAN	0	sp|Q96KP4|CNDP2_HUMAN	YIDENQDR+MLAAYLYEVSQLKD+NVMLLPVGSADDGAHSQNEK+TGQEIPVNVR+EGGSIPVTLTFQEATGK+WVAIQSVSAWPEKR+WVAIQSVSAWPEK+QLGGSVELVDIGK+TVFGVEPDLTR+GSTDDKGPVAGWINALEAYQK+GNILIPGINEAVAAVTEEEHK+MMEVAAADVK+YPSLSLHGIEGAFSGSGAK+YIDENQDRYIK+RMMEVAAADVK+LVPNMTPEVVGEQVTSYLTK+QKLPDGSEIPLPPILLGR+LPDGSEIPLPPILLGR	18	2+2+3+2+2+3+2+2+2+3+3+2+3+2+2+3+3+2	16.10+68.37+42.57+31.71+55.76+50.46+56.28+49.29+46.72+71.29+73.47+31.79+58.45+27.26+27.34+73.95+72.26+78.76	2.90381e+09	1.61381e+09	3.08043e+09	2.83271e+09	7.20375e+08	1.55707e+09	2.32644e+09	1.09786e+09	8.97152e+09	3.63121e+09	7.02086e+08	2.98313e+09	1.00405e+09	2.31969e+09	4.80345e+09	8.49729e+08	4.62342e+09	8.17227e+08	1.21011e+09	2.59949e+09	1.17771e+09	2.21336e+09	1.45207e+09	9.73749e+08	7.42346e+08	7.21126e+08	6.87094e+08	5.40129e+08	8.78184e+08	5.10595e+08	1.8972e+09	1.8369e+08	1.40399e+09	3.32034e+08	4.53263e+08	2.89647e+08	8.68459e+08	6.94755e+08	9.95773e+08	8.22612e+08	3.82186e+08	2.88707e+08	9.7588e+08
CYTB_HUMAN	0	sp|P04080|CYTB_HUMAN	SQVVAGTNYFIK+VHVGDEDFVHLR	2	2+3	43.58+37.84	2.89058e+08	2.58519e+08	4.02921e+08	2.60733e+08	1.55911e+08	2.29866e+08	2.29905e+08	8.62305e+07	1.01431e+09	3.42763e+08	8.06053e+07	2.70882e+08	1.1036e+08	2.3929e+08	6.46377e+08	1.36159e+08	520864675	7.79475e+07	1.60448e+08	3.33767e+08	1.46616e+08	2.21347e+08	1.89331e+08	1.39434e+08	93300217	7.93659e+07	1.15326e+08	7.87505e+07	9.59447e+07	7.99296e+07	1.8524e+08	2.08354e+07	1.98824e+08	4.97382e+07	4.83937e+07	3.51519e+07	1.04868e+08	7.53604e+07	9.46844e+07	1.38193e+08	4.19296e+07	3.12124e+07	9.36614e+07
HEBP1_HUMAN	0	sp|Q9NRV9|HEBP1_HUMAN	GDKEEVAYEER+EADYVAQATR+AALEGTATYR+FATVEVTDKPVDEALR+IPNQFQSDPPAPSDK+NSLFGSVETWPWQVLSK	6	2+2+2+3+2+2	19.77+25.28+24.72+44.02+32.51+83.72	6.49901e+07	1.19362e+08	1.25522e+08	1.49339e+08	7.2926e+07	1.08548e+08	1.02645e+08	6.7386e+07	2.87152e+08	2.07872e+08	6.76783e+07	1.51302e+08	6.85358e+07	7.16265e+07	2.55758e+08	3.7143e+07	1.69241e+08	4.66825e+07	6.93234e+07	1.37375e+08	8.22436e+07	1.04017e+08	1.16722e+08	7.33988e+07	3.99301e+07	4.51101e+07	7.6981e+07	5.55853e+07	5.61235e+07	4.72725e+07	7.93259e+07	2.66685e+07	1.31396e+08	3.59813e+07	4.28369e+07	2.38879e+07	5.69261e+07	3.59662e+07	4.00733e+07	6.37206e+07	3.29691e+07	3.96078e+07	6.38355e+07
RINI_HUMAN	0	sp|P13489|RINI_HUMAN	ELALGSNK+ESLKELSLAGNELGDEGAR+ELTVSNNDINEAGVR+DLCGIVASK+VNPALAELNLR+LGDVGMAELCPGLLHPSSR+ELSLAGNELGDEGAR+ELCQGLGQPGSVLR	8	2+3+2+2+2+3+2+2	21.45+47.47+36.78+35.35+49.87+55.88+42.10+42.54	6.24035e+08	7.82988e+08	8.90917e+08	8.94491e+08	2.87523e+08	6.24688e+08	6.57606e+08	3.97088e+08	1.64946e+09	1.14022e+09	2.47799e+08	8.82007e+08	3.68472e+08	6.89091e+08	1.17263e+09	2.18066e+08	7.77714e+08	2.38727e+08	5.09302e+08	6.23551e+08	4.6865e+08	4.49225e+08	7.27659e+08	4.71297e+08	3.6573e+08	3.85506e+08	2.87073e+08	2.14928e+08	2.23347e+08	2.74992e+08	5.36919e+08	8.914e+07	3.98195e+08	1.93044e+08	1.32432e+08	8.15337e+07	3.3958e+08	2.70857e+08	2.4057e+08	4.0605e+08	1.00414e+08	1.33781e+08	3.39138e+08
CAPG_HUMAN	0	sp|P40121|CAPG_HUMAN	EGNPEEDLTADK+QAALQVAEGFISR+VSDATGQMNLTK+EVQGNESDLFMSYFPR+AQVEIVTDGEEPAEMIQVLGPKPALK+MQYAPNTQVEILPQGHESPIFK	6	2+2+2+2+3+3	27.52+57.51+26.81+67.92+67.11+55.11	8.53383e+07	1.30391e+08	1.37434e+08	1.25459e+08	5.15771e+07	8.94606e+07	5.79833e+07	2.80359e+07	5.50433e+08	1.84523e+08	3.8446e+07	1.20883e+08	4.00779e+07	1.68084e+08	3.87648e+08	2.60951e+07	2.54753e+08	2.84817e+07	7.15294e+07	1.7874e+08	4.64113e+07	9.0319e+07	9.14671e+07	3.17309e+07	3.67877e+07	2.07764e+07	6.96878e+07	4.95988e+07	3.42188e+07	4.50455e+07	7.68887e+07	1.21283e+07	5.8753e+07	2.62609e+07	2.99246e+07	1.42796e+07	2.98699e+07	4.82206e+07	3.12561e+07	4.47955e+07	2.82541e+07	1.33039e+07	2.6091e+07
TKT_HUMAN	0	sp|P29401|TKT_HUMAN	GITGVEDKESWHGKPLPK+LGQSDPAPLQHQMDIYQK+SGKPAELLK+SVPTSTVFYPSDGVATEK+HQPTAIIAK+KAYGQALAK+TSRPENAIIYNNNEDFQVGQAK+TVPFCSTFAAFFTR+AVELAANTK+ILATPPQEDAPSVDIANIR+QAFTDVATGSLGQGLGAACGMAYTGK+MFGIDRDAIAQAVR+VLDPFTIKPLDR+IIALDGDTK+NSTFSEIFKK+KISSDLDGHPVPK+AYGQALAK+ISSDLDGHPVPK+VLDPFTIKPLDRK	19	3+3+2+2+2+2+3+2+2+3+3+3+3+2+3+3+2+3+3	30.41+40.97+19.94+45.60+19.20+15.20+41.77+78.58+20.63+54.57+60.14+52.37+55.17+30.18+38.92+24.21+19.43+26.60+48.22	1.03433e+09	8.44063e+08	1.44206e+09	1.9056e+09	5.01299e+08	8.52823e+08	1.19509e+09	5.71742e+08	4.15224e+09	2.8506e+09	4.91364e+08	1.56999e+09	5.2312e+08	1.08779e+09	3.41403e+09	3.53754e+08	3.12102e+09	5.1657e+08	6.1896e+08	1.83897e+09	8.4605e+08	1.48215e+09	7.48895e+08	6.4272e+08	3.45678e+08	3.99291e+08	4.05506e+08	4.69074e+08	6.28013e+08	3.35285e+08	8.907e+08	1.31742e+08	1.05908e+09	2.00807e+08	3.03166e+08	1.85593e+08	3.94387e+08	5.01637e+08	4.75319e+08	4.29022e+08	1.92754e+08	2.10876e+08	7.42975e+08
T3HPD_HUMAN	0	sp|Q96EM0|T3HPD_HUMAN	IVLAGCPEVSGPTLLAK	1	2	55.5	3.37911e+06	2.88484e+06	2.7185e+06	6.74872e+06	960029	1.9541e+06	3.29095e+06	2.06329e+06	8.64977e+06	7.57723e+06	1.28229e+06	2.45235e+06	1.76216e+06	691754	7.75157e+06	853653	4.25446e+06	2.26436e+06	3.62157e+06	3.52136e+06	3.58641e+06	4.78187e+06	1.69475e+06	1.77273e+06	447697	1.27845e+06	389715	760419	1.80124e+06	540347	1.43452e+06	847602	2.51307e+06	320838	356446	437241	2.43667e+06	369189	450059	882537	1.62091e+06	338247	2.63355e+06
SYNC_HUMAN	0	sp|O43776|SYNC_HUMAN	EGIDPTPYYWYTDQRK+KEDGTFYEFGEDIPEAPER+LMTDTINEPILLCR+EGIDPTPYYWYTDQR+IFDSEEILAGYKR+MNYSDAIVWLK	6	3+3+2+2+3+2	51.05+52.94+58.35+56.64+50.36+63.31	1.32747e+08	9.65672e+07	1.52653e+08	1.23432e+08	3.3024e+07	7.2839e+07	9.42197e+07	3.66842e+07	3.76531e+08	2.39966e+08	4.03686e+07	1.1526e+08	3.80869e+07	8.74917e+07	3.52561e+08	2.38695e+07	2.50013e+08	5.32682e+07	5.79459e+07	1.46214e+08	5.48945e+07	9.95362e+07	6.32684e+07	5.43213e+07	3.0035e+07	2.82555e+07	3.12192e+07	3.63573e+07	4.34587e+07	2.64109e+07	7.57967e+07	1.39896e+07	6.88924e+07	1.92418e+07	2.44101e+07	1.54179e+07	3.61873e+07	4.53974e+07	3.65176e+07	4.55546e+07	1.34745e+07	1.22717e+07	3.92223e+07
ALDR_HUMAN	0	sp|P15121|ALDR_HUMAN	YKPAVNQIECHPYLTQEK+SPPGQVTEAVK+MPILGLGTWK+LLLNNGAK+VAIDVGYR	5	3+2+2+2+2	35.07+24.31+61.63+24.42+34.16	1.79401e+08	2.89092e+08	2.79283e+08	3.88083e+08	1.15075e+08	2.63956e+08	2.30032e+08	1.63953e+08	1.27427e+09	5.88357e+08	1.50513e+08	4.01792e+08	1.5224e+08	2.28817e+08	1.17105e+09	1.41288e+08	6.2393e+08	9.35844e+07	1.49285e+08	3.07255e+08	1.58557e+08	3.93809e+08	2.21775e+08	1.23973e+08	1.09719e+08	8.37767e+07	1.12374e+08	1.1337e+08	1.76371e+08	7.68115e+07	2.1781e+08	4.38047e+07	2.88452e+08	8.32816e+07	1.22596e+08	6.21821e+07	1.20682e+08	1.17031e+08	8.36689e+07	1.53511e+08	4.43207e+07	8.7055e+07	8.52145e+07
GDIR1_HUMAN	0	sp|P52565|GDIR1_HUMAN	YIQHTYR+IDKTDYMVGSYGPR+AEEYEFLTPVEEAPK+TDYMVGSYGPR+SIQEIQELDKDDESLR+YKEALLGR	6	2+2+2+2+3+2	15.26+36.11+54.44+36.41+43.64+24.76	3.73546e+08	3.71442e+08	4.96955e+08	3.27939e+08	1.21525e+08	3.77815e+08	3.46187e+08	1.72479e+08	1.40321e+09	8.01842e+08	1.31791e+08	5.9514e+08	2.15353e+08	3.12332e+08	1.03456e+09	1.31039e+08	6.95807e+08	1.71729e+08	1.96347e+08	4.47273e+08	2.5649e+08	4.12245e+08	2.82033e+08	1.49617e+08	1.98052e+08	1.08235e+08	1.86328e+08	1.0639e+08	1.60663e+08	1.12032e+08	3.37754e+08	3.80015e+07	3.66633e+08	9.77228e+07	8.73208e+07	4.65056e+07	1.35271e+08	1.40655e+08	1.38454e+08	2.55334e+08	4.98342e+07	5.71751e+07	1.54079e+08
NET1_HUMAN	0	sp|O95631|NET1_HUMAN	SPIAPCIK	1	2	28.44	1.10864e+07	3.64975e+07	1.3666e+07	6.14694e+07	2.99663e+07	9.67146e+06	2.813e+06	1.71462e+07	3.47961e+07	100091524	1.16493e+07	3.47961e+07	7.96311e+06	2.12803e+07	2.9749e+07	2.2366e+06	4.28156e+07	1.36232e+07	8.95236e+06	2.01973e+07	1.68538e+07	6.26665e+07	7.23973e+07	4.7529e+06	1.22939e+06	4.29737e+06	823251	2.17338e+06	5.35662e+06	1.01862e+07	1.14704e+07	6.47561e+06	8.23665e+06	6.93982e+06	1.8825e+07	480779	6.50352e+06	2.31594e+06	2.24587e+06	8.13497e+06	5.81903e+06	3.23453e+06	5.48818e+07
FKBP4_HUMAN	0	sp|Q02790|FKBP4_HUMAN	LAEEENKAK+ATESGAQSAPLPMEGVDISPK+TQLAVCQQR+VFVHYTGWLLDGTK+VLQLYPNNK+RGEAHLAVNDFELAR+AWDIAIATMK+AEASSGDHPTDTEMKEEQK+FEIGEGENLDLPYGLER+ALELDSNNEK+LYANMFER	11	2+3+2+3+2+3+2+3+2+2+2	10.45+50.33+22.69+57.05+34.44+40.18+55.06+17.01+65.70+24.05+41.34	5.17809e+08	4.58942e+08	7.33293e+08	4.78231e+08	1.32227e+08	5.00911e+08	5.39405e+08	2.13193e+08	1.23844e+09	1.24549e+09	1.41492e+08	9.61636e+08	2.92869e+08	3.81391e+08	1.11698e+09	1.0883e+08	1.08875e+09	3.2765e+08	3.54151e+08	5.27297e+08	4.44105e+08	4.42584e+08	4.10706e+08	1.55447e+08	2.18817e+08	1.63047e+08	1.79288e+08	1.30873e+08	1.67609e+08	1.31027e+08	3.9235e+08	4.72136e+07	5.36087e+08	1.0355e+08	1.30048e+08	5.65183e+07	1.62044e+08	1.80934e+08	3.18861e+08	4.60573e+08	5.7282e+07	6.15019e+07	2.22489e+08
FSCN1_HUMAN	0	sp|Q16658|FSCN1_HUMAN	GEHGFIGCR+YAHLSARPADEIAVDR+YSVQTADHR+VNASASSLK+LVARPEPATGYTLEFR+WSLQSEAHR+YLAPSGPSGTLK+FLIVAHDDGR+LINRPIIVFR+EVPGPDCR+YLAADKDGNVTCER+LSCFAQTVSPAEK+KVTGTLDANR+YLKGDHAGVLK+QIWTLEQPPDEAGSAAVCLR+YLTAEAFGFK+ASAETVDPASLWEY+WSLQSEAHRR+VNASASSLKK	19	2+3+2+2+3+2+2+2+3+2+2+2+2+3+3+2+2+3+2	20.70+32.57+17.10+17.73+45.94+28.30+31.48+31.68+46.07+18.45+23.75+34.83+15.55+19.73+59.07+53.21+66.43+24.39+14.71	1.14305e+09	1.23111e+09	1.39552e+09	1.24366e+09	4.11365e+08	1.04328e+09	1.27272e+09	6.79702e+08	3.98106e+09	2.09326e+09	4.6411e+08	1.51368e+09	6.32424e+08	1.04781e+09	2.68089e+09	5.38524e+08	2.10802e+09	5.21908e+08	6.68301e+08	1.50589e+09	9.37578e+08	1.43316e+09	9.04303e+08	6.14788e+08	6.09801e+08	4.90757e+08	5.58915e+08	3.56774e+08	5.78027e+08	3.45787e+08	1.12772e+09	1.17409e+08	1.077e+09	2.57094e+08	3.1209e+08	2.28816e+08	4.59198e+08	3.37205e+08	4.45816e+08	678054741	1.08405e+08	2.09117e+08	9.81108e+08
PHYD1_HUMAN	0	sp|Q5SRE7|PHYD1_HUMAN	TEFSTQEEEQLR+APVGSAPGTSFLGSEPAR	2	2+2	33.51+43.47	4.93677e+06	5.75174e+06	3.8816e+07	4.30691e+07	4.06233e+06	1.27363e+07	1.63715e+07	1.28942e+07	6.17983e+07	2.14681e+07	6.97329e+06	3.17754e+07	4.92038e+06	1.12882e+07	27739931	566768	5.27189e+07	7.8002e+06	8.84383e+06	1.66177e+07	9.6394e+06	1.11788e+07	1.26139e+07	2.4853e+06	3.87028e+06	3.85946e+06	4.74266e+06	4.65779e+06	2.54829e+06	5.22414e+06	1.1363e+07	2.77343e+06	8.79423e+06	3.32291e+06	3.19675e+06	652509	6.27744e+06	2.91482e+06	3.70019e+06	5.36426e+06	1.23809e+06	1.61827e+06	4.88061e+06
CHSP1_HUMAN	0	sp|Q9Y2V2|CHSP1_HUMAN	ASQGPVYK+HETWSGHVISS+LQAVEVVITHLAPGTK	3	2+2+3	15.02+27.61+59.86	7.09134e+07	4.8737e+07	7.17099e+07	5.20828e+07	1.22077e+07	4.93326e+07	2.9572e+07	8.68567e+06	1.22729e+08	2.75887e+07	1.13903e+07	4.04393e+07	1.88395e+07	4.35359e+07	6.88881e+07	1.17529e+07	5.07345e+07	1.69924e+07	3.3106e+07	4.29235e+07	2.06917e+07	3.54387e+07	2.16136e+07	1.64811e+07	1.81735e+07	1.19387e+07	2.5426e+07	7.94409e+06	1.2032e+07	1.43879e+07	2.65565e+07	3.50928e+06	3.10566e+07	1.35953e+07	8.16416e+06	4.28399e+06	1.83107e+07	1.09354e+07	1.77022e+07	1.73658e+07	4.26625e+06	6.79799e+06	8.37328e+06
APEX1_HUMAN	0	sp|P27695|APEX1_HUMAN	EAAGEGPALYEDPPDQK+GAVAEDGDELRTEPEAK+GLDWVKEEAPDILCLQETK+NAGFTPQER	4	2+2+3+2	34.50+26.81+65.41+21.64	1.06437e+08	1.20637e+08	1.56517e+08	5.306e+07	4.79037e+07	9.95554e+07	4.89028e+07	2.28718e+07	1.90966e+08	7.81237e+07	2.15336e+07	5.88533e+07	1.90234e+07	6.91304e+07	1.82641e+08	1.80487e+07	1.74604e+08	4.54376e+07	3.79423e+07	6.0467e+07	5.80895e+07	7.72122e+07	4.6917e+07	5.33995e+07	3.9541e+07	1.46975e+07	2.87617e+07	2.89556e+07	2.58197e+07	3.28975e+07	3.81541e+07	1.05149e+07	3.68266e+07	1.88178e+07	1.87015e+07	6.6354e+06	2.90892e+07	1.86751e+07	2.2078e+07	5.70004e+07	8.55651e+06	1.13447e+07	1.5868e+07
PROF1_HUMAN	0	sp|P07737|PROF1_HUMAN	TDKTLVLLMGK+STGGAPTFNVTVTK+DSPSVWAAVPGK+TLVLLMGK+SSFYVNGLTLGGQK+EGVHGGLINKK+TFVNITPAEVGVLVGK+TFVNITPAEVGVLVGKDR+DSLLQDGEFSMDLR	9	3+2+2+2+2+2+3+3+2	45.70+38.48+44.61+48.38+51.50+15.31+69.85+64.76+63.15	1.35824e+09	9.01802e+08	1.40533e+09	7.22096e+08	2.43365e+08	9.794e+08	7.69691e+08	2.49479e+08	4.08291e+09	1.16435e+09	3.03602e+08	1.108e+09	4.88096e+08	7.90064e+08	2.65173e+09	4.24011e+08	2.21493e+09	3.88254e+08	3.69414e+08	8.9309e+08	3.49054e+08	1.15634e+09	5.53922e+08	2.65081e+08	4.0674e+08	2.80735e+08	4.36566e+08	2.0337e+08	3.92201e+08	3.34608e+08	7.25558e+08	1.24073e+08	7.51504e+08	2.25154e+08	2.3205e+08	2.01192e+08	4.0848e+08	4.03447e+08	2.81486e+08	4.78886e+08	1.18993e+08	1.23758e+08	2.13724e+08
BLVRB_HUMAN	0	sp|P30043|BLVRB_HUMAN	LQAVTDDHIR+YVAVMPPHIGDQPLTGAYTVTLDGR+NDLSPTTVMSEGAR+LPSEGPRPAHVVVGDVLQAADVDK+TVAGQDAVIVLLGTR	5	2+3+2+3+3	24.51+62.86+39.75+51.88+65.14	1743459168	9.75746e+08	1.48008e+09	7.44488e+08	1.24727e+08	7.78598e+08	1.63459e+09	2.91535e+08	2.36787e+09	7.49091e+08	1.44577e+08	1.38681e+09	2.56507e+08	1.10094e+09	1.52763e+09	3.70785e+08	1799117723	1.96236e+08	6.5074e+08	8.5418e+08	5.85704e+08	9.55003e+08	3.98203e+08	2.89182e+08	1.81078e+08	4.12825e+08	2.84234e+08	1.6595e+08	1.73897e+08	2.47663e+08	5.45292e+08	5.2994e+07	7.63433e+08	1.02455e+08	1.23715e+08	5.92702e+07	3.20599e+08	1.30731e+08	2.92403e+08	4.67554e+08	3.56114e+07	2.04823e+08	3.53854e+08
CRK_HUMAN	0	sp|P46108|CRK_HUMAN	HGVFLVR+GMIPVPYVEK+DSSTSPGDYVLSVSENSR+TALALEVGELVK+QEEAEYVR+QEAVALLQGQR+LSRQEAVALLQGQR+DKPEEQWWNAEDSEGKR+IGDQEFDSLPALLEFYK+ALFDFNGNDEEDLPFKK	10	2+2+2+2+2+2+3+3+2+3	28.31+49.56+49.52+60.97+20.23+36.56+44.38+35.63+83.29+59.96	2.54524e+08	3.18802e+08	3.67141e+08	2.53343e+08	8.05984e+07	2.31824e+08	2.02001e+08	7.61678e+07	6.06217e+08	3.1391e+08	5.5224e+07	2.7473e+08	1.09777e+08	1.84289e+08	3.70442e+08	5.54047e+07	3.02159e+08	5.69783e+07	1.25389e+08	1.77406e+08	1.42992e+08	1.26266e+08	2.23626e+08	1.00405e+08	1.0853e+08	6.88172e+07	1.23443e+08	5.74627e+07	5.532e+07	8.15967e+07	1.65221e+08	2.78346e+07	1.6168e+08	5.0186e+07	3.3832e+07	1.35046e+07	9.84026e+07	6.80678e+07	6.94927e+07	1.60435e+08	1.4777e+07	3.63103e+07	7.47942e+07
SCRN1_HUMAN	0	sp|Q12765|SCRN1_HUMAN	DEVQEVVYFSAADHEPESK+AIIESDQEQGRK+FQEKPDR+TQSPCFGDDDPAKK+AIIESDQEQGR+SIFKPFIFVDDVK+SSPCIHYFTGTPDPSR+MDAEHPELR+VECTYISIDQVPR+STMLELEK+EPAAEIEALLGMDLVR+DSLEKQEESITVQTMMNTLR+AKDGLVVFGK	13	3+2+2+2+2+3+2+2+2+2+3+3+2	50.52+17.72+12.72+24.16+22.12+65.21+38.25+23.69+48.06+33.43+84.25+66.57+32.69	6.13307e+08	6.45136e+08	1.22058e+09	1.30702e+09	2.67535e+08	7.42748e+08	9.31742e+08	5.27093e+08	2.73791e+09	2.68722e+09	3.15058e+08	1.69544e+09	5.26124e+08	6.68802e+08	2.0289e+09	1.64561e+08	1.59977e+09	3.54648e+08	6.36213e+08	1.2434e+09	9.39359e+08	9.42576e+08	7.20061e+08	3.65919e+08	3.0756e+08	3.86265e+08	2.30086e+08	2.43379e+08	3.48322e+08	2.14358e+08	7.206e+08	6.32676e+07	7.75623e+08	1.47056e+08	2.03472e+08	9.25647e+07	2.68628e+08	2.6765e+08	5.68529e+08	6.53347e+08	8.03302e+07	9.96142e+07	7.44473e+08
PA1B2_HUMAN	0	sp|P68402|PA1B2_HUMAN	IIVLGLLPR+ELFSPLHALNFGIGGDTTR	2	2+3	64.54+69.15	1.65648e+08	1.01552e+08	1.74093e+08	6.01203e+07	2.44814e+07	1.51583e+08	1.16836e+08	5.0404e+07	5.15489e+08	1.94677e+08	4.05072e+07	1.28293e+08	5.98424e+07	9.50083e+07	3.94267e+08	4.05186e+07	2.61884e+08	5.75027e+07	6.20223e+07	1.62572e+08	6.99588e+07	7.88192e+07	7.57083e+07	2.34877e+07	6.07698e+07	3.29134e+07	4.02303e+07	2.25575e+07	5.98377e+07	2.69572e+07	1.02469e+08	1.06824e+07	1.33618e+08	2.54631e+07	3.62743e+07	2.77387e+07	2.97514e+07	3.83905e+07	3.79818e+07	7.80276e+07	1.32437e+07	1.69656e+07	3.78293e+07
MK01_HUMAN	0	sp|P28482|MK01_HUMAN	APTIEQMK+LFPNADSK+NKVPWNR+LKELIFEETAR+DLKPSNLLLNTTCDLK+GQVFDVGPR+APTIEQMKDVYIVQDLMETDLYK+NYLLSLPHK	8	2+2+2+2+2+2+3+2	25.37+25.19+21.53+40.93+55.64+33.92+79.86+40.77	1.78994e+08	2.90323e+08	4.45035e+08	4.37602e+08	2.68827e+08	2.30732e+08	2.27591e+08	2.23202e+08	1.04248e+09	7.33785e+08	1.96812e+08	4.78117e+08	1.79693e+08	3.09898e+08	1.05933e+09	1.00119e+08	6.69902e+08	1.75731e+08	1.70245e+08	5.51044e+08	2.94828e+08	4.40296e+08	3.75654e+08	2.159e+08	1.40821e+08	8.83902e+07	1.41254e+08	2.0276e+08	2.08926e+08	1.30235e+08	2.51913e+08	8.75883e+07	3.72188e+08	1.04939e+08	1.5076e+08	8.68755e+07	1.80182e+08	1.62906e+08	1.53047e+08	1.99759e+08	8.24397e+07	8.01993e+07	1.30564e+08
AK1A1_HUMAN	0	sp|P14550|AK1A1_HUMAN	AVPREELFVTSK+EELFVTSK+GLVQALGLSNFNSR+ALEALVAK+YALSVGYR+GLEVTAYSPLGSSDR+HIDCAAIYGNEPEIGEALKEDVGPGK+HHPEDVEPALRK+YIVPMLTVDGKR+AWRDPDEPVLLEEPVVLALAEK+YIVPMLTVDGK+SPAQILLR+MPLIGLGTWK+DAGHPLYPFNDPY+VFDFTFSPEEMK	15	2+2+3+2+2+2+3+3+3+3+2+2+2+2+2	35.30+31.95+60.27+31.73+35.69+47.87+53.18+19.47+48.66+77.84+56.25+38.31+61.63+55.86+63.74	5.16778e+08	6.23438e+08	8.59166e+08	8.67283e+08	1.9634e+08	7.27261e+08	8.24196e+08	4.72682e+08	2.48079e+09	1.2564e+09	2.48302e+08	1.24652e+09	4.35982e+08	7.17356e+08	1.21388e+09	2.36904e+08	1.40911e+09	2.07476e+08	5.04665e+08	7.01798e+08	4.90625e+08	4.43737e+08	6.53917e+08	2.36678e+08	3.35788e+08	3.74612e+08	2.81588e+08	1.89116e+08	2.83097e+08	2.55586e+08	6.12378e+08	8.61994e+07	7.66504e+08	2.4959e+08	1.88701e+08	8.48259e+07	3.97527e+08	2.70971e+08	2.84797e+08	4.92721e+08	6.14738e+07	9.27326e+07	2.92551e+08
FHL1_HUMAN	0	sp|Q13642|FHL1_HUMAN	AIVAGDQNVEYK+CLHPLANETFVAK+QVIGTGSFFPK	3	2+3+2	29.36+36.21+48.73	1.31417e+08	7.16266e+07	1.66788e+08	1.51009e+08	4.66823e+07	8.00294e+07	1.38524e+08	7.67229e+07	4.14727e+08	2.46233e+08	4.55738e+07	1.11831e+08	4.71424e+07	1.61454e+08	3.15923e+08	4.63024e+07	3.06259e+08	5.80597e+07	5.50373e+07	2.28978e+08	5.834e+07	1.36282e+08	5.89805e+07	4.73742e+07	3.84591e+07	7.18311e+07	4.56903e+07	3.91945e+07	5.33258e+07	5.97022e+07	9.87303e+07	2.17119e+07	9.30465e+07	3.10932e+07	2.39406e+07	1.84473e+07	3.66851e+07	4.17054e+07	6.57164e+07	3.35807e+07	2.45527e+07	1.8955e+07	9.09929e+07
LKHA4_HUMAN	0	sp|P09960|LKHA4_HUMAN	TLVWSEKEQVEK+AILPCQDTPSVK+DLSSHQLNEFLAQTLQR+SAYEFSETESMLK+WEDAIPLALK	5	2+2+3+2+2	31.66+35.73+67.97+48.28+57.60	4.69986e+07	2.66218e+07	3.8871e+07	4.73196e+07	2.66285e+07	5.04141e+07	3.4978e+07	1.59282e+07	3.247e+08	8.73351e+07	2.13898e+07	4.06379e+07	1.71672e+07	3.07882e+07	2.15505e+08	3.64527e+07	1.11804e+08	2.08392e+07	1.9171e+07	6.60565e+07	1.41462e+07	8.01156e+07	1.7398e+07	1.84674e+07	1.43052e+07	1.06297e+07	1.92898e+07	1.69274e+07	2.80107e+07	1.54005e+07	2.63315e+07	1.08556e+07	2.89217e+07	1.24081e+07	1.63236e+07	1.36607e+07	1.43471e+07	1.45987e+07	7.16109e+06	1.27213e+07	6.58954e+06	1.11473e+07	1.66056e+07
CAH2_HUMAN	0	sp|P00918|CAH2_HUMAN	QSPVDIDTHTAK+YDPSLKPLSVSYDQATSLR+SADFTNFDPR+VVDVLDSIK+YAAELHLVHWNTK+AVQQPDGLAVLGIFLK+VGSAKPGLQK+KLNFNGEGEPEELMVDNWRPAQPLK	8	3+3+2+2+3+3+2+3	24.45+51.27+39.71+46.96+41.84+85.01+13.35+58.00	3.08557e+08	3.16495e+08	3.59055e+08	4.36871e+08	2.70332e+08	2.60375e+08	2.65911e+08	2.01281e+08	9.51469e+08	4.56525e+08	1.90665e+08	4.56446e+08	1.39699e+08	1.9763e+08	1.02101e+09	1.52932e+08	8.17335e+08	1.27713e+08	1.21846e+08	3.30467e+08	1.75129e+08	7.43841e+08	1.54413e+08	2.1769e+08	7.74451e+07	8.01299e+07	1.54871e+08	1.55615e+08	1.99399e+08	1.27078e+08	2.66711e+08	6.32158e+07	3.40304e+08	6.29275e+07	1.08724e+08	9.99476e+07	9.93949e+07	8.04182e+07	7.51797e+07	9.77232e+07	5.37073e+07	3.51001e+08	1.1857e+08
TPIS_HUMAN	0	sp|P60174|TPIS_HUMAN	FFVGGNWK+TATPQQAQEVHEK+SNVSDAVAQSTR+VPADTEVVCAPPTAYIDFAR+IAVAAQNCYK+QSLGELIGTLNAAK+DCGATWVVLGHSER+HVFGESDELIGQK+VIADNVKDWSK+VTNGAFTGEISPGMIK+RHVFGESDELIGQK+VVLAYEPVWAIGTGK+KQSLGELIGTLNAAK+IIYGGSVTGATCK+LDEREAGITEK	15	2+3+2+3+2+2+3+2+2+2+3+3+2+2+2	45.31+17.06+24.30+62.96+25.29+62.58+43.85+35.46+31.52+49.72+30.78+64.95+52.60+30.98+22.75	2.19027e+09	2.57017e+09	2.96549e+09	3.53458e+09	1.6683e+09	2.65621e+09	2.67214e+09	2.19525e+09	1.11996e+10	1.03909e+10	1.62655e+09	3.96283e+09	1.71018e+09	2.22941e+09	1.48166e+10	1.71469e+09	6.11239e+09	1.50648e+09	1.79131e+09	4.97386e+09	2.72498e+09	4.81995e+09	2.3435e+09	1.7246e+09	1.42671e+09	8.5793e+08	1.18357e+09	1.35327e+09	2.3184e+09	7.92872e+08	3.15303e+09	4.38581e+08	2.71339e+09	7.94299e+08	1.26909e+09	7.69406e+08	1.0272e+09	1.61435e+09	1.21609e+09	1.83723e+09	8.52115e+08	9.61427e+08	2.13439e+09
CZIB_HUMAN	0	sp|Q9NWV4|CZIB_HUMAN	LMDSVALK+ENSIEILSSTIKPYNAEDNENFK	2	2+3	33.29+58.66	4.26003e+07	4.80986e+07	7.82994e+07	3.94553e+07	7.43612e+06	4.69956e+07	4.47261e+07	1.10511e+07	1.59803e+08	8.37771e+07	6.89768e+06	6.21082e+07	1.65056e+07	3.60315e+07	7.67343e+07	1.26328e+07	8.22802e+07	9.12229e+06	1.40095e+07	2.92042e+07	1.78463e+07	2.33796e+07	1.8961e+07	1.64199e+07	1.86994e+07	1.45819e+07	1.58939e+07	7.13638e+06	5.39516e+06	1.05158e+07	3.56539e+07	2.89855e+06	3.00879e+07	6.26602e+06	1.99756e+06	1.56203e+06	1.66625e+07	6.28907e+06	1.18003e+07	1.50895e+07	2.55942e+06	5.36769e+06	1.27714e+07
OLA1_HUMAN	0	sp|Q9NTK5|OLA1_HUMAN	LQELSAEER+IHTDFEK+YEDFKEEGSENAVK+NYIVEDGDIIFFK+IPAFLNVVDIAGLVK+GFIMAEVMK+FNTPQQPK+IGIVGLPNVGK+YLEANMTQSALPK	9	2+2+2+2+2+2+2+2+2	24.90+18.98+25.87+64.35+85.25+51.56+22.50+50.96+40.64	2.58924e+08	2.70096e+08	3.31388e+08	2.13654e+08	7.73407e+07	2.53564e+08	2.24805e+08	1.63925e+08	7.05233e+08	7.39516e+08	1.1031e+08	4.33485e+08	1.59987e+08	1.59864e+08	6.96393e+08	6.3819e+07	5.64835e+08	1.48917e+08	1.45089e+08	3.8018e+08	2.23728e+08	2.93083e+08	1.78751e+08	8.72091e+07	1.28152e+08	1.31079e+08	1.12788e+08	9.3738e+07	9.73131e+07	5.95257e+07	2.44396e+08	3.62171e+07	3.42914e+08	6.34858e+07	8.74952e+07	6.00056e+07	8.6765e+07	1.03377e+08	1.19014e+08	1.75081e+08	4.86562e+07	4.22951e+07	1.00915e+08
TRXR1_HUMAN	0	sp|Q16881|TRXR1_HUMAN	MIEAVQNHIGSLNWGYR+VVYENAYGQFIGPHR+QFVPIKVEQIEAGTPGR+VVGFHVLGPNAGEVTQGFAAALK+VMVLDFVTPTPLGTR	5	3+3+3+3+2	53.11+44.47+49.49+66.04+70.40	1.13323e+08	1.1122e+08	1.44806e+08	1.22465e+08	2.7276e+07	9.84937e+07	1.12372e+08	2.90099e+07	3.45363e+08	1.98944e+08	2.9473e+07	9.95228e+07	4.80488e+07	8.45868e+07	1.79537e+08	1.8863e+07	1.47337e+08	2.14579e+07	5.5378e+07	1.07834e+08	6.35632e+07	7.28244e+07	9.0725e+07	4.23354e+07	4.04943e+07	3.12377e+07	3.66932e+07	2.94061e+07	2.84235e+07	2.94871e+07	7.92882e+07	1.24481e+07	9.58692e+07	1.64913e+07	2.44982e+07	7.89548e+06	3.50599e+07	3.32164e+07	4.03638e+07	6.3353e+07	9.95966e+06	9.3173e+06	3.5999e+07
FABP7_HUMAN	1	sp|O15540|FABP7_HUMAN	LTNSQNFDEYMK	1	2	39.25	8.56654e+06	1.64506e+06	2.59884e+07	2.73009e+07	3.89388e+06	8.16502e+06	9.16979e+06	1.15636e+06	2.27508e+08	3.43701e+07	7.34689e+06	1.85506e+07	3.09249e+06	1.69647e+07	8.44684e+07	3.1232e+06	7.27077e+07	5.55344e+06	3.27854e+06	2.90942e+07	5.2635e+06	3.7469e+07	2.89939e+06	13563	1.33005e+06	0	680773	3.36886e+06	3.57887e+06	627315	8.20879e+06	337766	1.75469e+06	1.74219e+06	223133	458516	1.20669e+06	102148	504047	2.00058e+06	158574	490665	1.46084e+06
G6PI_HUMAN	0	sp|P06744|G6PI_HUMAN	ELQAAGKSPEDLER+SNTPILVDGK+TFTTQETITNAETAK+LFDANKDR+AVLHVALR+HFVALSTNTTK+INYTEGR+VFEGNRPTNSIVFTK+SNTPILVDGKDVMPEVNK+VWYVSNIDGTHIAK+TFTTQETITNAETAKEWFLQAAK+KIEPELDGSAQVTSHDASTNGLINFIK+EWFLQAAK+FAAYFQQGDMESNGK+NLVTEDVMR+DVMPEVNK+MIPCDFLIPVQTQHPIR+TLAQLNPESSLFIIASK+MIPCDFLIPVQTQHPIRK	19	2+2+2+2+2+2+2+3+3+3+3+3+2+2+2+2+3+3+3	27.53+29.39+34.98+18.16+30.02+25.36+19.28+37.64+46.60+45.24+69.44+56.54+47.04+41.31+37.35+27.29+62.28+71.13+55.24	1.56572e+09	1.46245e+09	2.78846e+09	2.71351e+09	3.41482e+08	2.42298e+09	2.51907e+09	1.91162e+09	5.34237e+09	7.22835e+09	7.45156e+08	4.87086e+09	1.66377e+09	1.37401e+09	5.08043e+09	3.81032e+08	3.82223e+09	1.04879e+09	1.83954e+09	3.29254e+09	3.05762e+09	2.23027e+09	1.9788e+09	4.88383e+08	1.01991e+09	1.02484e+09	5.36773e+08	4.13472e+08	8.51927e+08	3.7386e+08	2.26437e+09	1.79394e+08	2.93155e+09	3.8672e+08	4.65888e+08	2.29464e+08	8.89419e+08	8.72701e+08	1.30542e+09	1.92212e+09	2.97382e+08	2.3539e+08	1.23673e+09
CNN3_HUMAN	0	sp|Q15417|CNN3_HUMAN	YDHQAEEDLR+DGIILCELINK+KVNESSLNWPQLENIGNFIK+VNESSLNWPQLENIGNFIK+LTLQPVDNSTISLQMGTNK+GMSVYGLGR+GASQAGMLAPGTR+CASQAGMTAYGTR+AGQSVIGLQMGTNK+MQTDKPFDQTTISLQMGTNK	10	2+2+3+3+3+2+2+2+2+3	20.59+64.58+71.37+77.44+56.01+36.97+26.97+24.38+39.05+48.25	5.16785e+08	5.04963e+08	7.9192e+08	4.3483e+08	1.6461e+08	4.47112e+08	3.66797e+08	1.19886e+08	1.54594e+09	4.46274e+08	9.01534e+07	6.29206e+08	1.97103e+08	4.16626e+08	7.89029e+08	1.59546e+08	7.80858e+08	1.11756e+08	2.50512e+08	3.19331e+08	2.10889e+08	3.98864e+08	3.77682e+08	1.92435e+08	2.33703e+08	1.09074e+08	1.90504e+08	1.19966e+08	1.40523e+08	2.50259e+08	3.28487e+08	6.48733e+07	2.83923e+08	1.39438e+08	7.42666e+07	3.39211e+07	2.51995e+08	1.60609e+08	1.38466e+08	3.31086e+08	4.69272e+07	3.52588e+07	8.17363e+07
TCTP_HUMAN	0	sp|P13693|TCTP_HUMAN	GKLEEQRPER+DLISHDEMFSDIYK	2	3+2	13.32+56.03	9.06553e+07	1.14625e+08	1.75481e+08	1.44667e+08	3.66392e+07	9.84895e+07	1.02654e+08	5.46149e+07	4.17939e+08	2.94757e+08	3.77383e+07	1.62621e+08	6.98877e+07	7.60936e+07	3.34725e+08	3.73897e+07	2.36936e+08	4.51418e+07	8.69423e+07	1.7994e+08	9.74939e+07	1.06744e+08	4.90256e+07	3.91159e+07	3.98202e+07	4.02495e+07	5.39261e+07	2.5259e+07	4.20813e+07	3.20163e+07	1.12377e+08	1.1771e+07	1.26132e+08	2.5125e+07	2.8031e+07	1.36591e+07	5.85318e+07	5.20403e+07	5.65335e+07	9.7701e+07	1.18173e+07	2.1092e+07	4.48075e+07
NAGK_HUMAN	0	sp|Q9UJ70|NAGK_HUMAN	IAEGAQQGDPLSR+KIAEGAQQGDPLSR+SEVLLVSEDGK+ILAEADGLSTNHWLIGTDK+IVFDSIDNLEAAPHDIGYVK+HIVAVLPEIDPVLFQGK+ILIEELR+AGVDPLVPLR+SLGLSLSGGDQEDAGR	9	2+2+2+3+3+3+2+2+2	27.64+24.49+35.18+55.97+61.24+70.26+43.75+46.04+40.44	1.52968e+08	2.08612e+08	3.22412e+08	2.65981e+08	6.48073e+07	1.47704e+08	1.58142e+08	9.29624e+07	5.19693e+08	3.11527e+08	5.85953e+07	1.83061e+08	1.03494e+08	1.66964e+08	2.97344e+08	3.10618e+07	2.49188e+08	5.56313e+07	1.12419e+08	1.79295e+08	1.26102e+08	1.04257e+08	1.60752e+08	8.04985e+07	6.80555e+07	7.11823e+07	8.23517e+07	4.4236e+07	5.99884e+07	6.86688e+07	1.47533e+08	7.84052e+07	1.54099e+08	5.44473e+07	3.48071e+07	2.33764e+07	7.47622e+07	6.70661e+07	9.36114e+07	8.41043e+07	3.43487e+07	3.43483e+07	1.04718e+08
UBE2N_HUMAN	0	sp|P61088|UBE2N_HUMAN	IYHPNVDKLGR+YFHVVIAGPQDSPFEGGTFK+ICLDILK+LELFLPEEYPMAAPK	4	3+3+2+2	27.14+59.48+50.75+69.10	9.23445e+07	6.93199e+07	1.21626e+08	9.56741e+07	2.26673e+07	7.37772e+07	7.53756e+07	3.44501e+07	2.96421e+08	1.37684e+08	2.79571e+07	9.00079e+07	3.60525e+07	7.14149e+07	2.12173e+08	2.45419e+07	1.87699e+08	1.39553e+07	3.87795e+07	8.72645e+07	4.71405e+07	7.15389e+07	6.34414e+07	2.8767e+07	3.67108e+07	1.91946e+07	3.63526e+07	1.77108e+07	3.76241e+07	2.91497e+07	5.85242e+07	1.75812e+07	7.8517e+07	1.92619e+07	1.59352e+07	1.46663e+07	3.73745e+07	2.93629e+07	2.65323e+07	4.5801e+07	9.07151e+06	1.4373e+07	2.90863e+07
CCS_HUMAN	0	sp|O14618|CCS_HUMAN	VWDVIGR+SLIIDEGEDDLGR	2	2+2	40.59+45.97	3.41585e+07	2.44484e+07	3.34011e+07	1.65952e+07	8.01996e+06	1.99935e+07	2.17488e+07	1.64767e+07	4.6808e+07	4.02267e+07	8.72235e+06	4.40383e+07	1.38632e+07	1.80995e+07	4.07264e+07	5.3899e+06	4.56262e+07	6.53443e+06	1.27283e+07	1.38706e+07	1.04986e+07	1.1136e+07	3.48884e+07	1.48946e+07	6.22767e+06	8.44454e+06	9.18988e+06	5.75112e+06	8.03752e+06	1.09776e+07	1.64184e+07	3.28002e+06	1.84956e+07	3.85286e+06	5.16137e+06	1.37531e+06	1.50909e+07	1.20262e+07	8.48443e+06	1.41723e+07	7.11039e+06	5.55936e+06	9.96272e+06
TXD17_HUMAN	0	sp|Q9BRA2|TXD17_HUMAN	TIFAYFTGSK+SWCPDCVQAEPVVR	2	2+2	56.30+43.44	5.10671e+07	5.86863e+07	5.56628e+07	2.94853e+07	1.16301e+07	4.18877e+07	3.25343e+07	1.56699e+07	1.07198e+08	6.31104e+07	1.2774e+07	4.764e+07	1.98126e+07	3.18442e+07	7.69918e+07	1.02168e+07	7.23752e+07	1.58165e+07	2.22958e+07	2.68258e+07	1.85871e+07	2.53066e+07	2.88685e+07	2.89877e+07	2.04973e+07	1.66841e+07	2.05151e+07	9.31103e+06	1.5129e+07	13505012	3.40742e+07	7.1187e+06	2.77804e+07	8.37828e+06	8.9126e+06	6.6315e+06	2.11168e+07	1.14801e+07	1.18478e+07	2.23849e+07	1.71311e+06	5.14818e+06	9.26814e+06
KAD1_HUMAN	0	sp|P00568|KAD1_HUMAN	EVQQGEEFERR+IIFVVGGPGSGK+EVQQGEEFER+VNAEGSVDSVFSQVCTHLDALK+YGYTHLSTGDLLR+KVNAEGSVDSVFSQVCTHLDALK+ATEPVIAFYEK+VDDNEETIK+ATEPVIAFYEKR+VDDNEETIKK+IGQPTLLLYVDAGPETMTQR	11	2+2+2+3+3+3+2+2+3+2+3	21.62+45.46+24.01+70.48+43.84+64.54+47.57+18.05+42.61+14.95+69.14	6.2476e+08	8.32675e+08	1.0387e+09	9.68661e+08	2.52292e+08	6.85679e+08	6.72547e+08	5.65522e+08	1.99997e+09	1.57145e+09	2.7055e+08	1.03627e+09	4.15668e+08	5.40322e+08	1.56725e+09	1.44314e+08	2.0726e+09	3.04243e+08	3.86069e+08	9.71791e+08	5.3458e+08	6.19669e+08	5.77293e+08	4.26551e+08	3.03061e+08	3.71174e+08	3.59127e+08	2.64853e+08	3.34284e+08	2.63733e+08	5.96088e+08	9.44549e+07	7.68503e+08	1.78717e+08	1.84984e+08	1.3074e+08	3.61828e+08	2.5839e+08	3.02061e+08	5.25595e+08	5.64131e+07	1.55411e+08	3.2087e+08
CYBP_HUMAN	0	sp|Q9HB71|CYBP_HUMAN	WDYLTQVEK+IYEDGDDDMKR+SKIETEIK+KAELLDNEKPAAVVAPITTGYTVK+TDTVLILCR+SFDLLVK	6	2+3+2+3+2+2	45.13+20.61+17.69+48.93+43.89+46.31	1.10414e+08	8.75395e+07	1.1958e+08	1.10352e+08	2.95123e+07	6.37053e+07	6.16615e+07	4.68575e+07	1.61445e+08	1.84472e+08	4.59291e+07	1.17177e+08	3.71464e+07	6.7623e+07	2.123e+08	1.3153e+07	223104588	6.10284e+07	3.67385e+07	8.83198e+07	7.59353e+07	9.47592e+07	7.53163e+07	5.09248e+07	4.12502e+07	3.76058e+07	2.7045e+07	2.84991e+07	3.68588e+07	3.14931e+07	6.50949e+07	1.54676e+07	8.96961e+07	2.79591e+07	2.40154e+07	1.57865e+07	2.75316e+07	3.79478e+07	3.69292e+07	5.50723e+07	9.89996e+06	3.0212e+07	4.60287e+07
UBC12_HUMAN	0	sp|P61081|UBC12_HUMAN	GGYIGSTYFER+LFEQNVQR+TCDISFSDPDDLLNFK+DINELNLPK	4	2+2+2+2	42.32+26.21+68.05+42.58	9.97943e+07	1.12703e+08	1.48186e+08	1.20056e+08	5.37664e+07	1.04378e+08	9.6352e+07	6.07809e+07	2.55289e+08	2.53719e+08	4.30435e+07	1.70546e+08	6.3295e+07	9.043e+07	2.55204e+08	2.79038e+07	1.34885e+08	6.59198e+07	6.55804e+07	1.03585e+08	9.0869e+07	8.81487e+07	9.46482e+07	6.50118e+07	5.31771e+07	4.14804e+07	5.69359e+07	3.81718e+07	4.48248e+07	4.23648e+07	8.63163e+07	1.9656e+07	1.05883e+08	3.3762e+07	2.78996e+07	1.78806e+07	6.15231e+07	7.00668e+07	6.14366e+07	7.85782e+07	2.94457e+07	4.80516e+07	6.88387e+07
SNX2_HUMAN	0	sp|O60749|SNX2_HUMAN	MNESDAWFEEK+SAAMLGNSEDHTALSR+FSDFLGLHSK+ELSANTAAFAK+YLHVGYIVPPAPEK+WEDAQITLLK+QQQFENLDQQLR+QFLESSELPR+AVNTQALSGAGILR+SMSAPVIFDR	10	2+3+2+2+3+2+2+2+2+2	42.07+28.83+42.87+31.77+45.68+51.97+40.32+41.32+45.43+45.41	2.12323e+08	2.81078e+08	3.83715e+08	3.87786e+08	9.76372e+07	1.77875e+08	1.93963e+08	1.15508e+08	5.50111e+08	3.30505e+08	5.79451e+07	2.54178e+08	1.16682e+08	2.27969e+08	3.306e+08	6.35103e+07	2.88687e+08	7.53718e+07	1.20555e+08	1.93497e+08	1.35745e+08	1.6955e+08	2.42566e+08	2.03422e+08	1.04124e+08	9.70065e+07	8.86236e+07	8.38732e+07	7.04202e+07	8.39522e+07	1.69383e+08	3.69431e+07	1.69233e+08	4.3138e+07	4.96262e+07	2.35731e+07	1.21174e+08	9.25244e+07	1.1283e+08	1.40257e+08	4.94472e+07	3.69638e+07	1.37181e+08
HEBP2_HUMAN	0	sp|Q9Y5Z4|HEBP2_HUMAN	LNSYIQGK+VYYTAGYNSPVK+NQEQLLTLASILR	3	2+2+2	23.53+34.55+74.53	5.36125e+07	4.32606e+07	6.45212e+07	3.14986e+07	1.37518e+07	3.60255e+07	3.67547e+07	1.85712e+07	1.3794e+08	4.50975e+07	1.69287e+07	5.23911e+07	1.9795e+07	3.1676e+07	7.92402e+07	1.40344e+07	6.0027e+07	1.70131e+07	1.95223e+07	2.93434e+07	2.03878e+07	4.37674e+07	3.56435e+07	1.98439e+07	2.95178e+07	1.68712e+07	2.45387e+07	1.80705e+07	1.85395e+07	2.06541e+07	2.57433e+07	1.01325e+07	2.56861e+07	1.03943e+07	1.70368e+07	7.42603e+06	2.43998e+07	1.18868e+07	1.56964e+07	3.00524e+07	7.25852e+06	8.10399e+06	9.77271e+06
PGAM1_HUMAN	0	sp|P18669|PGAM1_HUMAN	HGESAWNLENR+YADLTEDQLPSCESLK+FSGWYDADLSPAGHEEAK+YADLTEDQLPSCESLKDTIAR+NLKPIKPMQFLGDEETVR+NLKPIKPMQFLGDEETVRK+FSGWYDADLSPAGHEEAKR	7	2+2+3+3+3+3+3	28.21+46.20+46.28+52.22+48.85+43.68+42.41	1.3939e+09	1.83309e+09	2.46467e+09	3.70505e+09	7.94986e+08	1.74742e+09	1.94314e+09	2.11161e+09	4.58464e+09	5.9893e+09	7.66418e+08	3.45672e+09	1.18325e+09	1.01165e+09	3.65175e+09	3.28483e+08	2.83923e+09	9.40586e+08	1.49982e+09	2.54503e+09	2.00728e+09	1.38875e+09	2.26373e+09	1.20286e+09	8.08729e+08	1.09144e+09	7.4093e+08	8.00667e+08	8.85251e+08	6.38405e+08	1.52779e+09	3.10129e+08	1.62637e+09	4.06359e+08	4.92419e+08	3.35391e+08	1.06028e+09	1.16331e+09	1.03998e+09	1.61589e+09	2.65321e+08	3.50538e+08	1.26481e+09
FKBP3_HUMAN	0	sp|Q00688|FKBP3_HUMAN	SEETLDEGPPK+AWTVEQLR+GWDEALLTMSK	3	2+2+2	24.22+40.88+57.19	4.13983e+07	3.47635e+07	5.60165e+07	1.28819e+08	3.71742e+07	2.96725e+07	4.82315e+07	1.94444e+07	8.32373e+07	1.34555e+08	4.42632e+07	5.34193e+07	1.9402e+07	4.01724e+07	1.1818e+08	9.70429e+06	1.0272e+08	2.75631e+07	1.8905e+07	5.17288e+07	4.0528e+07	4.51924e+07	3.29284e+07	2.26649e+07	1.85629e+07	1.22954e+07	1.86794e+07	2.90427e+07	4.15244e+07	2.46626e+07	2.69525e+07	9.99957e+06	3.22094e+07	1.661e+07	1.76856e+07	8.96171e+06	2.13949e+07	3.02831e+07	1.953e+07	1.98619e+07	8.72375e+06	1.27755e+07	2.99697e+07
ENOPH_HUMAN	0	sp|Q9UHY7|ENOPH_HUMAN	IGHKVESESYR+AEFFADVVPAVR+LLFGHSTEGDILELVDGHFDTK	3	2+2+3	15.23+59.55+73.90	4.25025e+07	3.29205e+07	4.68577e+07	2.54964e+07	9.7784e+06	3.47743e+07	3.42421e+07	1.97602e+07	1.60474e+08	1.12829e+08	1.12575e+07	7.63263e+07	2.24246e+07	5.01668e+07	1.52081e+08	8.07636e+06	1.26345e+08	2.79176e+07	2.58697e+07	6.28937e+07	3.40186e+07	3.46246e+07	2.28005e+07	1.44509e+07	1.73164e+07	1.06162e+07	1.85366e+07	1.26343e+07	1.80481e+07	1.08615e+07	3.74538e+07	6.68138e+06	3.42723e+07	8.395e+06	1.28109e+07	7.6249e+06	9.2944e+06	1.05734e+07	2.13529e+07	2.86572e+07	3.67722e+06	5.84643e+06	2.85645e+07
ARMT1_HUMAN	0	sp|Q9H993|ARMT1_HUMAN	IHEAIIQSPPIDYFDVFK	1	3	72.38	9.23005e+06	2.92616e+06	6.23164e+06	3.43192e+06	1.42334e+06	5.17924e+06	5.28915e+06	1.92686e+06	1.40167e+07	1.03915e+07	1.03655e+06	4.37118e+06	3.00326e+06	4.28518e+06	1.00173e+07	484169	7.007e+06	1.85728e+06	3.0633e+06	5.49344e+06	3.89546e+06	2.77386e+06	2.90652e+06	977193	3.14291e+06	1.13795e+06	442537	1.41792e+06	1.18491e+06	1.63816e+06	3.96839e+06	118400	4.61653e+06	1.94631e+06	480469	274553	1.73757e+06	405224	2.55677e+06	2.48441e+06	155577	354571	2.29145e+06
BIEA_HUMAN	0	sp|P53004|BIEA_HUMAN	SGSLENVPNVGVNK	1	2	35.76	7.89466e+06	5.11957e+06	1.31099e+07	8.92814e+06	4.80378e+06	7.78414e+06	1.12713e+07	9.21899e+06	2.39232e+07	1.56655e+07	5.24691e+06	1.77989e+07	6.15095e+06	7.71383e+06	4.42972e+07	4.24642e+06	1.59529e+07	6.96969e+06	6.8303e+06	1.27778e+07	8.25521e+06	1.59529e+07	5.93198e+06	910996	1.23444e+06	5.79898e+06	4.88033e+06	4.86119e+06	6.28702e+06	3.74581e+06	9.26106e+06	1.88964e+06	1.49088e+07	2.56726e+06	4.49756e+06	1.55022e+06	7.25558e+06	4.70841e+06	5.03367e+06	4.29023e+06	2.16835e+06	4.56902e+06	5.14208e+06
GSTO1_HUMAN	0	sp|P78417|GSTO1_HUMAN	GIRHEVININLK+HEVININLK+GSAPPGPVPEGSIR+LLPDDPYEK+FCPFAER+VPSLVGSFIR	6	3+2+2+2+2+2	34.95+35.29+31.59+34.77+34.72+57.14	1.55029e+08	1.98364e+08	2.49716e+08	2.33059e+08	9.21911e+07	4.82638e+08	1.57113e+08	1.8896e+08	4.91119e+08	3.9541e+08	1.18079e+08	2.67603e+08	1.21429e+08	1.23668e+08	4.16798e+08	6.17078e+07	3.04406e+08	8.78488e+07	5.09394e+07	1.68785e+08	1.30848e+08	2.5308e+08	1.07383e+08	1.18476e+08	1.09552e+08	5.89245e+07	9.65252e+07	6.86678e+07	1.47883e+08	7.4668e+07	1.15064e+08	6.31281e+07	2.37083e+08	7.44858e+07	8.34906e+07	6.6425e+07	8.77279e+07	9.66295e+07	6.97705e+07	6.47781e+07	4.37663e+07	8.43435e+07	9.66983e+07
GSH1_HUMAN	0	sp|P48506|GSH1_HUMAN	ASGELMTVAR+GGNAVVDGCGK+LGCPGFTLPEVKPNPVEGGASK+VVINVPIFK+WGVISASVDDR+FKPPPPNSDIGWR+DKNTPSPFIETFTEDDEASR	7	2+2+3+2+2+3+3	29.20+15.13+52.09+58.72+42.64+38.23+53.24	1.87594e+08	1.5556e+08	2.67696e+08	2.5327e+08	4.78824e+07	1.25486e+08	2.14185e+08	1.09405e+08	4.02269e+08	3.15164e+08	4.65207e+07	2.78657e+08	7.88708e+07	1.34552e+08	2.32877e+08	2.84863e+07	3.15277e+08	5.77524e+07	1.2525e+08	1.84511e+08	1.40679e+08	1.30986e+08	1.30568e+08	9.95068e+07	6.8472e+07	9.27958e+07	6.02348e+07	6.03154e+07	6.78366e+07	4.87346e+07	1.27975e+08	1.67008e+07	1.36046e+08	3.08815e+07	4.1163e+07	1.40196e+07	8.00951e+07	4.05906e+07	1.07062e+08	9.91545e+07	1.16539e+07	1.71218e+07	1.1223e+08
NHLC2_HUMAN	0	sp|Q8NBF2|NHLC2_HUMAN	SENAVVDGPFLVEK+MVSVLPIFR	2	2+2	49.37+64.78	3.02611e+07	3.09233e+07	4.43657e+07	2.91506e+07	9.82304e+06	1.82575e+07	1.98465e+07	3.9906e+06	1.06206e+08	2.1888e+07	4.32575e+06	2.19298e+07	9.74608e+06	1.62992e+07	4.34955e+07	1.03257e+07	4.98376e+07	3.17228e+06	9.47468e+06	2.19507e+07	1.12351e+07	2.72769e+07	1.99893e+07	1.04088e+07	7.78341e+06	4.88781e+06	1.17285e+07	3.01507e+06	5.19379e+06	1.39107e+07	1.33032e+07	2.91807e+06	1.23175e+07	4.34358e+06	3.38325e+06	629655	1.73347e+07	6.46384e+06	6.87532e+06	1.16496e+07	3.05694e+06	715100	4.5354e+06
ERF1_HUMAN	0	sp|P62495|ERF1_HUMAN	LSVLGAITSVQQR+GFGGIGGILR	2	2+2	57.39+51.81	2.0465e+07	1.58105e+07	2.78215e+07	2.22862e+07	5.62364e+06	1.63819e+07	1.40584e+07	7.57345e+06	7.26298e+07	3.59452e+07	8.75774e+06	2.29211e+07	8.46993e+06	1.31832e+07	5.88394e+07	4.80987e+06	4.7644e+07	9.75108e+06	7.28011e+06	1.81162e+07	7.20682e+06	1.90455e+07	1.04616e+07	4.39364e+06	7.23255e+06	5.55553e+06	1.18934e+07	7.16315e+06	1.02746e+07	7.97122e+06	1.73324e+07	5.28044e+06	1.83867e+07	4.92222e+06	5.59623e+06	3.36326e+06	5.77666e+06	8.08601e+06	4.63527e+06	8.49286e+06	2.44379e+06	3.10211e+06	6.69307e+06
LGUL_HUMAN	0	sp|Q04760|LGUL_HUMAN	GFGHIGIAVPDVYSACK+VLGMTLIQK+IAWALSR+DFLLQQTMLR+RFEELGVK	5	3+2+2+2+2	54.25+45.82+40.14+59.89+26.30	1.38378e+08	1.92214e+08	2.49042e+08	197214425	1.01145e+08	1.37579e+08	1.42929e+08	1.27755e+08	7.34376e+08	3.63391e+08	1.14683e+08	2.58107e+08	1.04434e+08	1.52911e+08	6.66112e+08	4.74486e+07	4.3578e+08	6.45581e+07	8.51119e+07	2.13489e+08	1.02013e+08	2.43605e+08	1.90526e+08	9.63844e+07	6.83369e+07	6.73085e+07	7.83856e+07	7.98129e+07	1.31963e+08	7.77341e+07	1.67265e+08	4.84514e+07	1.94269e+08	5.99479e+07	7.7688e+07	5.11348e+07	1.16585e+08	8.82561e+07	4.39401e+07	1.05952e+08	3.88808e+07	4.48098e+07	6.67181e+07
RAN_HUMAN	0	sp|P62826|RAN_HUMAN	HLTGEFEK+NLQYYDISAK+SNYNFEKPFLWLAR+LVLVGDGGTGK+HLTGEFEKK+NVPNWHR+GPIKFNVWDTAGQEK+FNVWDTAGQEK	8	2+2+3+2+2+2+2+2	19.30+38.14+66.01+31.26+15.50+22.41+47.87+42.01	8.49592e+08	6.12515e+08	1.05168e+09	8.37123e+08	3.20737e+08	5.07694e+08	8.08766e+08	2.93238e+08	2.48938e+09	9.31858e+08	2.53541e+08	8.59613e+08	3.31848e+08	6.82528e+08	1.53403e+09	3.45984e+08	1.38692e+09	3.07483e+08	3.87271e+08	6.97995e+08	4.90182e+08	7.08987e+08	6.57635e+08	4.333e+08	3.22805e+08	3.29904e+08	3.27145e+08	3.09904e+08	2.66984e+08	3.49805e+08	5.376e+08	2.1254e+08	6.85392e+08	2.00609e+08	2.36065e+08	1.08046e+08	4.45352e+08	3.69385e+08	4.24263e+08	3.24853e+08	1.78047e+08	2.56678e+08	4.29112e+08
COR1B_HUMAN	0	sp|Q9BR76|COR1B_HUMAN	VFTTGFSR+AIFLADGK+VGIIAWHPTAR+VTWDSTFCAVNPK+YFEITEEPPYIHFLNTFTSK+DADPILISLR+AGEAGKLEEVMQELR	7	2+2+3+2+3+2+3	32.15+33.55+40.69+49.43+80.09+56.45+57.62	4.87123e+08	5.54868e+08	6.23191e+08	4.41335e+08	1.46292e+08	4.37955e+08	4.54131e+08	1.48041e+08	1.10637e+09	5.37178e+08	1.27196e+08	5.06499e+08	2.34111e+08	3.76452e+08	5.88825e+08	1.48754e+08	4.45296e+08	1.38693e+08	2.75631e+08	2.93497e+08	2.53527e+08	2.37038e+08	4.25038e+08	2.31538e+08	280080609	1.46391e+08	2.42174e+08	9.7774e+07	1.30848e+08	2.15685e+08	3.72706e+08	5.79484e+07	3.22513e+08	1.17417e+08	8.48743e+07	3.57676e+07	3.39691e+08	1.77439e+08	2.04951e+08	2.9664e+08	6.20472e+07	7.87852e+07	1.74233e+08
GSTM2_HUMAN	0	sp|P28161|GSTM2_HUMAN	NQVFEPSCLDAFPNLK+NQVFEPSCLDAFPNLKDFISR+LGLDFPNLPYLIDGTHK	3	2+3+3	62.91+75.62+75.23	6.21572e+07	5.07517e+07	1.27731e+08	4.81389e+07	2.09349e+07	4.81487e+07	4.45927e+07	1.30851e+07	2.58819e+08	1.14635e+08	1.87976e+07	6.15427e+07	2.51395e+07	4.20257e+07	2.05778e+08	1.05428e+07	1.49543e+08	2.815e+07	2.31914e+07	7.77354e+07	2.36818e+07	6.26559e+07	4.63962e+07	2.18316e+07	2.60744e+07	1.47041e+07	2.99394e+07	1.5484e+07	2.46844e+07	1.77403e+07	4.17812e+07	6.62837e+06	5.9894e+07	1.99819e+07	1.5507e+07	1.18228e+07	2.77831e+07	1.31081e+07	2.04056e+07	3.31626e+07	5.36012e+06	6.17402e+06	1.51747e+07
DDAH2_HUMAN	0	sp|O95865|DDAH2_HUMAN	GAEIVADTFR+GGGDLPNSQEALQK+TVVAGSSDAAQK+DFAVSTVPVSGPSHLR+LSDVTLVPVSCSELEK+ALQDLGLR+GAEIVADTFRDFAVSTVPVSGPSHLR	7	2+2+2+2+2+2+3	38.40+28.29+15.04+44.47+53.37+37.05+66.42	1.29097e+08	1.90147e+08	2.83589e+08	2.34604e+08	1.22196e+08	1.75895e+08	1.3908e+08	7.37929e+07	8.5027e+08	2.56113e+08	1.07877e+08	2.67027e+08	1.00326e+08	1.92454e+08	6.12784e+08	1.09893e+08	4.3808e+08	5.92933e+07	1.0981e+08	2.48807e+08	1.12235e+08	1.99106e+08	1.68347e+08	1.06303e+08	9.58394e+07	8.68042e+07	9.06852e+07	9.36531e+07	1.44864e+08	8.44335e+07	1.58387e+08	3.63281e+07	1.26573e+08	5.96906e+07	7.49157e+07	3.52695e+07	1.24235e+08	9.12439e+07	7.31867e+07	1.4409e+08	4.65944e+07	5.56724e+07	1.03103e+08
PCY2_HUMAN	0	sp|Q99447|PCY2_HUMAN	HKGPPVFTQEER+TQGVSTTDLVGR+GAAGGAEQPGPGGR+ELAFLEAAR+NPWTGVSQFLQTSQK	5	3+2+2+2+2	22.39+31.49+14.99+50.19+62.28	6.05528e+07	8.79437e+07	1.18042e+08	1.28626e+08	2.31694e+07	5.32939e+07	8.47378e+07	6.33149e+07	2.09829e+08	2.40538e+08	2.90394e+07	1.27924e+08	4.38337e+07	6.25271e+07	1.78733e+08	1.0376e+07	1.53963e+08	3.63411e+07	5.37399e+07	1.44341e+08	7.54341e+07	8.7415e+07	6.68582e+07	4.7605e+07	2.82578e+07	5.42365e+07	1.88093e+07	3.05443e+07	2.36432e+07	1.44323e+07	5.92127e+07	7.97856e+06	7.21289e+07	1.57276e+07	2.37532e+07	1.28667e+07	1.82225e+07	3.94437e+07	5.44517e+07	3.81402e+07	2.21556e+07	2.08689e+07	8.0514e+07
ASSY_HUMAN	0	sp|P00966|ASSY_HUMAN	NPWSMDENLMHISYEAGILENPK+MPEFYNR	2	3+2	72.43+33.23	6.1574e+07	2.62598e+07	6.63832e+07	4.9629e+07	9.88275e+06	3.12702e+07	3.3157e+07	1.04967e+07	3.18158e+08	7.10106e+07	1.51929e+07	4.67148e+07	1.55795e+07	6.07932e+07	1.18179e+08	3.19904e+07	9.59554e+07	1.80512e+07	1.37969e+07	6.28427e+07	1.98153e+07	4.99025e+07	2.54456e+07	9.84248e+06	1.54442e+07	1.12276e+07	1.75672e+07	1.34543e+07	1.36111e+07	1.31707e+07	3.09609e+07	8.22539e+06	3.95391e+07	1.51024e+07	1.31636e+07	4.67709e+06	2.10075e+07	3.49607e+07	1.45448e+07	1.98103e+07	9.74471e+06	7.07489e+06	1.05632e+07
PA1B3_HUMAN	0	sp|Q15102|PA1B3_HUMAN	LGYTPVCR+LLAQDQGQGAPLLEPAP+LENGELEHIRPK+AIVQLVNER+ALHSLLLR+VVVLGLLPR	6	2+2+3+2+2+2	27.93+54.92+27.57+36.51+33.47+57.54	2.6474e+08	3.70822e+08	5.15816e+08	6.23915e+08	1.24742e+08	3.70325e+08	4.12444e+08	3.43929e+08	7.44051e+08	7.81905e+08	1.36846e+08	4.96801e+08	2.23939e+08	2.79785e+08	4.8814e+08	5.60061e+07	4.79073e+08	1.15781e+08	3.03529e+08	3.25274e+08	3.97433e+08	1.82611e+08	4.31313e+08	1.54969e+08	1.90103e+08	2.36946e+08	1.45487e+08	1.29202e+08	1.35182e+08	1.31824e+08	2.52485e+08	4.331e+07	4.04711e+08	1.06448e+08	8.74025e+07	4.97569e+07	2.2462e+08	1.56681e+08	1.94641e+08	3.06833e+08	3.82266e+07	7.02106e+07	2.29294e+08
SERC_HUMAN	0	sp|Q9Y617|SERC_HUMAN	ELLAVPDNYK+IINNTENLVR+ALELNMLSLK+FGVIFAGAQK+SQTIYEIIDNSQGFYVCPVEPQNR+FGTINIVHPK+FLEMHQL+CADYVVTGAWSAK+ASLYNAVTIEDVQK+GVGISVLEMSHR	10	2+2+2+2+3+2+2+2+2+3	43.23+31.07+59.99+44.88+70.42+35.89+43.92+43.26+48.08+43.84	1.48374e+08	1.52345e+08	3.21628e+08	2.92548e+08	9.50961e+07	1.77838e+08	1.84442e+08	1.48326e+08	6.98546e+08	4.82851e+08	1.45964e+08	2.94058e+08	1.22096e+08	2.24129e+08	5.52757e+08	3.34309e+07	5.80493e+08	1.03285e+08	1.16134e+08	4.17884e+08	1.50156e+08	2.16513e+08	1.6272e+08	9.99524e+07	8.49769e+07	6.09343e+07	1.06235e+08	1.13131e+08	1.73318e+08	7.05686e+07	2.16374e+08	5.9737e+07	1.78229e+08	4.83781e+07	9.61786e+07	5.74175e+07	1.17274e+08	7.36004e+07	8.94797e+07	1.37332e+08	3.41858e+07	2.35595e+07	1.42609e+08
CHRD1_HUMAN	0	sp|Q9UHD1|CHRD1_HUMAN	TTDFSDFLSIVGCTK	1	2	74.27	7.58903e+06	6.79851e+06	8.69577e+06	8.61671e+06	3.67199e+06	4.49647e+06	3.77508e+06	3.45721e+06	2.13442e+07	1.80421e+07	2.40037e+06	9.44677e+06	2.47557e+06	1.40363e+06	1.97535e+07	1.16176e+06	2.99234e+07	6.03539e+06	2.70325e+06	1.8309e+07	4.33635e+06	1.0955e+07	3.16985e+06	3.78266e+06	1.14231e+06	1.33994e+06	2.37157e+06	3.10676e+06	1.46247e+06	1.86052e+06	3.28335e+06	688964	4.42926e+06	1.22784e+06	1.61662e+06	1.37946e+06	9.78513e+06	1.39473e+06	2.6931e+06	4.01176e+06	554597	618754	3.70238e+06
SHPK_HUMAN	0	sp|Q9UHJ6|SHPK_HUMAN	AEAAVESAVAGPQGR+SSGFPVHLLPDIAEPGSVAGR	2	2+3	28.54+63.18	1.0853e+07	2.34863e+07	2.79915e+07	1.75521e+07	9.3241e+06	2.15094e+07	1.19378e+07	4.77579e+06	5.66407e+07	2.6704e+07	4.75248e+06	1.49874e+07	9.06061e+06	1.8461e+07	5.10208e+07	6.4939e+06	1.06339e+07	1.17957e+07	1.76231e+07	1.9401e+07	1.09972e+07	1.0686e+07	8.20341e+06	1.19496e+07	8.09325e+06	3.92244e+06	9.83581e+06	5.54667e+06	8.93766e+06	8.35956e+06	1.2073e+07	1.59546e+06	8.31078e+06	3.30083e+06	2.95044e+06	2.72012e+06	8.96776e+06	4.374e+06	8.81978e+06	1.67186e+07	2.62984e+06	2.62895e+06	1.09929e+07
PSA_HUMAN	0	sp|P55786|PSA_HUMAN	LSVEGFAVDK+DAESIHQYLLQR+AFFESHPAPSAER+LNLGTVGFYR+DLSLPPVDR+LGLQNDLFSLAR+TQYSSAMLESLLPGIR+SPVYLTVLK+LGWDPKPGEGHLDALLR+AFPCWDEPAIK+ILMDKPEMNVVLK	11	2+2+3+2+2+2+2+2+3+2+3	44.99+42.12+29.41+51.78+43.14+64.21+72.95+48.65+52.15+51.81+46.66	1.4117e+08	1.84224e+08	2.71216e+08	2.65684e+08	1.08795e+08	1.49864e+08	1.44573e+08	1.60684e+08	636561111	6.17983e+08	1.39187e+08	2.56661e+08	1.01195e+08	1.3579e+08	6.77326e+08	5.43229e+07	4.4733e+08	6.82217e+07	8.0707e+07	2.77987e+08	1.31001e+08	1.7531e+08	1.61414e+08	9.25733e+07	9.22214e+07	6.33162e+07	9.62306e+07	1.05781e+08	1.45309e+08	5.47439e+07	1.84781e+08	4.63321e+07	2.29144e+08	5.64731e+07	8.99022e+07	6.58116e+07	6.03426e+07	1.14058e+08	6.2273e+07	9.85803e+07	4.05105e+07	5.98259e+07	1.00219e+08
SAA4_HUMAN	0	sp|P35542|SAA4_HUMAN	EALQGVGDMGR	1	2	31.22	7.46795e+06	1.34973e+07	1.06685e+07	1.9074e+07	1.27699e+07	1.40818e+07	1.32394e+07	2.63035e+06	4.03302e+07	1.82658e+07	1.1878e+07	1.37397e+07	8.72836e+06	1.1031e+07	1.5841e+07	1.03255e+07	1.99051e+07	5.79952e+06	1.52852e+07	9.75106e+06	6.43845e+06	4.1383e+06	1.0911e+07	7.2659e+06	5.18877e+06	4.31589e+06	1.11534e+07	7.83165e+06	2.41658e+06	7.41424e+06	3.33746e+06	2.01578e+06	1.94395e+07	8.67888e+06	6.48192e+06	1.4548e+06	7.88842e+06	560293	4.12356e+06	1.15499e+07	2.04704e+06	461504	2.44268e+06
CBR1_HUMAN	0	sp|P16152|CBR1_HUMAN	SCSPELQQK+GIGLAIVR+IGVTVLSR+EGWPSSAYGVTK+LFSGDVVLTAR+FRSETITEEELVGLMNK+VVNVSSIMSVR+DVCTELLPLIKPQGR+KEYGGLDVLVNNAGIAFK+ILLNACCPGWVR+SETITEEELVGLMNK+EYGGLDVLVNNAGIAFK	12	2+2+2+2+2+3+2+3+3+2+2+3	16.96+41.81+34.90+38.17+47.88+60.68+49.95+61.78+62.84+51.60+63.06+70.59	2.72229e+09	3.08639e+09	4.13158e+09	3.62696e+09	7.41881e+08	2.72945e+09	3.14174e+09	1.76775e+09	8.60164e+09	5.78772e+09	1.21575e+09	4.91903e+09	1.85786e+09	2.42583e+09	4.76794e+09	5.33451e+08	6.44501e+09	1.01054e+09	1.85238e+09	3.0649e+09	2.28535e+09	1837306317	3.03034e+09	1.15376e+09	1.35512e+09	1.76073e+09	1.30003e+09	8.79212e+08	1.53135e+09	1.27882e+09	2.58563e+09	4.35929e+08	3.10838e+09	7.06666e+08	8.1049e+08	5.55319e+08	1.38803e+09	1.45317e+09	1.34387e+09	2.17054e+09	2.58135e+08	4.00796e+08	1.48444e+09
PTPA_HUMAN	0	sp|Q15257|PTPA_HUMAN	VNQGLIR+LVALLNTLDRWIDETPPVDQPSR+FGSLLPIHPVTSG+WIDETPPVDQPSR+TGPFAEHSNQLWNISAVPSWSK+KEIHTVPDMGK	6	2+3+2+2+3+3	22.38+81.43+56.84+39.01+63.13+20.57	2.795e+08	3.11144e+08	3.81629e+08	3.71174e+08	1.06653e+08	1.96118e+08	2.11926e+08	2.4356e+08	7.35867e+08	7.06109e+08	9.32592e+07	4.89307e+08	1.7367e+08	2.61492e+08	5.5919e+08	8.07757e+07	4.70248e+08	1.05712e+08	2.06993e+08	3.34894e+08	2.93149e+08	2.71541e+08	2.74038e+08	1.22445e+08	1.76784e+08	1.45157e+08	1.3663e+08	9.91499e+07	1.52018e+08	1.10315e+08	2.64664e+08	4.08375e+07	2.8367e+08	4.98727e+07	1.08129e+08	4.29136e+07	1.2449e+08	1.34082e+08	1.90307e+08	2.12671e+08	4.53449e+07	6.59896e+07	2.8533e+08
SIAS_HUMAN	0	sp|Q9NR45|SIAS_HUMAN	VGSGDTNNFPYLEK+VKIPEGTILTMDMLTVK+IPEGTILTMDMLTVK+GSDHSASLEPGELAELVR+HLEFSHDQYR+GYPPEDIFNLVGK	6	2+3+2+3+3+2	43.28+67.54+70.50+55.60+24.01+66.54	1.93415e+08	1.81395e+08	2.43872e+08	2.05064e+08	3.10284e+07	1.49551e+08	1.67095e+08	6.494e+07	3.31022e+08	2.65879e+08	2.82185e+07	1.53184e+08	5.698e+07	1.52848e+08	2.52701e+08	1.93702e+07	2.92015e+08	5.06441e+07	1.13466e+08	1.42367e+08	1.27193e+08	6.14163e+07	4.57406e+07	9.75716e+07	6.93202e+07	5.27751e+07	4.34493e+07	3.57487e+07	3.01652e+07	4.43669e+07	1.01336e+08	1.36424e+07	1.23159e+08	1.75867e+07	2.45591e+07	1.49479e+07	3.82544e+07	3.99228e+07	5.81929e+07	8.50649e+07	6.80551e+06	1.50617e+07	1.14736e+08
TXNL1_HUMAN	0	sp|O43396|TXNL1_HUMAN	FQGPDNGQGPK+SEPTQALELTEDDIKEDGIVPLR+IDQYQGADAVGLEEK+SMDFEEAER+GYMDLMPFINK	5	2+3+2+2+2	20.00+65.45+37.00+30.57+67.88	7.02887e+07	9.3407e+07	1.01527e+08	7.11407e+07	4.19409e+07	8.55488e+07	6.27602e+07	4.78445e+07	1.31813e+08	1.44249e+08	3.64437e+07	1.06509e+08	4.75309e+07	5.86092e+07	2.17967e+08	1.49563e+07	1.32317e+08	3.85326e+07	6.56604e+07	7.3919e+07	8.55707e+07	7.95767e+07	8.05739e+07	4.00753e+07	5.26232e+07	3.86108e+07	4.8189e+07	3.25455e+07	3.91977e+07	3.61709e+07	6.99311e+07	2.61776e+07	8.81029e+07	3.05143e+07	3.3304e+07	2.07155e+07	4.22732e+07	3.35141e+07	3.61658e+07	6.70503e+07	1.89306e+07	2.50055e+07	3.54061e+07
AL1L1_HUMAN	0	sp|O75891|AL1L1_HUMAN	LPQPEEGATYEGIQKK+ADPLGLEAEKDGVPVFK+LPQPEEGATYEGIQK+AGLILFGNDDK+EESFGPVMIISR+TDVAAPFGGFK+SPLIIFADCDLNK+ECEVLPDDTVSTLYNR+GQALPDVVAK+HGSIIYHPSLLPR+DLGEAALNEYLR+GVVNVLPGSGSLVGQR+INWDQPAEAIHNWIR+LFVEDSIHDEFVR+FAELTLK+ANATEFGLASGVFTR+MPHQLFIGGEFVDAEGAK+FADGDLDAVLSR+VLEVEDSTDFFK	19	3+3+2+2+2+2+2+2+2+3+2+2+3+2+2+2+3+2+2	32.17+53.52+36.50+51.31+56.82+45.57+60.92+50.71+32.89+38.04+58.90+50.49+65.89+51.18+38.65+56.38+54.95+52.79+54.99	4.40231e+08	3.09515e+08	9.19304e+08	5.23598e+08	1.35806e+08	3.98657e+08	2.53076e+08	3.01438e+08	1.72622e+09	1.22883e+09	1.77511e+08	9.0775e+08	2.90169e+08	3.44989e+08	1.20095e+09	6.45856e+07	1.09543e+09	4.32746e+08	1.73102e+08	6.7094e+08	2.85048e+08	4.49307e+08	6.57973e+08	1.12766e+08	1.88614e+08	1.74315e+08	1.30024e+08	1.43681e+08	2.03817e+08	2.92047e+08	6.88651e+08	8.58892e+07	4.95894e+08	1.2235e+08	1.37036e+08	7.8001e+07	1.60603e+08	2.56551e+08	2.04114e+08	4.73189e+08	4.53652e+07	5.09665e+07	1.26603e+08
TKFC_HUMAN	0	sp|Q3LXA3|TKFC_HUMAN	VAPAEPQEAPDSTAAGGSASK+SPGADLLQVLTK	2	2+2	25.31+64.10	5.91518e+06	7.56799e+06	7.55122e+06	1.4049e+07	4.4181e+06	5.2667e+06	6.69545e+06	2.80618e+06	4.71824e+07	1.80071e+07	4.5351e+06	7.16352e+06	2.78859e+06	6.34877e+06	3.80094e+07	4.50491e+06	2.1993e+07	1.3723e+06	3.47046e+06	1.59373e+07	2.28127e+06	1.14715e+07	5.67939e+06	5.94159e+06	1.89238e+06	1.43706e+06	3.25411e+06	2.59543e+06	3.43009e+06	2.00556e+06	4.82285e+06	2.05817e+06	6.09757e+06	1.42821e+06	3.04408e+06	1.46298e+06	3.47232e+06	3.41942e+06	1.69264e+06	2.98141e+06	2.19985e+06	1.8015e+06	5.12353e+06
S14L2_HUMAN	0	sp|O76054|S14L2_HUMAN	QQYEHSVQISR+FDNTYSFIHAK+AGEMTEVLPNQR+IMVLGANWK+YNSHLVPEDGTLTCSDPGIYVLR+GLLFSASK+HISPDQVPVEYGGTMTDPDGNPK	7	2+2+2+2+3+2+3	23.66+38.93+34.55+51.20+56.68+36.71+42.68	6.29806e+07	1.0413e+08	1.34507e+08	1.43579e+08	4.10718e+07	9.81868e+07	8.18921e+07	1.03853e+08	2.2268e+08	3.12695e+08	4.58505e+07	1.23459e+08	5.6275e+07	9.62547e+07	2.24549e+08	1.43799e+07	2.10919e+08	4.22499e+07	6.6877e+07	1.24714e+08	1.08068e+08	1.04823e+08	1.57039e+08	6.42003e+07	4.81677e+07	4.87483e+07	5.28067e+07	5.6719e+07	4.12902e+07	4.11716e+07	1.2499e+08	1.58012e+07	1.05428e+08	2.91006e+07	2.92753e+07	1.68172e+07	4.1523e+07	4.78818e+07	4.37105e+07	8.754e+07	1.3349e+07	1.4825e+07	6.22578e+07
FCL_HUMAN	0	sp|Q13630|FCL_HUMAN	ILVTGGSGLVGK+DADLTDTAQTR+SSGSALTVWGTGNPR+VVADGAGLPGEDWVFVSSK	4	2+2+2+2	37.38+23.58+41.20+63.78	9.53854e+07	5.22515e+07	7.59328e+07	1.16545e+08	2.76195e+07	4.71516e+07	1.02943e+08	2.92493e+07	2.29714e+08	6.35485e+07	1.98394e+07	7.96347e+07	3.54137e+07	7.477e+07	1.16312e+08	3.93995e+07	1.17573e+08	2.29117e+07	6.44704e+07	6.82347e+07	4.5163e+07	7.47549e+07	4.71178e+07	6.19698e+07	2.4012e+07	5.2879e+07	3.43581e+07	2.3921e+07	1.98124e+07	2.90426e+07	5.08497e+07	2.20392e+07	6.80144e+07	2.05331e+07	1.00302e+07	8.50458e+06	6.2972e+07	2.97093e+07	3.55246e+07	2.17699e+07	1.87247e+07	2.80958e+07	2.87114e+07
TWF1_HUMAN	0	sp|Q12792|TWF1_HUMAN	INEVQTDVGVDTK+HQTLQGVAFPISR	2	2+3	30.65+43.22	2.20243e+07	3.62725e+07	3.27851e+07	3.50585e+07	2.20417e+07	1.95755e+07	1.6573e+07	1.1337e+07	7.83493e+07	3.68822e+07	1.28649e+07	3.14263e+07	1.06448e+07	1.72802e+07	6.00637e+07	1.1836e+07	3.97296e+07	1.18348e+07	1.238e+07	2.94985e+07	1.12756e+07	2.88635e+07	1.9719e+07	2.23497e+07	9.02504e+06	8.41587e+06	2.09963e+07	1.93996e+07	1.40313e+07	1.61985e+07	1.46563e+07	6.11978e+06	2.02293e+07	8.82771e+06	1.16361e+07	3.16753e+06	1.41463e+07	1.23209e+07	1.0758e+07	1.53518e+07	4.36095e+06	4.43758e+06	9.93327e+06
SYNJ1_HUMAN	0	sp|O43426|SYNJ1_HUMAN	IYAGTGALEGK+LAGIQEFQDKR+SMWSVNGDSISK+VSEQTLQSASSK+SAEDLDLLNASFQDESK+ILYTWTPGTLLHYGR+GFEANAPAFDR+ALLTTGSLR+QQNWDSLIAGDQLINQK+NQTLTDWLLDAPK+YDLFSDDYDTSEK+GSVPLFWEQPGLQVGSHR+QLEALGLAEKPQLVTR+QIIVNLLGSK	14	2+3+2+2+2+3+2+2+2+2+2+3+3+2	29.10+32.95+40.63+23.26+57.26+63.78+37.31+35.01+61.07+67.28+47.49+59.79+48.87+52.52	3.28982e+08	3.29048e+08	5.44146e+08	5.69733e+08	1.6636e+08	2.98657e+08	3.6455e+08	2.89188e+08	1.05768e+09	1.32981e+09	1.79127e+08	6.12945e+08	2.10154e+08	2.2394e+08	1.1133e+09	4.05057e+07	5.25556e+08	1.99289e+08	3.03622e+08	6.87224e+08	5.29513e+08	2.42832e+08	3.73421e+08	1.75759e+08	1.24524e+08	1.56151e+08	1.4597e+08	1.4037e+08	1.57982e+08	9.03312e+07	2.8635e+08	7.25625e+07	3.89998e+08	8.43301e+07	1.12665e+08	6.58563e+07	1.04334e+08	1.67568e+08	2.80107e+08	2.9053e+08	6.56184e+07	7.92068e+07	4.41297e+08
GSTP1_HUMAN	0	sp|P09211|GSTP1_HUMAN	MLLADQGQSWKEEVVTVETWQEGSLK+AFLASPEYVNLPINGNGK+ALPGQLKPFETLLSQNQGGK+YISLIYTNYEAGKDDYVK+DQQEAALVDMVNDGVEDLR+ASCLYGQLPK+FQDGDLTLYQSNTILR+TLGLYGKDQQEAALVDMVNDGVEDLR	8	3+2+3+3+3+2+2+3	71.22+60.63+62.67+52.16+73.57+35.98+57.34+73.25	4.08285e+08	6.11953e+08	6.45055e+08	5.61245e+08	2.3308e+08	5.63496e+08	3.55731e+08	2.62988e+08	1.55987e+09	7.94923e+08	3.25506e+08	6.3812e+08	2.64934e+08	4.13144e+08	1.55121e+09	1.63928e+08	9.09127e+08	2.10158e+08	2.08587e+08	3.30469e+08	2.55937e+08	6.9461e+08	4.06189e+08	2.98152e+08	2.16925e+08	1.45987e+08	2.89372e+08	2.47146e+08	4.39457e+08	2.33368e+08	4.23358e+08	1.43182e+08	4.8483e+08	2.01687e+08	2.66622e+08	1.31253e+08	3.4888e+08	2.52979e+08	1.39322e+08	2.97284e+08	1.22807e+08	1.42959e+08	1.53156e+08
HS90A_HUMAN	0	sp|P07900|HS90A_HUMAN	LGIHEDSQNR+ELISNSSDALDKIR+LGIHEDSQNRK+FYEQFSK+ELHINLIPNKQDR+DQVANSAFVER+TDTGEPMGR+AQALRDNSTMGYMAAK+HGLEVIYMIEPIDEYCVQQLK+NPDDITNEEYGEFYK+IMKDILEK+LVTSPCCIVTSTYGWTANMER+HLEINPDHSIIETLR+DNSTMGYMAAK+RVFIMDNCEELIPEYLNFIR+APFDLFENR+YYTSASGDEMVSLK+VFIMDNCEELIPEYLNFIR+APFDLFENRK+RAPFDLFENR+TKPIWTRNPDDITNEEYGEFYK	21	2+3+3+2+3+2+2+3+3+2+2+3+3+2+3+2+2+3+3+2+3	17.26+40.77+14.02+30.03+38.56+30.80+15.80+30.38+72.93+46.09+28.48+65.52+47.84+28.96+80.77+54.03+39.66+85.32+45.19+49.06+49.81	4.36781e+09	5.5862e+09	6.19224e+09	3.78065e+09	1.44196e+09	4.91436e+09	4.82563e+09	2.89885e+09	9.04837e+09	1.02234e+10	1.74772e+09	7.93774e+09	3.1219e+09	3.89813e+09	8.41282e+09	1.11264e+09	7.35795e+09	1.99307e+09	3.04368e+09	4.23605e+09	4.80102e+09	3.60719e+09	4.85241e+09	1.84145e+09	2.74999e+09	2.36789e+09	2.59752e+09	1.62359e+09	1.88538e+09	1.80853e+09	3.96888e+09	6.23457e+08	5.47631e+09	1.2872e+09	1.63362e+09	8.06687e+08	2.27564e+09	2.06273e+09	2.99724e+09	4.99668e+09	5.83715e+08	1.18822e+09	2.75316e+09
DDI2_HUMAN	0	sp|Q5TDH0|DDI2_HUMAN	VLVEQQQDR+LFSADPFDLEAQAK	2	2+2	19.87+60.94	3.82657e+07	3.29815e+07	3.36311e+07	2.76312e+07	1.13366e+07	2.15322e+07	3.84319e+07	1.10133e+07	9.67011e+07	4.87487e+07	5.62989e+06	3.88824e+07	1.02174e+07	2.60003e+07	4.87586e+07	9.00637e+06	4.15723e+07	5.93718e+06	2.41317e+07	2.992e+07	1.63854e+07	2.73289e+07	1.69576e+07	2.39892e+07	6.88419e+06	1.11415e+07	1.25004e+07	6.60321e+06	5.43745e+06	7.70208e+06	1.33214e+07	3.79975e+06	2.28932e+07	6.68587e+06	3.98264e+06	1.89685e+06	1.41462e+07	9.33769e+06	1.56207e+07	1.52069e+07	6.14208e+06	1.20956e+07	2.00252e+07
PPCE_HUMAN	0	sp|P48147|PPCE_HUMAN	YSPLHNVK+WMGGAELSDDGR+GMFYNSYPQQDGK+YFYFYNTGLQNQR+VLYVQDSLEGEAR+ELPDVLER+ITVPFLEQCPIR+VFLDPNILSDDGTVALR	8	2+2+2+2+2+2+2+2	19.96+36.59+37.09+54.00+42.29+41.62+63.19+68.83	2.14914e+08	2.19932e+08	2.69804e+08	2.25141e+08	4.96599e+07	1.74219e+08	2.18253e+08	1.37573e+08	4.38192e+08	4.67491e+08	5.8543e+07	2.15059e+08	9.93886e+07	1.35004e+08	3.68207e+08	3.12959e+07	3.02508e+08	7.77268e+07	1.25408e+08	1.96927e+08	1.67184e+08	1.23197e+08	1.11777e+08	9.04988e+07	1.04403e+08	1.17117e+08	8.70882e+07	5.64659e+07	7.37105e+07	4.03045e+07	1.51355e+08	1.8089e+07	2.06531e+08	4.21738e+07	5.66895e+07	3.54963e+07	7.64302e+07	3.95084e+07	8.10529e+07	1.3919e+08	6.38459e+06	2.09609e+07	1.11672e+08
PPCS_HUMAN	0	sp|Q9HAB8|PPCS_HUMAN	AFIISFK+FLDNFSSGR+IVDNLQSR	3	2+2+2	53.26+37.13+22.60	3.74831e+07	4.68935e+07	5.26768e+07	6.17509e+07	2.41376e+07	3.51014e+07	4.71431e+07	2.51152e+07	9.26237e+07	6.32684e+07	1.45522e+07	7.53647e+07	2.5316e+07	3.72906e+07	3.31914e+07	1.50813e+07	3.5421e+07	1.35903e+07	2.47169e+07	2.88567e+07	3.14161e+07	2.00583e+07	3.74597e+07	2.92881e+07	2.85891e+07	2.27761e+07	2.40762e+07	2.41167e+07	1.2701e+07	2.00792e+07	2.51172e+07	4.9134e+06	3.14347e+07	1.5672e+07	1.00364e+07	4.14439e+06	2.29234e+07	1.65427e+07	2.53451e+07	2.98713e+07	7.62939e+06	8.76014e+06	2.48733e+07
ACLY_HUMAN	0	sp|P53396|ACLY_HUMAN	LGQEATVGK+GGPNYQEGLR+FGGALDAAAK+VTPDTDWAR+EAGVFVPR+LTLLNPK+DGVYVLDLAAK+LYRPGSVAYVSR+TILSLMTR+LGLVGVNLTLDGVK+EILIPVFK+YQDTPGVK+AFDSGIIPMEFVNK+GVTIIGPATVGGIKPGCFK+AIVWGMQTR+AGKDLVSSLTSGLLTIGDR+DEPSVAAMVYPFTGDHK+DLVSSLTSGLLTIGDR+FICTTSAIQNR+SINNPDMR+QHFPATPLLDYALEVEK+SGGMSNELNNIISR+SAYDSTMETMNYAQIR+EAYPEEAYIADLDAK+TIAIIAEGIPEALTR+IGNTGGMLDNILASK+DYQGPLKEHEVTIFVR+LLQDHPWLLSQNLVVKPDQLIK+WGDIEFPPPFGR	29	2+2+2+2+2+2+2+3+2+2+2+2+2+3+2+3+3+2+2+2+3+2+2+2+2+2+3+3+2	16.98+25.67+27.88+30.68+31.11+34.48+55.30+30.87+49.56+65.05+59.94+17.86+65.80+53.73+41.40+73.45+59.32+85.37+32.09+19.40+69.76+49.20+48.48+55.47+67.66+57.22+48.22+67.61+69.65	1.01759e+09	1.15392e+09	1.26206e+09	1.44486e+09	5.48278e+08	8.40151e+08	1.04177e+09	6.97662e+08	2.22472e+09	1.96633e+09	4.50614e+08	1.2324e+09	4.74168e+08	6.63029e+08	1.78156e+09	2.03218e+08	1.38716e+09	3.50153e+08	5.93202e+08	9.40293e+08	7.53934e+08	5.99572e+08	1.34861e+09	5.41789e+08	5.30585e+08	5.09519e+08	6.18587e+08	6.43695e+08	4.60387e+08	5.26752e+08	7.15919e+08	3.37898e+08	8.36694e+08	3.23371e+08	3.71281e+08	2.25466e+08	5.94865e+08	6.2127e+08	5.00973e+08	5.92486e+08	3.05513e+08	2.04095e+08	4.02606e+08
CRLF3_HUMAN	0	sp|Q8IUI8|CRLF3_HUMAN	NDSESSGVLYSR	1	2	26.52	4.23836e+06	2.4554e+06	4.9923e+06	2.23125e+06	1.65052e+06	1.71109e+06	2.315e+06	836747	7.36619e+06	1.75444e+06	381193	3.63725e+06	1.30666e+06	1.42256e+06	2.31454e+06	1.23032e+06	1.33145e+06	557091	1.82447e+06	1.35861e+06	1.40665e+06	1.01808e+06	2.20051e+06	459496	1.26336e+06	929179	1.1411e+06	872125	526739	1.66774e+06	1.23405e+06	1.43041e+06	2.32731e+06	1.3689e+06	225163	263879	1.28415e+06	335647	1.1295e+06	1.00137e+06	161556	107797	555698
SETD3_HUMAN	0	sp|Q86TU7|SETD3_HUMAN	SGTGATATVSPK+EILNLTSELLQK	2	2+2	16.03+63.00	1.09831e+07	1.09885e+07	1.10926e+07	2.21523e+07	5.09012e+06	7.93168e+06	9.6404e+06	3.21962e+06	1.5519e+07	1.41944e+07	4.84423e+06	1.06703e+07	3.43741e+06	1.07712e+07	1.1936e+07	1.34151e+06	2.50493e+07	5.08914e+06	8.17583e+06	1.00911e+07	1.19693e+07	5.47526e+06	1.04845e+07	5.65191e+06	3.58521e+06	3.41859e+06	6.53815e+06	6.25621e+06	2.00679e+06	3.41732e+06	5.97341e+06	4.17553e+06	7.30923e+06	3.16002e+06	2.83786e+06	1.23168e+06	4.65465e+06	4.97973e+06	6.54288e+06	5.7262e+06	717517	1.05323e+06	5.97894e+06
PPM1F_HUMAN	0	sp|P49593|PPM1F_HUMAN	LWEVAGQWQK+QWLVSIHAIR+YAAVHVHTNAAR+HVSLPSFNQLFGLSDPVNR+VAEELVAAAR+RQDLPSSLPEPETQAPPR+QPELPTDPEGALR+AYFAVFDGHGGVDAAR+AIGDVFQKPYVSGEADAASR+IEALGGFVSHMDCWR	10	2+3+3+3+2+3+2+3+3+3	47.80+49.73+17.59+73.68+31.93+38.81+44.02+47.53+44.46+60.30	4.93353e+08	358773139	5.83017e+08	3.38954e+08	6.00544e+07	3.16973e+08	4.58679e+08	9.77066e+07	9.34706e+08	4.48864e+08	5.47005e+07	4.14586e+08	1.60279e+08	3.42343e+08	4.39166e+08	8.77566e+07	3.04618e+08	1.0332e+08	2.44046e+08	2.46383e+08	2.28123e+08	1.90607e+08	2.40905e+08	1.48996e+08	1.75943e+08	1.45586e+08	1.26833e+08	5.69572e+07	5.06679e+07	1.29547e+08	2.82962e+08	2.26104e+07	2.46909e+08	5.23991e+07	4.07893e+07	1.47157e+07	2.2088e+08	1.19458e+08	1.86834e+08	1.8952e+08	2.62119e+07	3.55574e+07	2.01299e+08
CBR3_HUMAN	0	sp|O75828|CBR3_HUMAN	FVEDTKNEVHER+LGVTVLSR+EGWPNSPYGVSK	3	3+2+2	19.02+34.90+38.13	3.92473e+08	5.02102e+08	6.48814e+08	6.34371e+08	1.14097e+08	5.74675e+08	6.6293e+08	3.51744e+08	1.80413e+09	1.08849e+09	2.51154e+08	1.03329e+09	3.77573e+08	4.89716e+08	9.44048e+08	1.23167e+08	1.15179e+09	2.57489e+08	3.98278e+08	5.86692e+08	5.20342e+08	4.48238e+08	5.47245e+08	1.89965e+08	2.85899e+08	4.20496e+08	2.13356e+08	2.18065e+08	3.24153e+08	2.63035e+08	4.94193e+08	7.85015e+07	6.11803e+08	1.39798e+08	1.52776e+08	1.02764e+08	2.80515e+08	2.5344e+08	3.00068e+08	4.28248e+08	5.95854e+07	1.09008e+08	3.37266e+08
COF1_HUMAN	0	sp|P23528|COF1_HUMAN	HELQANCYEEVK+NIILEEGK+HELQANCYEEVKDR+LGGSAVISLEGKPL+MLPDKDCR+AVLFCLSEDKK+EILVGDVGQTVDDPYATFVK	7	2+2+3+2+2+3+3	25.67+29.73+24.94+53.01+16.15+39.46+64.94	5.99741e+08	8.14021e+08	9.33334e+08	8.64957e+08	4.99403e+08	6.58972e+08	6.18181e+08	6.05676e+08	1.93279e+09	1.72501e+09	3.93095e+08	1.1595e+09	4.30387e+08	5.8625e+08	2.16045e+09	2.07508e+08	1.7789e+09	3.36173e+08	4.37117e+08	1.05809e+09	6.52346e+08	9.7482e+08	7.31786e+08	6.40275e+08	3.96105e+08	4.18921e+08	4.19647e+08	4.16445e+08	5.66194e+08	2.79681e+08	7.66846e+08	1.80469e+08	7.44058e+08	2.30241e+08	3.41688e+08	1.81138e+08	3.62061e+08	5.06354e+08	3.39027e+08	5.14956e+08	2.20622e+08	2.01241e+08	5.17728e+08
HARS1_HUMAN	0	sp|P12081|HARS1_HUMAN	ASAELIEEEVAK	1	2	41.04	2.32317e+07	2.18108e+07	2.32317e+07	2.72813e+07	9.37794e+06	1.47908e+07	2.53175e+07	9.01294e+06	4.52557e+07	7.05724e+07	1.05101e+07	3.60909e+07	1.04564e+07	2.97174e+07	6.56228e+07	5.50803e+06	5.46845e+07	1.45708e+07	16299500	4.61114e+07	2.19796e+07	2.52254e+07	2.01451e+07	1.12251e+07	9.09376e+06	1.2646e+07	1.02305e+07	5.90384e+06	1.49195e+07	5.62571e+06	3.05751e+07	2.51477e+06	2.06542e+07	5.69165e+06	1.84007e+07	3.38885e+06	9.4729e+06	5.36261e+06	1.74285e+07	1.19953e+07	4.79812e+06	6.8091e+06	13971000
ULA1_HUMAN	0	sp|Q13564|ULA1_HUMAN	QTPSFWILAR+DAAAVGNHVAK	2	2+2	63.50+15.12	2.45881e+07	4.55302e+07	5.33045e+07	2.77607e+07	1.30157e+07	3.24963e+07	3.23628e+07	1.02874e+07	5.49511e+07	5.31007e+07	1.04919e+07	3.76411e+07	1.17827e+07	2.59555e+07	4.55951e+07	4.34362e+06	3.96246e+07	9.43142e+06	1.73647e+07	2.31377e+07	2.74804e+07	1.88077e+07	2.51791e+07	1.52735e+07	1.87693e+07	1.04839e+07	1.03416e+07	1.24448e+07	1.32969e+07	7.51293e+06	2.45072e+07	2.88165e+06	3.44635e+07	5.11358e+06	6.78076e+06	3.35285e+06	9.27994e+06	1.71196e+07	1.19745e+07	2.96992e+07	4.73668e+06	6.31728e+06	1.22826e+07
PTN11_HUMAN	0	sp|Q06124|PTN11_HUMAN	SGMVQTEAQYR+ESAAHDYTLR+WFHPNITGVEAENLLLTR+LAETTDKVK+ESQSHPGDFVLSVR+FDSLTDLVEHYK	6	2+2+3+2+3+3	25.91+21.49+67.43+13.86+40.04+59.17	3.53937e+07	2.40406e+07	3.65823e+07	4.4206e+07	2.73017e+07	2.59177e+07	2.66633e+07	2.13858e+07	1.76629e+08	9.32512e+07	1.99588e+07	5.37607e+07	1.78799e+07	2.44122e+07	1.98257e+08	1.15799e+07	1.32178e+08	2.21818e+07	1.81647e+07	8.83098e+07	2.46418e+07	8.36797e+07	2.83442e+07	1.80253e+07	1.89624e+07	1.114e+07	1.60488e+07	2.08498e+07	2.49071e+07	1.68788e+07	3.34663e+07	7.66585e+06	3.8165e+07	1.10225e+07	1.77465e+07	7.96892e+06	1.49724e+07	1.63937e+07	1.54894e+07	1.76062e+07	8.83506e+06	6.85533e+06	2.25654e+07
HS105_HUMAN	0	sp|Q92598|HS105_HUMAN	FVVQNVSAQK+AFNDPFIQK+LMSSNSTDLPLNIECFMNDKDVSGK+FQEAEERPK+LLTETEDWLYEEGEDQAK+NQQITHANNTVSNFKR+FICEQDHQNFLR+QAYVDKLEELMK+AGGIETIANEFSDR+KVDQPPEAK+RGPFELEAFYSDPQGVPYPEAK+MFEELGQR+NAVEEYVYEFR+VLGTAFDPFLGGK+IEVPLYSLLEQTHLK	15	2+2+3+2+3+3+3+3+2+2+3+2+2+2+3	29.08+43.69+68.86+16.40+59.42+23.65+36.13+55.65+53.50+12.51+62.11+34.58+55.66+62.45+73.76	2.61559e+08	3.56143e+08	3.56603e+08	3.42405e+08	1.8589e+08	2.62663e+08	2.00115e+08	2.28764e+08	5.73594e+08	8.11726e+08	1.46889e+08	5.98175e+08	1.49362e+08	2.0186e+08	9.468e+08	3.47441e+07	6.75748e+08	3.2366e+08	1.57719e+08	4.26089e+08	3.295e+08	3.47677e+08	2.02655e+08	2.19872e+08	1.14586e+08	1.31066e+08	1.74483e+08	1.57467e+08	1.55449e+08	9.00319e+07	2.01987e+08	7.77464e+07	3.83956e+08	7.23562e+07	1.5706e+08	7.48764e+07	1.10099e+08	1.27099e+08	1.39595e+08	3.88084e+08	3.60564e+07	6.84929e+07	1.26725e+08
NSF1C_HUMAN	0	sp|Q9UNZ2|NSF1C_HUMAN	FYAGGSER+LGAAPEEESAYVAGEKR+LGAAPEEESAYVAGEK+LGSTAPQVLSTSSPAQQAENEAK+EHGAVAVER+SYQDPSNAQFLESIR+SGFSLDNGELR+QHSSQDVHVVLK+DLIHDQDEDEEEEEGQR+SPNELVDDLFK+EANLLNAVIVQR+SGQQIVGPPR+ASSSILIDESEPTTNIQIR	13	2+3+2+3+2+2+2+3+3+2+2+2+3	18.30+30.96+34.20+41.07+13.77+51.89+41.77+22.26+29.54+62.23+55.76+24.79+51.42	3.16393e+08	4.25064e+08	5.70801e+08	6.32061e+08	2.48579e+08	3.00118e+08	3.79412e+08	3.33439e+08	7.26742e+08	6.79728e+08	1.66332e+08	5.23529e+08	2.16126e+08	3.40528e+08	5.51246e+08	1.20184e+08	4.27488e+08	1.47247e+08	2.49281e+08	3.44584e+08	3.03313e+08	2.2429e+08	3.12331e+08	3.4731e+08	2.16379e+08	1.86456e+08	2.20826e+08	2.15858e+08	1.74976e+08	1.99775e+08	2.83755e+08	6.72298e+07	3.77573e+08	1.33851e+08	1.16795e+08	4.90638e+07	2.8211e+08	2.32275e+08	2.47916e+08	2.87963e+08	8.95232e+07	1.02916e+08	2.64639e+08
NUDC_HUMAN	0	sp|Q9Y266|NUDC_HUMAN	ELTDEEAER+FMDQHPEMDFSK+LSDLDSETR+SMGLPTSDEQK+LKPNLGNGADLPNYR+LVSSDPEINTK+SETSGPQIK+LITQTFSHHNQLAQK+TDFFIGGEEGMAEK	9	2+3+2+2+2+2+2+3+2	19.72+37.95+22.62+27.79+37.99+25.98+16.44+27.65+49.45	1.88241e+08	2.22578e+08	2.99878e+08	3.57534e+08	1.07308e+08	1.77309e+08	2.35676e+08	1.78877e+08	3.94072e+08	4.86397e+08	7.98372e+07	3.86267e+08	1.24253e+08	2.01186e+08	3.59264e+08	4.62184e+07	3.37664e+08	1.02896e+08	1.61503e+08	2.26563e+08	2.40557e+08	1.65902e+08	1.86982e+08	2.16373e+08	1.28121e+08	1.33702e+08	8.44982e+07	1.10219e+08	9.16854e+07	9.1315e+07	1.62099e+08	3.72909e+07	2.49069e+08	5.00716e+07	5.9789e+07	3.50845e+07	1.08623e+08	1.01909e+08	1.61949e+08	1.55059e+08	5.09283e+07	6.02687e+07	2.07333e+08
CDC37_HUMAN	0	sp|Q16543|CDC37_HUMAN	TGDEKDVSV+TEEDSEEVR+AMKEYEEEER+TFVEKYEK+SWEQKLEEMR+LQAEAQQLR+LGPGGLDPVEVYESLPEELQK+SMPWNVDTLSK+DVQMLQDAISK+QYMEGFNDELEAFKER+EGEEAGPGDPLLEAVPK	11	2+2+2+2+2+2+3+2+2+3+2	19.15+13.86+18.24+23.24+44.03+23.79+76.04+49.91+45.55+55.37+52.85	2.46106e+08	3.2465e+08	3.62198e+08	5.7697e+08	2.82327e+08	2.1218e+08	2.82369e+08	2.10133e+08	7.99318e+08	6.86513e+08	1.4685e+08	4.44612e+08	1.35078e+08	2.44201e+08	7.62051e+08	7.55837e+07	5.48482e+08	1.09554e+08	1.41552e+08	2.74437e+08	2.02915e+08	2.79768e+08	2.87387e+08	2.82262e+08	1.3357e+08	1.2307e+08	1.65105e+08	2.06178e+08	1.55892e+08	1.29288e+08	2.33883e+08	1.1661e+08	2.99563e+08	8.80713e+07	1.03766e+08	6.96328e+07	1.5304e+08	1.78953e+08	1.59076e+08	1.51901e+08	8.55616e+07	1.00719e+08	1.84068e+08
CFAB_HUMAN	0	sp|P00751|CFAB_HUMAN	VSEADSSNADWVTK+EAGIPEFYDYDVALIK	2	2+2	31.10+70.26	7.47713e+07	1.62434e+07	2.9968e+07	3.18566e+07	7.57726e+06	1.05309e+07	8.75608e+06	2.99607e+06	1.84451e+08	1.8532e+07	4.03224e+06	7.59501e+06	4.15645e+06	9.5104e+06	7.49702e+07	1.86929e+07	8.38017e+07	1.38919e+07	7.93614e+06	3.92149e+07	2.18052e+06	2.54335e+07	1.20673e+06	7.56591e+06	2.79573e+06	3.41985e+06	1.27272e+07	1.11522e+07	4.71358e+06	7.24933e+06	6.64777e+06	1.28287e+07	1.09053e+07	4.26919e+06	5.1489e+06	2.53225e+06	4.17983e+06	437208	1.59142e+06	3.18151e+06	1.33587e+06	719788	1.01649e+06
RET1_HUMAN	0	sp|P09455|RET1_HUMAN	ALDVNVALR+MLVNENFEEYLR	2	2+2	42.06+61.47	8.95931e+07	7.16042e+07	1.23594e+08	4.49846e+07	1.83319e+07	7.24073e+07	4.85594e+07	2.9328e+07	2.27013e+08	9.58621e+07	2.53958e+07	6.70466e+07	3.3023e+07	7.06886e+07	1.94314e+08	1.96165e+07	2.23273e+08	2.37277e+07	2.63921e+07	6.48903e+07	4.88686e+07	6.01645e+07	5.81489e+07	3.4015e+07	3.34741e+07	3.20051e+07	4.41333e+07	2.34091e+07	2.4601e+07	3.09724e+07	5.84512e+07	1.46048e+07	5.54226e+07	2.2966e+07	1.8571e+07	1.24647e+07	3.53043e+07	1.86714e+07	1.65918e+07	6.79843e+07	2.44714e+06	7.96305e+06	2.66699e+07
IQGA1_HUMAN	0	sp|P46940|IQGA1_HUMAN	EEIQSSISGVTAAYNR+TDPVDIYK+GLQQQNSDWYLK+YLDELMK+SPDVGLYGVIPECGETYHSDLAEAK+LTAEEMDER+ALESGDVNTVWK+LEGVLAEVAQHYQDTLIR+LGNFFSPK+HTDNVIQWLNAMDEIGLPK+LPYDVTPEQALAHEEVK+DHINDIIK+NPNAMLVNLEEPLASTYQDILYQAK+ILAIGLINEALDEGDAQK+TVLELMNPEAQLPQVYPFAADLYQK+IFYPETTDIYDRK+VDQIQEIVTGNPTVIK+LAAVALINAAIQK+QIPAITCIQSQWR+GVLLEIEDLQVNQFK+SVKEDSNLTLQEK+IIGNLLYYR+YQELINDIAR+EQLWLANEGLITR+YGIQMPAFSK+ALQSPALGLR+FVHLLDQSDQD…	40	2+2+2+2+3+2+2+3+2+3+3+2+3+3+3+3+2+2+2+2+2+2+2+2+2+2+3+3+2+2+2+2+2+3+2+2+2+2+2+2	44.18+31.55+41.68+38.90+55.90+24.44+39.86+70.18+40.06+81.89+49.02+28.11+84.91+74.99+83.77+43.07+54.21+63.66+57.08+70.89+24.96+52.25+43.62+59.66+50.07+38.31+69.32+40.98+28.19+31.26+40.10+52.72+33.13+65.53+43.06+48.99+43.60+58.81+50.34+40.06	2.31091e+09	1.60791e+09	2.44877e+09	1.43484e+09	6.58574e+08	1.37327e+09	1.51433e+09	2.83418e+08	6.6109e+09	1.21795e+09	4.65501e+08	1.11044e+09	5.9886e+08	1.2438e+09	2.6289e+09	9.19824e+08	1.35122e+09	5.74268e+08	8.00537e+08	1.17445e+09	5.67832e+08	8.17043e+08	1.36067e+09	8.30655e+08	7.60438e+08	3.71271e+08	8.8364e+08	6.19209e+08	6.58572e+08	7.57813e+08	1.04855e+09	3.36635e+08	8.70377e+08	4.21646e+08	3.99215e+08	2.15948e+08	8.67551e+08	6.19531e+08	6.39801e+08	7.85307e+08	3.00033e+08	3.5981e+08	4.19832e+08
UBP14_HUMAN	0	sp|P54578|UBP14_HUMAN	GKENQLQLSCFINQEVK+EKFEGVELNTDEPPMVFK+CTESEEEEVTK+RVEIMEEESEQ+FEGVELNTDEPPMVFK+LPAYLTIQMVR+SSSSGHYVSWVK+GGTLKDDDWGNIK+FPLMLDMYELCTPELQEK	9	3+3+2+2+2+2+2+2+3	54.01+57.13+18.54+29.52+61.28+59.87+29.29+33.19+79.34	1.69841e+08	1.48381e+08	2.10875e+08	1.38157e+08	3.52288e+07	1.35283e+08	1.60883e+08	8.46503e+07	2.85332e+08	2.51259e+08	3.89411e+07	1.71869e+08	6.64055e+07	1.17646e+08	2.26637e+08	2.78057e+07	1.99437e+08	3.10869e+07	8.7665e+07	1.16541e+08	1.20198e+08	6.56861e+07	1.15438e+08	5.43299e+07	9.00408e+07	8.71462e+07	6.50178e+07	4.13616e+07	3.6165e+07	4.72185e+07	1.12164e+08	1.84279e+07	1.65095e+08	2.71788e+07	3.39833e+07	1.59723e+07	5.56963e+07	4.79302e+07	7.03346e+07	1.13246e+08	1.07087e+07	1.28783e+07	6.02746e+07
PEA15_HUMAN	0	sp|Q15121|PEA15_HUMAN	SACKEDIPSEK+ISEEDELDTK+LDKDNLSYIEHIFEISR+RPDLLTMVVDYR+DNLSYIEHIFEISR	5	3+2+3+3+3	17.31+25.66+71.43+61.30+75.98	2.3177e+08	2.54088e+08	3.98319e+08	2.77016e+08	9.6865e+07	2.8424e+08	2.57881e+08	1.54683e+08	6.69775e+08	7.12685e+08	1.02347e+08	5.09327e+08	1.86499e+08	2.45743e+08	5.63866e+08	4.23407e+07	3.59271e+08	4.99722e+07	2.15561e+08	3.11919e+08	2.53119e+08	8.66093e+07	3.20196e+08	1.11996e+08	1.62061e+08	1.1948e+08	1.29948e+08	7.24273e+07	9.91431e+07	9.49365e+07	2.28952e+08	3.23119e+07	3.47748e+08	6.59119e+07	6.20275e+07	3.26416e+07	1.36692e+08	1.14938e+08	1.16371e+08	2.59378e+08	2.97469e+07	3.76731e+07	1.1577e+08
DUS3_HUMAN	0	sp|P51452|DUS3_HUMAN	ANDTQEFNLSAYFER+LGITHVLNAAEGR+IYVGNASVAQDIPK+AADFIDQALAQK+SFMHVNTNANFYK+DSGITYLGIK	6	2+3+2+2+2+2	63.77+40.14+44.41+51.50+39.97+46.41	2.45676e+08	3.17192e+08	3.9442e+08	3.871e+08	1.09624e+08	2.42647e+08	2.92926e+08	2.19357e+08	5.72969e+08	6.09109e+08	1.03126e+08	4.04396e+08	1.7624e+08	2.02335e+08	4.48273e+08	4.48833e+07	3.74821e+08	1.15807e+08	2.1396e+08	2.61899e+08	2.61116e+08	1.39301e+08	3.14698e+08	1.9481e+08	1.60857e+08	1.65536e+08	1.31484e+08	1.04998e+08	9.13168e+07	1.27692e+08	2.4e+08	3.79505e+07	2.55199e+08	6.83786e+07	5.68354e+07	2.50782e+07	1.60253e+08	1.2848e+08	1.66245e+08	2.49111e+08	1.75224e+07	3.87684e+07	1.97382e+08
PGAM2_HUMAN	0	sp|P15259|PGAM2_HUMAN	ELKPTKPMQFLGDEETVR+ELKPTKPMQFLGDEETVRK	2	3+3	48.85+43.61	1.33456e+08	2.0763e+08	2.77023e+08	4.18952e+08	8.679e+07	2.09209e+08	1.69187e+08	2.68482e+08	5.29056e+08	5.86873e+08	9.24401e+07	3.74807e+08	1.06765e+08	1.34216e+08	4.09304e+08	2.98278e+07	3.6232e+08	3.61262e+07	1.15188e+08	1.67162e+08	1.86449e+08	7.33738e+07	2.32845e+08	1.58743e+08	8.0375e+07	1.02537e+08	7.11234e+07	8.00068e+07	9.28408e+07	6.15664e+07	1.63649e+08	3.19024e+07	2.1098e+08	4.35101e+07	5.09004e+07	4.59837e+07	1.18325e+08	7.38072e+07	6.78116e+07	1.68535e+08	1.64949e+07	3.08983e+07	1.06618e+08
NP1L4_HUMAN	0	sp|Q99733|NP1L4_HUMAN	LDNVPHTPSSYIETLPK+VLAALQER+AAATAEEPDPK+YAALYQPLFDK+QVPNESFFNFFNPLK+LTDQVMQNPR	6	3+2+2+2+2+2	47.91+28.98+16.67+54.37+81.32+26.60	2.06643e+08	3.19106e+08	3.88824e+08	4.46691e+08	1.48935e+08	2.44202e+08	2.59735e+08	2.19159e+08	6.41836e+08	5.71664e+08	1.31722e+08	4.71881e+08	1.46802e+08	260804165	5.22809e+08	6.8396e+07	3.44276e+08	1.20122e+08	1.84644e+08	2.63989e+08	2.4511e+08	2.08143e+08	3.7591e+08	2.19631e+08	1.67069e+08	1.49179e+08	1.35353e+08	1.5972e+08	1.48481e+08	1.42239e+08	2.30199e+08	6.40811e+07	2.66193e+08	8.23938e+07	1.15931e+08	5.99655e+07	2.31361e+08	1.88978e+08	1.56748e+08	209983825	5.47181e+07	7.05354e+07	2.08525e+08
TRAP1_HUMAN	0	sp|Q12931|TRAP1_HUMAN	LVSDGQALPEMEIHLQTNAEK+MNTLQAIWMMDPK+FFEDYGLFMR+ELISNASDALEK+TDAPLNIR+ELLQESALIR+AFLDALQNQAEASSK+HEFQAETK+AQLLQPTLEINPR+LDTHPAMVTVLEMGAAR+SIFYVPDMKPSMFDVSR+GVVDSEDIPLNLSR	12	3+2+2+2+2+2+2+2+2+3+3+2	52.23+69.87+65.54+37.24+29.99+46.38+49.63+13.21+51.67+57.01+66.26+52.03	2.13831e+09	2.32578e+09	2.88667e+09	2.22154e+09	7.15196e+08	1.95585e+09	2.00701e+09	1.36999e+09	3.60191e+09	3.65445e+09	8.07814e+08	2.67582e+09	1.20049e+09	1.6073e+09	3.45398e+09	4.77328e+08	3.36198e+09	9.30613e+08	1.20497e+09	1.62132e+09	1.4899e+09	1.05685e+09	1.78809e+09	1.14247e+09	1.10393e+09	1.06631e+09	1.21388e+09	9.32147e+08	7.60418e+08	9.01914e+08	1.67858e+09	4.48642e+08	2.12602e+09	5.76107e+08	8.17617e+08	4.54359e+08	1.23513e+09	1.07835e+09	1.28954e+09	1.71598e+09	3.65954e+08	6.3141e+08	1.13833e+09
GDIR2_HUMAN	0	sp|P52566|GDIR2_HUMAN	YVQHTYR+APNVVVTR+ATFMVGSYGPRPEEYEFLTPVEEAPK+TLLGDGPVVTDPK+ELQEMDKDDESLIK+TLLGDGPVVTDPKAPNVVVTR	6	2+2+3+2+2+3	13.30+23.40+65.29+41.28+36.59+49.90	2.86968e+08	2.04671e+08	2.95019e+08	2.18665e+08	6.26103e+07	1.9455e+08	1.83211e+08	4.29877e+07	8.03447e+08	1.76556e+08	4.60161e+07	2.92635e+08	1.10401e+08	2.49986e+08	3.05372e+08	9.54577e+07	3.66259e+08	7.08518e+07	9.07095e+07	1.43183e+08	8.47533e+07	1.90363e+08	1.44258e+08	6.35727e+07	1.35208e+08	7.25464e+07	1.42749e+08	3.44258e+07	6.72986e+07	1.25594e+08	1.74209e+08	2.83836e+07	1.54521e+08	5.80758e+07	2.55689e+07	9.99018e+06	1.30772e+08	5.77652e+07	7.71924e+07	1.70081e+08	3.08466e+07	3.13443e+07	8.79358e+07
EFHD2_HUMAN	0	sp|Q96C19|EFHD2_HUMAN	EFLLIFR+VFNPYTEFK+ADLNQGIGEPQSPSR+LSEIDVSSEGVK+VQAINVSSR+RADLNQGIGEPQSPSR+FEEEIKAEQEER+VFNPYTEFKEFSR	8	2+2+2+2+2+3+2+3	67.35+46.39+30.32+34.97+24.02+26.59+26.40+57.60	7.12927e+07	9.63929e+07	9.99037e+07	1.13953e+08	7.66788e+07	7.05206e+07	7.68206e+07	1.10664e+08	2.55339e+08	2.2332e+08	6.37327e+07	1.41033e+08	6.38741e+07	7.97347e+07	2.6535e+08	2.61439e+07	1.22669e+08	7.04329e+07	5.36683e+07	1.18486e+08	1.05133e+08	1.00315e+08	8.46302e+07	7.27836e+07	6.46872e+07	4.27011e+07	6.73482e+07	5.51946e+07	6.36108e+07	4.06698e+07	9.97874e+07	2.99703e+07	1.23841e+08	3.57224e+07	4.83186e+07	2.81772e+07	4.71707e+07	6.84623e+07	5.94309e+07	6.87836e+07	2.53054e+07	2.7616e+07	8.57684e+07
PDC6I_HUMAN	0	sp|Q8WUM4|PDC6I_HUMAN	KDNDFIYHDR+AVQADGQVK+YDEYVNVK+FYNELTEILVR+LALASLGYEK+SVNFDMTSK+NIQVSHQEFSK+STPVNVPISQK+LLDEEEATDNDLR+SLLSNLDEVKK+MVPVSVQQSLAAYNQR+NREILDESLR+TMQGSEVVNVLK+FTDLFEK+VYGGLTTK+LANQAADYFGDAFK+SVIEQGGIQTVDQLIK+TPSNELYKPLR+AAVGRPLDKHEGALETLLR+VPDLKDLDPIGK+TSEVDLAKPLVK+EPSAPSIPTPAYQSSPAGGHAPTPPTPAPR	22	2+2+2+2+2+2+2+2+2+3+2+2+2+2+2+2+2+3+3+3+3+3	23.08+13.17+28.34+66.77+44.04+31.26+24.66+31.18+35.83+41.07+51.07+30.68+42.49+40.94+22.51+54.11+60.01+29.08+42.87+50.41+35.38+45.77	4.43609e+08	5.32091e+08	5.30654e+08	5.43267e+08	3.26897e+08	5.2745e+08	4.25817e+08	3.43395e+08	1.2271e+09	1.33797e+09	2.83903e+08	6.53294e+08	2.74119e+08	5.141e+08	1.11922e+09	1.4412e+08	4.67793e+08	2.21127e+08	3.18709e+08	5.29981e+08	3.66842e+08	3.58516e+08	5.14764e+08	3.659e+08	2.81633e+08	2.72588e+08	3.38056e+08	3.01856e+08	3.07064e+08	1.96965e+08	4.0203e+08	1.82172e+08	4.08403e+08	1.83852e+08	2.51172e+08	1.28011e+08	2.88644e+08	2.96612e+08	2.03428e+08	5.78071e+08	1.71837e+08	1.75086e+08	2.21362e+08
CAYP1_HUMAN	0	sp|Q13938|CAYP1_HUMAN	SGDGVVTVDDLR	1	2	37.69	8.19654e+06	2085200	2.04586e+07	2.05897e+07	6.04577e+06	8.05622e+06	7.95851e+06	5.49201e+06	128521761	3.22713e+07	3.80336e+06	1.73767e+07	4.19334e+06	1.14344e+07	3.67341e+07	3.27726e+06	1.43296e+08	4.69417e+06	3.1569e+06	2.51454e+07	3.78828e+06	1.45492e+07	8.89422e+06	767196	1.09506e+06	1.8098e+06	1.66554e+06	10426000	1.07539e+07	3.19706e+06	1.29877e+07	785424	6.12216e+06	3.24887e+06	1.21965e+07	4.62941e+06	6.36544e+06	4.14514e+06	1.67453e+06	1.67453e+06	3.9873e+06	4.50201e+06	2.82748e+06
CAH1_HUMAN	0	sp|P00915|CAH1_HUMAN	HDTSLKPISVSYNPATAK+LYPIANGNNQSPVDIK+YSSLAEAASK+VLDALQAIK+SLLSNVEGDNAVPMQHNNRPTQPLK+ADGLAVIGVLMK	6	3+2+2+2+3+2	35.53+44.60+23.72+44.84+43.25+69.07	8.01131e+08	2.98186e+08	6.42946e+08	3.22743e+08	9.24434e+07	3.23742e+08	7.37506e+08	6.08255e+07	1.00919e+09	3.85808e+08	1.47659e+08	6.69467e+08	1.06691e+08	1.56178e+08	1.03584e+09	1.97908e+08	1.04246e+09	1.17335e+08	2.45318e+08	2.38561e+08	1.74394e+08	4.85431e+08	1.10745e+08	1.9417e+08	1.74637e+07	7.84287e+07	1.3504e+08	1.47569e+08	1.98455e+08	1.74139e+08	1.3124e+08	9.66648e+07	2.71467e+08	8.65946e+07	6.39778e+07	5.52138e+07	1.35074e+08	2.64791e+07	6.2222e+07	8.3217e+07	2.28725e+07	1.8424e+09	2.44207e+07
PLST_HUMAN	0	sp|P13797|PLST_HUMAN	LNLAFVANLFNK+YPALTKPENQDIDWTLLEGETR+AESMLQQADK+VYALPEDLVEVKPK+HVIPMNPNTDDLFK+IDINMSGFNETDDLKR+ANDDIIVNWVNR	7	2+3+2+3+2+3+2	80.86+61.39+24.26+52.12+47.96+49.67+56.48	1.42785e+08	1.30136e+08	1.33023e+08	1.2474e+08	4.95495e+07	6.50156e+07	6.6133e+07	3.81471e+07	2.96997e+08	8.06796e+07	4.34158e+07	8.3799e+07	3.52077e+07	1.1129e+08	1.27218e+08	4.32756e+07	8.46045e+07	2.26505e+07	3.87834e+07	7.65068e+07	3.24629e+07	5.71826e+07	8.33539e+07	7.11307e+07	4.28841e+07	2.74389e+07	5.48843e+07	4.27723e+07	4.3026e+07	5.09282e+07	8.55394e+07	2.22309e+07	6.64004e+07	3.15127e+07	3.12603e+07	1.60176e+07	6.45077e+07	2.99932e+07	3.07079e+07	5.15225e+07	1.50779e+07	1.94311e+07	4.10052e+07
IPO5_HUMAN	0	sp|O00410|IPO5_HUMAN	FLFDSVSSQNVGLR+QAEETYENIPGQSK+NLIDEDGNNQWPEGLK+VQAHAAAALINFTEDCPK+MLVQCMQDQEHPSIR+VAAAESMPLLLECAR+FVPYYDLFMPSLK+FMQDASDVMQLLLK+VIAALLQTMEDQGNQR	9	2+2+2+3+2+2+2+2+2	57.77+29.39+51.81+49.01+36.43+59.22+78.09+79.32+59.35	9.73789e+07	7.57274e+07	1.3041e+08	1.10734e+08	4.79468e+07	8.07345e+07	8.01298e+07	7.98344e+07	2.58398e+08	2.23194e+08	5.16333e+07	1.04908e+08	4.17015e+07	6.79333e+07	2.1698e+08	1.86556e+07	9.36402e+07	3.18466e+07	5.52826e+07	1.27652e+08	7.76355e+07	5.00399e+07	1.00093e+08	5.54327e+07	4.56964e+07	4.98301e+07	4.22148e+07	4.53399e+07	5.80987e+07	4.34925e+07	8.56589e+07	3.26357e+07	8.94836e+07	2.77668e+07	4.03981e+07	1.84818e+07	5.41665e+07	4.25949e+07	4.46381e+07	6.24204e+07	2.12769e+07	2.66577e+07	4.67262e+07
PURA2_HUMAN	0	sp|P30520|PURA2_HUMAN	ELPVNAQNYVR+VVDLLAQDADIVCR+TLPGWNTDISNAR+VGIGAFPTEQDNEIGELLQTR	4	2+2+2+3	40.30+56.67+45.17+71.42	4.63443e+07	5.15561e+07	6.80777e+07	6.98197e+07	2.57783e+07	3.43655e+07	5.49466e+07	5.13775e+07	1.19452e+08	1.41118e+08	2.51421e+07	8.71753e+07	2.83804e+07	4.11169e+07	1.24751e+08	1.34203e+07	1.12944e+08	2.37161e+07	2.81911e+07	6.2265e+07	4.052e+07	2.8118e+07	3.69802e+07	4.64986e+07	1.54763e+07	4.37872e+07	2.31169e+07	2.26826e+07	3.21898e+07	1.92256e+07	5.50293e+07	1.27728e+07	6.07902e+07	1.08885e+07	1.83017e+07	9.0883e+06	2.77271e+07	3.49207e+07	3.35232e+07	1.02816e+07	1.12837e+07	1.34505e+07	4.59154e+07
DP13A_HUMAN	0	sp|Q9UKG1|DP13A_HUMAN	QIALHAELDRR+SDDHPDVVYETMR+LIDPQTQVTR+EVFQIASNDHDAAINR+QIYLSENPEETAAR+YEVTEDVYTSR+TNPFGESGGSTK+LFGFVLR+IYDAQNELSAATHLTSK+QRFPLGGDDEVMSSTLQQFSK+QIEKDLEEQSR+QFYFTQGGNLMSQAR+TGLVSSTWDR+VNQSALEAVTPSPSFQQR+DLKEILTLK	15	3+2+2+3+2+2+2+2+3+3+2+2+2+2+2	27.98+33.68+30.40+37.42+37.34+34.52+22.50+60.94+45.32+60.57+23.01+53.13+36.26+45.79+53.19	2.71777e+08	3.53695e+08	3.79313e+08	2.92845e+08	1.25809e+08	2.49299e+08	2.72596e+08	1.64382e+08	6.0536e+08	4.96093e+08	9.39825e+07	3.20289e+08	1.53349e+08	2.34857e+08	4.57331e+08	6.43476e+07	2.54308e+08	9.19966e+07	1.50937e+08	2.12823e+08	1.80452e+08	1.41948e+08	2.82651e+08	1.54111e+08	1.66506e+08	1.36804e+08	1.9163e+08	1.16154e+08	1.07539e+08	1.16385e+08	2.32223e+08	4.61152e+07	2.54395e+08	9.42425e+07	9.63988e+07	4.6041e+07	1.50301e+08	1.11488e+08	1.39108e+08	2.2104e+08	4.62614e+07	7.56662e+07	1.36959e+08
MK03_HUMAN	0	sp|P27361|MK03_HUMAN	ASTLEAMR+LKELIFQETAR+GQPFDVGPR+MLTFNPNKR+ELIFQETAR+NYLQSLPSK+YTQLQYIGEGAYGMVSSAYDHVR+DLKPSNLLINTTCDLK+IADPEHDHTGFLTEYVATR	9	2+2+2+2+2+2+3+2+3	24.02+39.20+32.18+29.15+39.84+34.93+69.38+55.64+46.98	3.75919e+08	4.30156e+08	7.12152e+08	5.48027e+08	2.03119e+08	5.17396e+08	5.70334e+08	2.96052e+08	1.21614e+09	9.82202e+08	2.73709e+08	1.12905e+09	3.8528e+08	4.47714e+08	6.40037e+08	1.23407e+08	5.8782e+08	1.57085e+08	3.06414e+08	4.41196e+08	4.88811e+08	3.34476e+08	6.85262e+08	1.78233e+08	3.20263e+08	3.14869e+08	2.78174e+08	1.35499e+08	2.83873e+08	2.61743e+08	4.13922e+08	1.19896e+08	6.01992e+08	2.669e+08	2.10508e+08	8.20436e+07	4.31535e+08	2.54953e+08	2.66156e+08	5.01953e+08	7.82508e+07	1.32282e+08	1.95764e+08
APT_HUMAN	0	sp|P07741|APT_HUMAN	DISPVLKDPASFR+IDYIAGLDSR+SFPDFPTPGVVFR	3	3+2+2	45.99+44.12+68.08	1.10229e+08	9.75629e+07	1.86498e+08	7.37937e+07	3.0403e+07	1.05089e+08	8.97352e+07	3.03018e+07	3.87897e+08	1.0413e+08	3.60603e+07	1.31524e+08	5.52696e+07	8.82033e+07	1.87202e+08	2.8859e+07	1.82745e+08	3.26793e+07	5.59418e+07	7.29389e+07	5.01741e+07	7.34415e+07	9.59546e+07	3.38368e+07	5.33975e+07	6.15939e+07	6.60904e+07	1.96398e+07	3.79128e+07	6.07634e+07	8.73017e+07	2.93447e+07	1.0432e+08	3.7127e+07	3.41683e+07	1.64477e+07	7.328e+07	4.10378e+07	4.42774e+07	3.99241e+07	1.55391e+07	2.55179e+07	2.22021e+07
AHSA1_HUMAN	0	sp|O95433|AHSA1_HUMAN	DASNWSTDKLK+FHMVDGNVSGEFTDLVPEK+ADATNVNNWHWTER+ETFLTSPEELYR+YYFEGIK+VFTTQELVQAFTHAPATLEADR+QTFGYGAR+GIPAPEEER+TEFTQGMILPTMNGESVDPVGQPALK	9	2+3+2+2+2+3+2+2+3	28.44+57.89+39.62+53.06+39.95+77.70+24.54+24.51+67.14	3.03443e+08	4.29831e+08	4.53015e+08	3.61721e+08	1.67409e+08	3.01331e+08	3.25278e+08	2.90359e+08	5.18693e+08	6.46026e+08	1.32775e+08	4.83718e+08	2.14619e+08	2.44721e+08	5.05202e+08	5.29651e+07	4.79329e+08	1.74823e+08	2.26152e+08	2.73176e+08	2.98574e+08	1.69956e+08	3.7756e+08	2.05298e+08	2.02135e+08	2.39221e+08	1.96586e+08	1.54438e+08	1.21361e+08	1.39945e+08	2.6152e+08	5.9272e+07	3.70116e+08	1.03324e+08	1.38549e+08	7.22858e+07	2.06296e+08	1.50047e+08	2.0056e+08	2.71012e+08	3.97907e+07	1.00372e+08	2.3008e+08
NT5D1_HUMAN	0	sp|Q5TFE4|NT5D1_HUMAN	GLALDLEDGNFLK	1	2	64.71	1.76126e+07	1.62482e+07	1.97211e+07	1.45118e+07	7.13185e+06	1.04597e+07	8.55491e+06	5.80668e+06	4.73803e+07	2.2385e+07	5.59568e+06	1.66203e+07	5.59487e+06	1.55345e+07	2.2749e+07	2.05963e+06	2.61052e+07	3.87368e+06	6.92631e+06	1.46526e+07	4.27368e+06	1.4421e+07	1.93895e+07	1.11629e+07	5.18454e+06	4.89927e+06	5.0233e+06	4.9985e+06	4.05585e+06	6.2356e+06	1.19412e+07	5.33309e+06	1.23837e+07	2.85519e+06	4.14267e+06	2.20777e+06	1.36727e+07	7.97894e+06	8.77894e+06	3.13684e+06	2.49473e+06	1.10737e+06	1.92842e+06
SETD7_HUMAN	0	sp|Q8WTS6|SETD7_HUMAN	VYVAESLISSAGEGLFSK+IAYVYPDER+SGPEAPEWYQVELK	3	2+2+2	70.48+34.16+53.86	3.73332e+07	3.82396e+07	4.6646e+07	1.99847e+07	8.34663e+06	2.68241e+07	2.30453e+07	9.35305e+06	9.75343e+07	4.19451e+07	9.22426e+06	4.00553e+07	1.37408e+07	2.39846e+07	6.61079e+07	7.50301e+06	3.81734e+07	1.32498e+07	1.41352e+07	2.54887e+07	9.99816e+06	2.26304e+07	2.78622e+07	1.7769e+07	1.69434e+07	1.00371e+07	1.62246e+07	1.04325e+07	7.41476e+06	9.66702e+06	2.57427e+07	3.98227e+06	2.2213e+07	9.61023e+06	1.18771e+07	5.18742e+06	9.85697e+06	1.04405e+07	1.3086e+07	2.17115e+07	5.21135e+06	1.05861e+07	1.10658e+07
EF1B_HUMAN	0	sp|P24534|EF1B_HUMAN	SPAGLQVLNDYLADK+SSILLDVKPWDDETDMAK+SIQADGLVWGSSK+LVPVGYGIK	4	2+3+2+2	64.26+58.42+45.57+38.27	7.48747e+08	8.27864e+08	5.71046e+08	7.73933e+08	1.62038e+08	3.44295e+08	6.39826e+08	2.13548e+08	1.12173e+09	932247022	1.74714e+08	5.37742e+08	1.55925e+08	5.88779e+08	1.10775e+09	1.23642e+08	8.31998e+08	2.42753e+08	3.28372e+08	3.82858e+08	5.76688e+08	2.12724e+08	3.96606e+08	5.70208e+08	1.7764e+08	3.5081e+08	1.67141e+08	2.98386e+08	1.8862e+08	1.9276e+08	3.62266e+08	1.21331e+08	3.15987e+08	1.05062e+08	1.22965e+08	1.16719e+08	2.14746e+08	3.00345e+08	1.9426e+08	2.93649e+08	1.19894e+08	1.3801e+08	4.28937e+08
FERM2_HUMAN	0	sp|Q96AC1|FERM2_HUMAN	MDASTGDAIK+SLMEQDVKENEALLLR+GCEVTPDVNISGQK+INQLYEQAK+EESSGTPAHQMNLR+SKEESSGTPAHQMNLR+LQLPNMK+INQGWLDSSR+FIQAWQSLPEFGITHFIAR+LLIPVAEGMNEIWLR	10	2+3+2+2+2+3+2+2+3+3	21.50+53.27+33.87+25.61+23.27+20.07+37.76+35.20+78.43+79.45	3.4917e+08	2.87598e+08	3.87877e+08	2.65279e+08	1.27516e+08	2.29405e+08	2.7072e+08	7.69279e+07	1.35537e+09	1.9568e+08	9.908e+07	2.66834e+08	1.14815e+08	2.45841e+08	5.41118e+08	2.34324e+08	3.85526e+08	1.01335e+08	1.08524e+08	2.18659e+08	1.09495e+08	3.27189e+08	2.88507e+08	1.65759e+08	1.76695e+08	8.07135e+07	1.46774e+08	1.02621e+08	1.12593e+08	1.80258e+08	2.70778e+08	6.71457e+07	2.05663e+08	1.0001e+08	7.70278e+07	3.57179e+07	2.06045e+08	1.30403e+08	1.22217e+08	1.48995e+08	5.69102e+07	5.6921e+07	8.35899e+07
AK1C3_HUMAN	0	sp|P42330|AK1C3_HUMAN	NLHYFNSDSFASHPNYPYSDEY+LNDGHFMPVLGFGTYAPPEVPR+SKDIVLVAYSALGSQR+WVDPNSPVLLEDPVLCALAK	4	3+3+3+3	52.32+68.00+55.98+80.77	1.10282e+08	2.26829e+08	2.26078e+08	3.28412e+08	3.46866e+07	1.88526e+08	8.60419e+07	3.37659e+07	2.18539e+08	2.21111e+08	2.89621e+07	1.58922e+08	5.21565e+07	1.11288e+08	2.25483e+08	4.57804e+07	8.10058e+07	1.1157e+07	1.08547e+08	6.44959e+07	6.97139e+07	3.8967e+07	1.35987e+08	7.71715e+07	3.00103e+07	4.97017e+07	4.88239e+07	2.18996e+07	2.91937e+07	6.4803e+07	8.18996e+07	7.83678e+06	9.34995e+07	2.26849e+07	2.71936e+07	8.50053e+06	1.46488e+08	4.47268e+07	2.64938e+07	7.90179e+07	2.65269e+06	8.80889e+06	4.75184e+07
2A5E_HUMAN	0	sp|Q16537|2A5E_HUMAN	STLNELVDYITISR+SQGKPIELTPLPLLK	2	3+3	74.91+57.62	1.5097e+07	1.79449e+07	2.3504e+07	2.03986e+07	1.05249e+07	1.4668e+07	1.62699e+07	2.18174e+07	4.03277e+07	6.27437e+07	6.16822e+06	2.55238e+07	8.59363e+06	9.494e+06	4.69517e+07	2.74845e+06	2.88987e+07	8.13113e+06	1.40694e+07	2.32163e+07	1.90496e+07	8.49035e+06	2.12466e+07	1.20498e+07	9.03244e+06	8.64962e+06	6.01991e+06	7.26057e+06	9.3574e+06	4.88331e+06	1.50921e+07	4.36992e+06	2.02017e+07	3.22349e+06	8.52093e+06	7.10497e+06	7.63974e+06	1.00101e+07	1.02619e+07	1.70056e+07	3.42754e+06	6.64449e+06	8.7381e+06
SYYC_HUMAN	0	sp|P54577|SYYC_HUMAN	QVEPLDPPAGSAPGEHVFVK+VDAQFGGIDQR+LASAAYPDPSK+AFCEPGNVENNGVLSFIK+NSEPEEVIPSR+NSVEVALNK+VHLMNPMVPGLTGSK	7	3+2+2+2+2+2+3	44.15+33.50+26.22+63.78+29.77+26.42+48.32	1.03958e+08	9.92517e+07	1.27402e+08	1.42559e+08	3.31544e+07	8.99996e+07	9.75339e+07	8.18755e+07	2.20203e+08	2.74936e+08	7.88287e+07	1.69613e+08	6.88987e+07	8.56524e+07	2.25759e+08	1.79178e+07	1.94136e+08	5.95677e+07	6.89756e+07	1.37033e+08	9.9535e+07	8.14845e+07	1.17849e+08	3.99415e+07	4.7659e+07	5.77955e+07	6.09873e+07	3.9315e+07	7.24941e+07	4.33925e+07	1.11013e+08	5.27111e+07	1.26787e+08	3.90912e+07	3.25384e+07	1.91683e+07	6.35023e+07	6.37228e+07	6.19424e+07	8.68827e+07	1.95634e+07	4.07857e+07	6.63413e+07
NECP2_HUMAN	0	sp|Q9NVZ3|NECP2_HUMAN	AAEWQLDQPSWSGR+VRPASTGGLSLLPPPPGGK	2	2+3	49.57+45.67	1.83706e+07	1.94046e+07	2.72106e+07	2.95435e+07	2.37649e+07	1.65074e+07	1.86045e+07	8.8828e+06	3.68829e+07	1.45579e+07	9.02265e+06	1.77792e+07	1.01978e+07	1.95244e+07	2.66644e+07	1.04727e+07	4.44344e+07	9.65662e+06	1.40206e+07	1.4972e+07	8.86926e+06	2.55193e+07	2.80127e+07	2.26173e+07	1.45917e+07	7.07471e+06	2.07731e+07	1.5614e+07	1.23459e+07	1.15488e+07	1.29931e+07	8.48621e+06	1.61881e+07	5.84507e+06	7.45974e+06	3.79742e+06	1.48327e+07	1.02129e+07	1.3363e+07	1.08764e+07	8.38763e+06	6.731e+06	8.4321e+06
UBA1_HUMAN	0	sp|P22314|UBA1_HUMAN	QLLHNFPPDQLTSSGAPFWSGPK+LKSDTAAAAVR+AVTLHDQGTAQWADLSSQFYLR+QNRYDGQVAVFGSDLQEK+IHVSDQELQSANASVDDSR+QPAENVNQYLTDPK+AENYDIPSADR+RLQTSSVLVSGLR+DNPGVVTCLDEAR+YDGQVAVFGSDLQEK+DEFEGLFK+IHVSDQELQSANASVDDSRLEELK+KPLLESGTLGTK+QLYVLGHEAMK+SDTAAAAVR+GNVQVVIPFLTESYSSSQDPPEK+QMNPHIR+LAGTQPLEVLEAVQR+LQTSSVLVSGLR+DEFEGLFKQPAENVNQYLTDPK+ERLDQPMTEIVSR+VGEFCHNR+NEEDAAELVALAQAVNAR+YFLVGAGAIGCELLK+AENYDIPSADRHK+ALPAV…	36	3+2+3+3+3+2+2+3+2+2+2+3+2+2+2+3+2+3+2+3+3+2+3+2+2+2+3+3+3+2+2+3+2+2+3+3	63.79+17.16+64.45+42.73+34.45+39.32+30.02+38.44+39.44+46.93+52.94+45.79+29.01+36.86+14.29+70.98+16.24+63.29+44.65+65.14+39.27+15.30+70.73+70.62+23.23+52.37+45.61+72.04+82.69+40.82+52.19+45.86+57.23+56.56+84.84+73.57	3.6149e+09	5.66749e+09	6.96729e+09	5.53372e+09	1.24829e+09	4.85045e+09	5.09724e+09	2.76798e+09	9.01814e+09	7.47855e+09	1.18588e+09	5.68468e+09	2.44216e+09	3.50961e+09	6.11549e+09	7.38163e+08	4.83191e+09	1.62729e+09	3.41562e+09	3.07609e+09	3.58895e+09	2.25578e+09	4.84896e+09	2.01224e+09	2.70029e+09	2.24852e+09	2.12168e+09	1.07911e+09	1.3573e+09	2.02227e+09	3.1037e+09	4.01415e+08	4.25263e+09	1.24781e+09	1.06739e+09	4.55891e+08	2.6531e+09	1.87147e+09	2.51201e+09	4.29363e+09	2.76586e+08	1.2824e+09	2.39548e+09
SERA_HUMAN	0	sp|O43175|SERA_HUMAN	AGTGVDNVDLEAATR+QADVNLVNAK+GGIVDEGALLR+ALVDHENVISCPHLGASTK+ILQDGGLQVVEK+DLPLLLFR+TLGILGLGR+FMGTELNGK+VTADVINAAEK+NAGNCLSPAVIVGLLK	10	2+2+2+3+2+2+2+2+2+3	37.22+26.89+44.74+36.43+39.29+74.23+52.06+29.99+30.29+75.34	5.02866e+08	9.31841e+08	1.58532e+09	1.87885e+09	7.0683e+08	7.75755e+08	9.72161e+08	1.01227e+09	2.91211e+09	2.75286e+09	6.54356e+08	1.77292e+09	5.40056e+08	9.39606e+08	2.22494e+09	1.38474e+08	2.85041e+09	4.40261e+08	5.65188e+08	1.75059e+09	9.5811e+08	5.76423e+08	1.57716e+09	8.13755e+08	4.46158e+08	5.78121e+08	5.19226e+08	5.87847e+08	5.98333e+08	5.07112e+08	1.16484e+09	2.20812e+08	8.68165e+08	2.80144e+08	3.29393e+08	1.75339e+08	747206603	3.99182e+08	5.99242e+08	7.06237e+08	2.45178e+08	2.31652e+08	9.80191e+08
VP26A_HUMAN	0	sp|O75436|VP26A_HUMAN	EITGIGPSTTTETETIAK+HYLFYDGESVSGK+LFLAGYDPTPTMR+YEIMDGAPVKGESIPIR+FESPESQASAEQPEM	5	2+2+2+3+2	41.06+38.90+54.99+48.37+39.76	1.42486e+08	1.0053e+08	1.59524e+08	1.39337e+08	3.47281e+07	7.62886e+07	1.0402e+08	7.0565e+07	2.86322e+08	1.68082e+08	3.98631e+07	1.24482e+08	4.96061e+07	9.51341e+07	1.87573e+08	2.56253e+07	1.32412e+08	1.9387e+07	5.32531e+07	6.11368e+07	5.39179e+07	4.86868e+07	9.88726e+07	5.06948e+07	7.10518e+07	5.25166e+07	5.5185e+07	3.35917e+07	3.65878e+07	4.71425e+07	9.65726e+07	2.5521e+07	1.0117e+08	2.49805e+07	2.39711e+07	1.40555e+07	6.97508e+07	4.456e+07	4.50781e+07	5.17078e+07	1.69087e+07	1.20656e+07	5.57636e+07
RASA1_HUMAN	0	sp|P20936|RASA1_HUMAN	LLAITELLQQK+LLYPVAPPEPVEDR	2	2+2	67.93+50.99	1.95685e+07	2.43024e+07	3.2759e+07	2.62199e+07	9.68885e+06	1.78708e+07	1.81028e+07	1.06483e+07	4.22676e+07	5.44038e+07	9.87633e+06	3.36e+07	1.02671e+07	1.37271e+07	3.72924e+07	3.00567e+06	2.67007e+07	6.11232e+06	9.07201e+06	1.98658e+07	1.31493e+07	7.7329e+06	1.09257e+07	1.47544e+07	9.91264e+06	9.33938e+06	7.75612e+06	5.43866e+06	1.20422e+07	5.81329e+06	1.72992e+07	4.64922e+06	2.20178e+07	5.01104e+06	8.02324e+06	5.12275e+06	1.07554e+07	6.99681e+06	8.96704e+06	1.19959e+07	1.99847e+06	1.96232e+06	7.60185e+06
DNJB1_HUMAN	0	sp|P25685|DNJB1_HUMAN	EIAEAYDVLSDPR+DGSDVIYPAR+FKEIAEAYDVLSDPR+TVLEQVLPI+NPFDTFFGQR+EGDQTSNNIPADIVFVLK	6	2+2+3+2+2+2	48.09+30.26+52.06+69.47+60.36+72.28	8.9787e+07	2.08155e+08	1.75417e+08	1.5951e+08	1.04118e+08	1.43758e+08	1.32115e+08	1.41468e+08	1.26965e+08	2.72334e+08	7.98566e+07	1.73299e+08	8.24327e+07	8.9718e+07	2.19868e+08	2.47015e+07	1.54206e+08	9.7661e+07	9.32352e+07	8.65313e+07	1.15465e+08	9.88028e+07	1.34e+08	1.31049e+08	6.98086e+07	9.25902e+07	1.01587e+08	7.05809e+07	6.84087e+07	6.28739e+07	8.6267e+07	4.02716e+07	1.26177e+08	4.9784e+07	3.70979e+07	3.15199e+07	1.14467e+08	6.69742e+07	6.68212e+07	1.85109e+08	3.98965e+07	5.45898e+07	6.89249e+07
CLIC1_HUMAN	0	sp|O00299|CLIC1_HUMAN	YLSNAYAR+NSNPALNDNLEK+EEFASTCPDDEEIELAYEQVAK+LAALNPESNTAGLDIFAK+GFTIPEAFR+FLDGNELTLADCNLLPK+VLDNYLTSPLPEEVDETSAEDEGVSQR	7	2+2+3+2+2+2+3	24.13+27.01+64.83+62.38+54.64+67.80+59.71	8.19862e+08	5.90974e+08	9.79468e+08	3.47216e+08	6.75712e+07	5.677e+08	4.63959e+08	6.96567e+07	1.67717e+09	4.13352e+08	8.3071e+07	6.18963e+08	3.19662e+08	4.08019e+08	8.25446e+08	2.63826e+08	7.19517e+08	2.9875e+08	3.15251e+08	4.04969e+08	2.64723e+08	4.26202e+08	3.63364e+08	1.25135e+08	3.23519e+08	1.71831e+08	4.03438e+08	7.73749e+07	9.79694e+07	3.12898e+08	4.73353e+08	5.26296e+07	3.72087e+08	1.60801e+08	7.24271e+07	1.53217e+07	3.81893e+08	1.31958e+08	3.00632e+08	3.22671e+08	3.78155e+07	8.88243e+07	1.12924e+08
CSN5_HUMAN	0	sp|Q92905|CSN5_HUMAN	QQQEILAAKPWTK+LEQSEAQLGR+ISALALLK+GSFMLGLETHDR+GYKPPDEGPSEYQTIPLNK	5	2+2+2+3+3	36.79+23.10+51.88+42.96+40.78	7.64504e+07	6.5689e+07	9.16294e+07	5.9117e+07	2.72019e+07	5.81747e+07	7.13262e+07	4.59332e+07	1.16374e+08	1.05771e+08	2.35091e+07	7.47991e+07	3.18379e+07	6.39411e+07	1.14119e+08	1.24974e+07	9.06385e+07	2.0882e+07	4.39045e+07	6.42174e+07	6.80533e+07	3.86002e+07	5.50167e+07	5.01717e+07	4.63637e+07	4.49126e+07	2.44583e+07	3.11101e+07	2.84719e+07	2.07322e+07	6.10175e+07	1.55515e+07	6.01343e+07	1.74624e+07	2.23772e+07	1.0393e+07	1.39805e+07	2.7979e+07	3.62994e+07	4.20451e+07	1.54536e+07	1.40521e+07	5.74962e+07
CSN8_HUMAN	0	sp|Q99627|CSN8_HUMAN	GILEQGWQADSTTR+SANSELGGIWSVGQR	2	2+2	42.52+51.47	5.33508e+07	7.57968e+07	9.53296e+07	8.90336e+07	3.50413e+07	5.84044e+07	6.59765e+07	5.23926e+07	1.10757e+08	1.50246e+08	3.03898e+07	7.16493e+07	3.11168e+07	7.18915e+07	1.49919e+08	1.41874e+07	1.11909e+08	2.16848e+07	5.4485e+07	6.5764e+07	6.30383e+07	2.47904e+07	5.46418e+07	6.22301e+07	4.4925e+07	3.6539e+07	2.51537e+07	2.85339e+07	3.75901e+07	1.76996e+07	6.18319e+07	1.12712e+07	5.29978e+07	1.51232e+07	1.95201e+07	1.6803e+07	1.58252e+07	4.09555e+07	4.06114e+07	5.14109e+07	1.23725e+07	1.42278e+07	6.47502e+07
CBS_HUMAN	0	sp|P35520|CBS_HUMAN	AAQELQEGQR+SNDEEAFTFAR	2	2+2	16.26+40.03	9.48698e+06	8.38717e+06	1.69661e+07	1.55768e+07	4.0956e+06	9.21036e+06	6.81252e+06	7.26608e+06	2.40535e+07	2.23908e+07	4.29349e+06	8.15845e+06	5.00488e+06	9.99036e+06	3.85207e+07	2.88965e+06	1.78431e+07	4.11525e+06	3.97809e+06	2.25952e+07	1.08282e+07	1.27073e+07	6.81201e+06	3.11799e+06	5.80435e+06	4.55307e+06	8.05611e+06	3.74078e+06	4.3838e+06	7.90647e+06	1.14951e+07	3.79491e+06	6.37258e+06	3.69611e+06	3.88452e+06	1.80522e+06	1.32799e+07	2.95133e+06	5.57999e+06	4.44868e+06	5.3996e+06	2.00672e+06	2.37859e+06
GSTM3_HUMAN	0	sp|P21266|GSTM3_HUMAN	LCYSSDHEK+CLDEFPNLK+LKPQYLEELPGQLK+HNMCGETEEEK+YTCGEAPDYDR+QFSMFLGK+IAAYLQSDQFCK+LLLEFTDTSYEEKR+LLLEFTDTSYEEK+LDLDFPNLPYLLDGK+YTCGEAPDYDRSQWLDVK	11	2+2+3+2+2+2+2+3+2+2+3	14.79+44.51+49.81+12.57+24.92+48.91+40.82+50.29+55.91+83.71+45.11	1.66256e+08	2.87973e+08	6.41893e+08	4.06161e+08	1.8114e+08	2.5778e+08	1.9661e+08	3.32925e+08	6.50299e+08	7.15538e+08	1.45692e+08	2.49698e+08	3.21225e+08	1.55981e+08	5.16512e+08	9.60102e+07	5.13234e+08	1.7207e+08	2.66475e+08	2.84764e+08	2.38197e+08	3.02151e+08	2.56541e+08	2.1248e+08	2.34151e+08	1.84567e+08	1.56786e+08	1.07872e+08	9.64393e+07	2.6489e+08	3.25235e+08	9.624e+07	2.55607e+08	1.15486e+08	1.61079e+08	6.78087e+07	1.82395e+08	2.18692e+08	1.12701e+08	2.20518e+08	4.47175e+07	1.22719e+08	1.7237e+08
6PGL_HUMAN	0	sp|O95336|6PGL_HUMAN	ELPAAVAPAGPASLAR	1	2	45.86	9.74196e+06	1.44372e+07	5.53635e+07	4.80821e+07	9.46577e+06	1.30876e+07	7.50375e+06	6.10487e+06	1.56926e+08	3.72228e+07	7.43784e+06	2.1593e+07	4.36979e+06	1.59302e+07	5.17856e+07	6.95406e+06	3.63939e+07	1.38183e+06	7.50624e+06	2.12535e+07	9.09847e+06	1.06907e+07	1.04632e+07	7.99695e+06	1.858e+07	4.70778e+06	5.77487e+06	7.88396e+06	1.05078e+07	2.87623e+06	1.60168e+07	1.74905e+06	1.27204e+07	6.55251e+06	2.96276e+06	7.01773e+06	2.98383e+06	1.11456e+06	1.143e+06	5.0724e+06	526858	2.68974e+06	1.3534e+07
PTGR1_HUMAN	0	sp|Q14914|PTGR1_HUMAN	HFVGYPTNSDFELK+VVGAVGSDEK+LKEGDTMMGQQVAK	3	2+2+2	45.02+15.89+26.21	2.63303e+07	3.6544e+07	5.03613e+07	5.94287e+07	7.61909e+06	4.52533e+07	3.50186e+07	1.71831e+07	1.47282e+08	6.05314e+07	3.03211e+07	9.64904e+07	2.93914e+07	1.96842e+07	5.57882e+07	7.69151e+06	6.26304e+07	1.77285e+07	3.1887e+07	3.94136e+07	2.81556e+07	7.64033e+07	4.96995e+07	1.11931e+07	2.1548e+07	1.09421e+07	1.40125e+07	4.89141e+06	3.59874e+07	2.7333e+07	2.54069e+07	2.18416e+07	4.91598e+07	8.43768e+06	9.02764e+06	1.55445e+07	5.14854e+07	1.45889e+07	1.55819e+07	2.06099e+07	9.55572e+06	1.00575e+07	1.77587e+07
IPYR_HUMAN	0	sp|Q15181|IPYR_HUMAN	YVANLFPYK+LKPGYLEATVDWFR+VIAINVDDPDAANYNDINDVKR+AAPFSLEYR+DKDFAIDIIK	5	2+3+3+2+2	48.01+63.55+48.84+43.72+48.59	9.85112e+07	1.24083e+08	9.86851e+07	1.16693e+08	4.38505e+07	7.3343e+07	7.27906e+07	4.23037e+07	2.85937e+08	1.24706e+08	6.19972e+07	9.31027e+07	4.97895e+07	7.65335e+07	3.09971e+08	3.11371e+07	1.42671e+08	4.13145e+07	3.29278e+07	5.28267e+07	3.48562e+07	8.65712e+07	8.72804e+07	8.935e+07	4.67665e+07	2.50645e+07	6.12805e+07	5.11054e+07	7.42267e+07	3.34919e+07	8.04955e+07	2.97364e+07	7.45622e+07	2.93182e+07	4.06033e+07	3.80621e+07	2.97676e+07	6.23924e+07	2.94857e+07	4.4553e+07	3.15727e+07	3.45952e+07	3.71004e+07
PA2G4_HUMAN	0	sp|Q9UQ80|PA2G4_HUMAN	TAENATSGETLEENEAGD+MGGDIANR+LVKPGNQNTQVTEAWNK+TIIQNPTDQQKK+ALLQSSASR+SEMEVQDAELK+QHVIDGEK+FDAMPFTLR+AFFSEVER	9	2+2+3+3+2+2+2+2+2	29.74+17.45+31.83+22.55+20.94+31.62+11.87+57.46+38.20	1.78016e+08	2.37346e+08	2.98256e+08	2.31191e+08	9.41372e+07	2.11472e+08	2.30244e+08	9.61369e+07	4.45499e+08	3.20269e+08	8.91705e+07	2.96258e+08	1.27108e+08	2.01775e+08	3.40664e+08	6.22752e+07	3.13774e+08	7.66081e+07	1.69642e+08	1.48296e+08	1.68125e+08	1.89545e+08	2.76005e+08	9.1209e+07	1.0571e+08	1.16858e+08	1.95777e+08	8.37994e+07	1.26544e+08	1.62518e+08	1.76836e+08	5.90659e+07	2.06164e+08	1.09687e+08	9.25665e+07	4.52798e+07	1.82507e+08	9.90018e+07	1.10614e+08	1.91915e+08	2.92359e+07	5.26569e+07	5.36474e+07
UBA3_HUMAN	0	sp|Q8TBC4|UBA3_HUMAN	SPAITATLEGK+VLVIGAGGLGCELLK+LQEVLDYLTNSASLQMK	3	2+2+2	34.77+64.30+68.52	2.08869e+07	2.73313e+07	3.50974e+07	9.45929e+06	6.39278e+06	2.2009e+07	2.15274e+07	1.24332e+07	3.30224e+07	3.63855e+07	6.84427e+06	1.61684e+07	9.65665e+06	1.67459e+07	3.61858e+07	2.37738e+06	2.21928e+07	6.53786e+06	1.35412e+07	1.48167e+07	2.50287e+07	1.24451e+07	2.03548e+07	5.37475e+06	1.16489e+07	9.28384e+06	6.95726e+06	4.68477e+06	6.6155e+06	5.17997e+06	1.96304e+07	3.92273e+06	1.92353e+07	5.27195e+06	4.96048e+06	5.42852e+06	6.98221e+06	8.74589e+06	8.67311e+06	1.97952e+07	4.7415e+06	8.36232e+06	1.2965e+07
MPI_HUMAN	0	sp|P34949|MPI_HUMAN	TLSQWIAENQDSLGSK	1	2	53.86	7.71791e+06	9.37175e+06	1.27407e+07	1.83147e+07	4.21422e+06	9.51802e+06	9.79433e+06	8.22624e+06	1.8866e+07	3.21154e+07	4.47223e+06	1.62934e+07	5.3644e+06	1.00958e+07	2.80614e+07	2.24968e+06	2.04605e+07	4.07384e+06	8.92408e+06	1.79075e+07	1.21484e+07	4.04644e+06	2.90467e+06	5.69043e+06	5.23715e+06	6.24783e+06	1.97848e+06	2.38275e+06	4.01209e+06	2.57207e+06	1.16611e+07	1.35066e+06	1.15771e+07	1.24388e+06	3.66907e+06	1.16994e+06	4.14164e+06	4.27479e+06	1.30619e+07	7.14292e+06	470866	6.5766e+06	3.83635e+06
IC1_HUMAN	0	sp|P05155|IC1_HUMAN	GVTSVSQIFHSPDLAIR+LEDMEQALSPSVFK	2	3+2	58.27+57.06	4.12861e+07	1.09465e+07	1.54962e+07	2.36666e+07	1.21139e+07	1.04755e+07	1.06433e+07	4.74409e+06	2.82018e+07	8.10272e+06	6.70366e+06	1.08885e+07	5.29242e+06	1.24045e+07	3.57275e+07	1.71406e+07	4.13954e+07	4.5196e+06	1.60255e+07	2.88482e+07	3.69061e+06	1.50084e+07	1.75173e+07	1.14642e+07	5.92791e+06	7.89586e+06	1.23758e+07	1.03009e+07	7.45145e+06	7.65004e+06	1.12834e+07	1.09166e+07	1.71002e+07	5.49636e+06	4.0379e+06	4.13687e+06	1.31567e+07	3.78703e+06	5.63896e+06	1.79907e+06	2.5013e+06	982593	1.31948e+06
BOLA2_HUMAN	0	sp|Q9H3K6|BOLA2_HUMAN	TLTPDQWAR	1	2	36.24	2.93231e+07	4.07089e+07	4.00728e+07	3.38392e+07	1.66652e+07	3.10241e+07	2.92996e+07	1.76035e+07	6.86962e+07	5.82127e+07	1.167e+07	4.74513e+07	1.8206e+07	3.01635e+07	5.71908e+07	8.1543e+06	4.36338e+07	6.37054e+06	2.36205e+07	3.34235e+07	2.45222e+07	1.35847e+07	4.30521e+07	3.07225e+07	1.10041e+07	1.67288e+07	1.88915e+07	1.2149e+07	1.50114e+07	1.80848e+07	2.47841e+07	5.28605e+06	3.13642e+07	8.20542e+06	8.90506e+06	2.32168e+06	2.37065e+07	1.83262e+07	1.41665e+07	3.05437e+07	4.13212e+06	7.12686e+06	1.53591e+07
VPS35_HUMAN	0	sp|Q96QK1|VPS35_HUMAN	HFGAGGNQR+NYLLQCTR+CFSEENHEPLR+LNLEHIATSSAVSK+VQSFQMK+LFDIFSQQVATVIQSR+LSQLEGVNVER+IPVDTYNNILTVLK+IREDLPNLESSEETEQINK+LLKIPVDTYNNILTVLK+ILVGTNLVR+SEDPDQQYLILNTAR+ESPESEGPIYEGLIL	13	2+2+2+3+2+3+2+2+3+3+2+2+2	10.86+31.70+24.93+38.10+24.65+76.85+34.92+68.86+41.58+73.99+41.15+49.01+72.06	4.61843e+08	4.25296e+08	6.10225e+08	5.9069e+08	1.39977e+08	3.92637e+08	4.91189e+08	4.22503e+08	9.61456e+08	1.07923e+09	2.19826e+08	6.84537e+08	3.26797e+08	3.47481e+08	7.611e+08	8.98284e+07	4.52537e+08	1.99936e+08	3.00897e+08	4.42021e+08	4.54606e+08	2.72892e+08	6.37217e+08	2.20306e+08	2.80305e+08	2.82448e+08	2.35703e+08	2.01874e+08	2.26313e+08	1.88068e+08	4.7066e+08	1.16338e+08	5.09295e+08	1.53466e+08	1.49924e+08	7.84081e+07	3.11779e+08	2.86984e+08	3.15534e+08	3.53962e+08	1.37437e+08	1.00612e+08	3.51015e+08
DIAP1_HUMAN	0	sp|O60610|DIAP1_HUMAN	LGLHQVLQDLR+HELQVEMK+TAQNLSIFLGSFR+SAMMYIQELR	4	3+2+2+2	52.29+23.00+68.41+52.00	4.88552e+07	3.76493e+07	5.39838e+07	6.34569e+07	3.97364e+07	4.52619e+07	4.64559e+07	2.99312e+07	9.91006e+07	7.96267e+07	2.3296e+07	7.75282e+07	2.88956e+07	5.97387e+07	6.85901e+07	6.31804e+06	6.69714e+07	1.38075e+07	2.83849e+07	4.22253e+07	3.22271e+07	3.04172e+07	6.89787e+07	1.74391e+07	2.03887e+07	2.12504e+07	4.23952e+07	3.35593e+07	1.63863e+07	3.30591e+07	3.81671e+07	2.17197e+07	4.65917e+07	1.19978e+07	1.75464e+07	9.72574e+06	4.23769e+07	2.41365e+07	3.0456e+07	3.62933e+07	1.20674e+07	8.65976e+06	2.60682e+07
EF1G_HUMAN	0	sp|P26641|EF1G_HUMAN	MAQFDAKK+QAFPNTNR+KAAAPAPEEEMDECEQALAAEPK+ALIAAQYSGAQVR+FAETQPK+LDPGSEETQTLVR+STFVLDEFKR+RILGLLDAYLK+WFLTCINQPQFR+VLSAPPHFHFGQTNR+ILGLLDAYLK+KLDPGSEETQTLVR+STFVLDEFK+EYFSWEGAFQHVGK	14	2+2+3+2+2+2+3+3+2+3+2+3+2+3	16.27+20.73+44.06+37.18+16.03+35.21+45.16+62.32+63.89+37.76+70.29+30.86+52.39+57.43	1.76809e+09	1.82305e+09	1.12197e+09	1.33371e+09	3.83976e+08	9.16861e+08	1.36988e+09	5.41108e+08	2.40081e+09	1.82381e+09	3.97042e+08	9.3964e+08	3.90454e+08	1.22285e+09	2.25811e+09	2.8556e+08	1.6009e+09	7.0967e+08	7.50832e+08	1.01444e+09	1.30648e+09	6.09245e+08	8.20035e+08	9.86007e+08	5.11188e+08	8.16809e+08	4.81978e+08	7.66949e+08	5.45817e+08	4.99647e+08	8.57193e+08	2.82696e+08	8.56515e+08	2.87962e+08	3.86123e+08	2.75782e+08	5.10317e+08	5.55765e+08	5.24678e+08	6.11593e+08	2.14831e+08	3.50396e+08	1.08372e+09
CUL2_HUMAN	0	sp|Q13617|CUL2_HUMAN	LTSFITVFK+HNALIQEVISQSR+KNDMANMYVLLR+DTPQEMEQTR	4	2+3+3+2	58.88+45.29+51.83+22.82	5.39984e+07	4.39203e+07	6.26281e+07	4.77196e+07	1.59914e+07	2.58575e+07	3.62408e+07	2.32496e+07	1.0089e+08	7.87667e+07	1.0684e+07	3.85044e+07	1.28314e+07	2.90867e+07	6.74062e+07	5.85414e+06	5.84992e+07	7.29543e+06	1.51625e+07	2.61543e+07	2.21181e+07	1.73512e+07	1.84027e+07	2.97879e+07	2.32126e+07	1.79603e+07	1.71828e+07	1.61797e+07	1.12249e+07	1.08536e+07	3.39289e+07	5.49517e+06	3.36119e+07	5.79863e+06	5.44382e+06	6.58182e+06	1.34927e+07	1.34044e+07	1.6339e+07	1.47082e+07	4.36108e+06	6.04987e+06	2.27397e+07
TRNT1_HUMAN	0	sp|Q96Q11|TRNT1_HUMAN	DLLNGVKPQDIDFATTATPTQMK+EIGALLQQLR+NLGLFIVK	3	3+2+2	60.94+56.39+54.83	1.38048e+07	1.74738e+07	1.36151e+07	1.00579e+07	4.83372e+06	1.43937e+07	1.1219e+07	4.44289e+06	2.44762e+07	1.82838e+07	4.61216e+06	8.84192e+06	3.63539e+06	1.19561e+07	3.11954e+07	2.91316e+06	1.79568e+07	2.78704e+06	5.63092e+06	9.20409e+06	6.07468e+06	3.72347e+06	1.42632e+07	7.23589e+06	6.729e+06	3.33927e+06	5.71499e+06	4.90436e+06	3.89296e+06	6.19372e+06	9.40463e+06	3.70782e+06	8.20706e+06	2.9107e+06	5.50043e+06	2.64144e+06	5.25792e+06	4.34572e+06	3.89517e+06	8.14906e+06	1.42207e+06	2.84918e+06	5.41541e+06
UCHL1_HUMAN	0	sp|P09936|UCHL1_HUMAN	FSAVALCK+QFLSETEK+QTIGNSCGTIGLIHAVANNQDK+LGVAGQWR+MPFPVNHGASSEDTLLK+QIEELKGQEVSPK+LGFEDGSVLK+NEAIQAAHDAVAQEGQCR+MPFPVNHGASSEDTLLKDAAK+EFTEREQGEVR+MQLKPMEINPEMLNK+QFLSETEKMSPEDR	12	2+2+3+2+3+3+2+3+3+2+3+2	32.90+25.33+48.92+32.49+45.35+26.12+43.53+33.67+45.25+20.64+52.51+34.16	2.94381e+09	3.46281e+09	5.0906e+09	5.93309e+09	1.18709e+09	4.32419e+09	5.40983e+09	3.67025e+09	8.47813e+09	1.65192e+10	1.91689e+09	8.45906e+09	2.58297e+09	3.42278e+09	1.04367e+10	4.46775e+08	6.30478e+09	2.05422e+09	3.28751e+09	8.35898e+09	9.50305e+09	1.73702e+09	4.02995e+09	1.67236e+09	2.34902e+09	2.61627e+09	1.2671e+09	1.44893e+09	2.19807e+09	8.97436e+08	4.14207e+09	4.80493e+08	5.10107e+09	8.63016e+08	1.22739e+09	6.58837e+08	1.42135e+09	2.42148e+09	2.24265e+09	3.77554e+09	3.31803e+08	6.32989e+08	6.72803e+09
NXP20_HUMAN	0	sp|Q8IWE2|NXP20_HUMAN	LAQQLTMER	1	2	29.57	1.16016e+07	1.181e+07	1.57698e+07	2.55651e+07	1.4172e+07	1.30073e+07	1.60073e+07	2.93582e+06	4.02928e+07	2.11436e+07	7.02442e+06	1.68813e+07	3.45326e+06	2.86502e+07	2.14876e+07	6.85034e+06	7.18921e+06	971285	3.2871e+06	9.53259e+06	5.13212e+06	6.15006e+06	7.65576e+06	1.35467e+06	2.91776e+06	2.87607e+06	1.12542e+07	2.7024e+06	4.09875e+06	4.50805e+06	8.46764e+06	4.07275e+07	8.0512e+06	3.14608e+06	1.86875e+06	764174	1.35905e+07	2.20554e+06	3.69003e+06	4.53832e+06	2.56606e+06	752852	3.26589e+06
CSN6_HUMAN	0	sp|Q7L5N1|CSN6_HUMAN	LILEYVK+NIEVMNSFELLSHTVEEK+FNVLYDR+TCNTMNQFVNK+SQEGRPVQVIGALIGK+ASEAGEVPFNHEILR	6	2+3+2+2+3+3	43.98+68.74+38.34+29.93+53.73+41.84	1.36553e+08	1.08278e+08	1.58006e+08	7.54698e+07	2.60921e+07	8.51721e+07	1.02409e+08	7.53502e+07	2.04056e+08	1.67314e+08	3.68884e+07	9.415e+07	4.5891e+07	8.88795e+07	1.58306e+08	2.1064e+07	1.30007e+08	5.16331e+07	5.5931e+07	8.87057e+07	8.21704e+07	4.47212e+07	8.03765e+07	7.19996e+07	5.88741e+07	7.04409e+07	3.06571e+07	3.84547e+07	3.47519e+07	2.88094e+07	8.64634e+07	2.2867e+07	8.50035e+07	2.0822e+07	3.45267e+07	3.05845e+07	3.51974e+07	3.40355e+07	5.84914e+07	6.64487e+07	2.0834e+07	3.26423e+07	9.36361e+07
EF2_HUMAN	0	sp|P13639|EF2_HUMAN	IMGPNYTPGK+KEDLYLKPIQR+GEGQLGPAER+SDPVVSYR+YFDPANGK+NMSVIAHVDHGK+MVPTSDKGR+IKPVLMMNK+VFSGLVSTGLK+GPLMMYISK+ETVSEESNVLCLSK+CLYASVLTAQPR+TILMMGR+VFDAIMNFK+GHVFEESQVAGTPMFVVK+FSVSPVVR+YEWDVAEAR+EDLYLKPIQR+YVEPIEDVPCGNIVGLVGVDQFLVK+TGTITTFEHAHNMR+STLTDSLVCK+EGALCEENMR+EGIPALDNFLDKL+KSDPVVSYR+ARPFPDGLAEDIDKGEVSAR+TFCQLILDPIFK+KIWCFGPDGTGPNILTDITK+ALLELQLEPEELYQTFQR+YLAEKYEWDVAEAR	29	2+3+2+2+2+3+2+2+2+2+2+2+2+2+3+2+2+3+3+3+2+2+2+2+3+2+3+3+2	28.78+30.16+19.82+25.48+24.74+23.98+12.50+31.58+45.38+46.50+41.92+45.94+36.21+55.36+51.30+35.99+39.76+36.00+83.55+27.92+35.08+24.91+83.83+19.92+47.73+75.12+68.33+80.06+44.34	2.31189e+09	2.11443e+09	2.7328e+09	3.02271e+09	1.03813e+09	1.4916e+09	2.17768e+09	1.44767e+09	4.89898e+09	3.57927e+09	9.37111e+08	2.11425e+09	1.1392e+09	1.92283e+09	3.12517e+09	5.51133e+08	2.61013e+09	6.0992e+08	1.35845e+09	1.71922e+09	1.39299e+09	1.28599e+09	2.31336e+09	1.91707e+09	1.20575e+09	1.28315e+09	1.25261e+09	1.24342e+09	8.33224e+08	1.2733e+09	1.86661e+09	7.6754e+08	1.62521e+09	6.10452e+08	7.00552e+08	3.35747e+08	1.69784e+09	1.36414e+09	1.13906e+09	9.86045e+08	5.45942e+08	4.40679e+08	1.31537e+09
GAB1_HUMAN	0	sp|Q13480|GAB1_HUMAN	APSASVDSSLYNLPR	1	2	46.51	6.69207e+06	1.04815e+07	9.74247e+06	1.04815e+07	4.24637e+06	6.63165e+06	5.61619e+06	4.46014e+06	9.74247e+06	1.04168e+07	2.56506e+06	9.33933e+06	2.6972e+06	6.06664e+06	9.7132e+06	1.76155e+06	3.43632e+06	1.58677e+06	5.89565e+06	6.92318e+06	3.67215e+06	3.90797e+06	8.59081e+06	1.08175e+07	2.29788e+06	2.15678e+06	3.89699e+06	2.43898e+06	2.53976e+06	3.7163e+06	4.95987e+06	2.37598e+06	4.92345e+06	1.94642e+06	1.64614e+06	573798	7.3096e+06	2.27404e+06	2.6143e+06	4.7839e+06	2.67494e+06	1.01405e+06	4.27856e+06
ATX10_HUMAN	0	sp|Q9UBB4|ATX10_HUMAN	LASEEPPDDEEALATIR+AEGDISNVANGFK+VTLLDLMIAK	3	2+2+2	46.08+38.74+73.33	2.20735e+07	2.41034e+07	2.92949e+07	1.50484e+07	8.10956e+06	1.6349e+07	1.92807e+07	1.10172e+07	3.72914e+07	3.35857e+07	9.3187e+06	1.78628e+07	9.82483e+06	1.81423e+07	5.30569e+07	4.70015e+06	3.9285e+07	5.78712e+06	8.6538e+06	1.76706e+07	1.68363e+07	1.63852e+07	1.97485e+07	1.11414e+07	9.5007e+06	8.38867e+06	1.01548e+07	7.78857e+06	9.22999e+06	1.06241e+07	1.7347e+07	4.92645e+06	2.40549e+07	6.82591e+06	9.87196e+06	5.38174e+06	1.41052e+07	6.9867e+06	7.54606e+06	1.60128e+07	1.95023e+06	5.30089e+06	1.22119e+07
LIS1_HUMAN	0	sp|P43034|LIS1_HUMAN	GVLFHSGGK+EEFTSGGPLGQK+GHTDSVQDISFDHSGK+EAELDVNEELDKK+VWVVATK+SGKPGPFLLSGSR+LNEAKEEFTSGGPLGQK+SNGYEEAYSVFK+VMELESK+TAPYVVTGSVDQTVK+MVRPNQDGTLIASCSNDQTVR+SNGYEEAYSVFKK+VWDYETGDFER	13	2+2+2+3+2+3+3+2+2+2+3+3+2	20.06+31.80+28.11+33.54+31.25+34.61+33.93+46.03+22.23+38.44+34.18+40.24+44.81	2.81428e+08	3.05791e+08	4.66853e+08	5.80739e+08	1.34671e+08	2.75882e+08	4.31175e+08	3.52445e+08	8.8754e+08	8.6811e+08	1.74345e+08	5.44896e+08	2.46214e+08	2.81229e+08	8.09367e+08	7.63899e+07	5.00685e+08	1.44896e+08	2.45626e+08	4.52528e+08	3.03847e+08	2.96599e+08	4.00028e+08	2.0502e+08	1.35596e+08	2.4168e+08	2.31281e+08	1.93544e+08	1.95892e+08	1.82715e+08	3.28759e+08	8.77223e+07	4.58949e+08	1.18402e+08	1.50279e+08	6.92417e+07	2.56452e+08	2.28497e+08	2.1054e+08	2.3461e+08	9.08666e+07	9.27987e+07	3.3409e+08
MARE1_HUMAN	0	sp|Q15691|MARE1_HUMAN	LTVEDLEK+LEHEYIQNFK+LTVEDLEKER+FFDANYDGKDYDPVAAR+QGQETAVAPSLVAPALNKPK+KPLTSSSAAPQRPISTQR	6	2+2+3+3+3+3	37.14+31.40+38.14+45.25+43.42+22.32	1.01072e+08	1.39504e+08	1.71555e+08	1.45608e+08	8.32634e+07	1.17521e+08	1.10988e+08	8.77316e+07	3.29442e+08	1.71017e+08	7.26934e+07	1.84003e+08	6.71368e+07	1.02204e+08	2.94687e+08	3.79549e+07	1.73869e+08	3.65682e+07	7.52575e+07	1.19923e+08	6.58104e+07	8.66359e+07	1.41578e+08	1.04413e+08	7.73962e+07	7.11307e+07	8.05703e+07	6.72314e+07	8.26299e+07	7.12112e+07	1.1586e+08	4.05733e+07	1.18177e+08	5.23068e+07	5.44357e+07	3.22329e+07	9.941e+07	6.6319e+07	5.59149e+07	7.1802e+07	3.76433e+07	4.7553e+07	6.38618e+07
NIT1_HUMAN	0	sp|Q86X76|NIT1_HUMAN	LLEEYTQLAR+IDLNYLR+ASYGHSMVVDPWGTVVAR	3	2+2+3	45.41+44.68+52.52	7.64035e+07	6.06281e+07	1.09204e+08	1.07542e+08	2.04197e+07	4.91656e+07	7.81714e+07	5.86227e+07	1.7414e+08	1.47769e+08	3.71243e+07	9.65449e+07	4.04046e+07	6.49851e+07	1.27301e+08	1.84188e+07	9.56334e+07	2.62688e+07	3.03356e+07	6.77344e+07	5.7329e+07	4.19219e+07	7.71042e+07	5.59148e+07	3.90513e+07	4.01282e+07	3.65812e+07	3.02455e+07	4.81376e+07	3.13642e+07	7.35686e+07	1.7407e+07	7.02435e+07	1.65988e+07	2.12361e+07	1.64547e+07	4.02921e+07	4.53272e+07	4.9339e+07	4.05353e+07	1.49802e+07	1.93496e+07	4.85436e+07
NASP_HUMAN	0	sp|P49321|NASP_HUMAN	EAQLYAAQAHLK+EIEELKELLPEIR+MAVLNEQVK+SLLELAR	4	2+3+2+2	30.11+64.69+31.41+41.01	7.29016e+07	7.35716e+07	1.01648e+08	6.90769e+07	1.547e+07	5.15796e+07	5.69928e+07	5.12837e+06	1.28221e+08	4.11929e+07	4.91361e+06	2.86955e+07	1.1342e+07	5.27457e+07	8.77412e+07	2.13022e+07	5.17386e+07	1.66567e+07	5.3115e+07	4.53954e+07	4.37162e+07	1.90108e+07	6.71919e+07	3.29641e+07	2.84981e+07	1.05697e+07	1.23774e+07	1.05627e+07	7.87964e+06	1.67614e+07	2.39772e+07	4.75652e+06	2.63535e+07	1.13535e+07	5.90723e+06	5.37978e+06	1.87829e+07	2.6461e+07	2.35086e+07	3.03048e+07	4.82395e+07	4.36462e+06	2.4182e+07
CXCL7_HUMAN	0	sp|P02775|CXCL7_HUMAN	NIQSLEVIGK	1	2	41.02	1.89751e+07	3.05189e+07	1.32753e+07	1.68828e+07	1.98409e+07	6.93615e+06	1.92679e+07	1.1733e+07	1.56562e+07	1.48098e+07	9.79795e+06	3.76616e+07	9.87339e+06	2.0933e+07	2.44564e+07	5.51304e+06	8.69658e+06	3.40262e+06	4.95811e+06	8.78496e+06	1.27267e+07	4.66646e+06	7.6537e+06	5.16584e+06	1.60891e+06	2.84987e+06	8.29709e+06	9.45147e+06	1.76043e+06	7.96169e+06	6.6225e+06	4.57273e+06	1.47141e+07	1.0543e+07	1.01008e+07	3.08075e+06	2.04148e+07	1.14894e+07	1.34337e+07	5.16138e+06	6.61965e+06	2.71326e+06	7.12342e+06
PLMN_HUMAN	0	sp|P00747|PLMN_HUMAN	TPENFPCK+FVTWIEGVMR+HSIFTPETNPR+ATTVTGTPCQDWAAQEPHR+NPDGDVGGPWCYTTNPR	5	2+2+2+3+2	23.72+63.33+28.18+35.33+44.26	2.15317e+08	5.57683e+07	4.4663e+07	1.00555e+08	4.12044e+07	3.45131e+07	5.99361e+07	3.15343e+07	1.59324e+08	6.15504e+07	3.8245e+07	3.18003e+07	3.26845e+07	7.90689e+07	1.37062e+08	4.32545e+07	1.18245e+08	4.51008e+07	7.50037e+07	8.48923e+07	3.94065e+07	5.92303e+07	1.66505e+07	2.67348e+07	4.01662e+07	1.22024e+07	6.81214e+07	7.94808e+07	1.56504e+07	3.63573e+07	5.27394e+07	3.72951e+07	6.56595e+07	2.98051e+07	4.29211e+07	3.28667e+07	3.25354e+07	3.24178e+07	4.22324e+07	7.49311e+06	1.44423e+07	1.26517e+07	2.92772e+07
BROX_HUMAN	0	sp|Q5VW32|BROX_HUMAN	GPGPTVKPSGHLFFR+IPTEAPQLELK	2	3+2	38.20+43.44	4.77855e+07	6.51157e+07	6.57975e+07	6.84661e+07	1.49259e+07	3.77476e+07	4.22844e+07	2.22631e+07	8.52376e+07	5.99858e+07	1.29342e+07	6.34487e+07	2.19008e+07	4.26346e+07	5.58316e+07	8.71409e+06	4.21132e+07	4.22114e+06	2.48623e+07	2.92545e+07	1.96047e+07	1.37505e+07	4.84135e+07	2.31644e+07	2.18707e+07	2.45747e+07	2.18479e+07	1.6162e+07	1.94684e+07	1.71735e+07	3.57788e+07	5.69569e+06	3.32457e+07	1.13987e+07	1.44463e+07	4.99817e+06	3.51038e+07	1.66167e+07	7.69735e+06	2.88615e+07	3.90903e+06	3.5266e+06	1.6181e+07
PLCD1_HUMAN	0	sp|P51178|PLCD1_HUMAN	LLQESGNGFVR+IIHHSGSMDQR+ALAQGPWWAR+TFAEAAGSGETLSVDQLVTFLQHQQR+ELNIQVDDSYAR+VTVEIHGVSR+NGDQHPSATLFVK+TPESQLFSIEDIQEVR+NTLDLIAPSPADAQHWVLGLHK+SVHFGGFSSPGTPGQAFYEMASFSENR	10	2+3+2+3+2+2+2+2+3+3	34.67+12.32+49.47+79.42+42.01+28.24+31.73+63.91+67.40+70.60	1.03132e+08	1.51641e+08	2.25626e+08	2.22892e+08	9.35895e+07	1.06637e+08	1.19e+08	9.72463e+07	5.28131e+08	2.86924e+08	8.46419e+07	1.59306e+08	6.88795e+07	1.19667e+08	3.41663e+08	3.01629e+07	3.78708e+08	4.57715e+07	6.3109e+07	1.66959e+08	6.27862e+07	8.77521e+07	1.60562e+08	1.19687e+08	5.46243e+07	5.31968e+07	8.75754e+07	9.26916e+07	8.20154e+07	1.06579e+08	1.28725e+08	3.78497e+07	1.13358e+08	6.27977e+07	5.05401e+07	2.96192e+07	1.32984e+08	7.72555e+07	5.08365e+07	9.1106e+07	2.6955e+07	3.23295e+07	5.95789e+07
NMT1_HUMAN	0	sp|P30419|NMT1_HUMAN	LGEVVNTHGPVEPDKDNIR+DIPVVHQLLTR+GSETDSAQDQPVK	3	3+3+2	32.12+54.86+16.27	1.30437e+07	9.86752e+06	1.58054e+07	1.63696e+07	7.61326e+06	9.62281e+06	1.06554e+07	5.18588e+06	2.5456e+07	1.85524e+07	8.42394e+06	1.49831e+07	5.44201e+06	8.34809e+06	3.36782e+07	4.09699e+06	2.1371e+07	5.17101e+06	5.11881e+06	6.81356e+06	8.35532e+06	5.78485e+06	8.07303e+06	7.52355e+06	7.5233e+06	4.93275e+06	7.16464e+06	7.40727e+06	9.10783e+06	7.25014e+06	1.03109e+07	4.73073e+06	1.24398e+07	4.53292e+06	5.32882e+06	3.21946e+06	7.06875e+06	5.61832e+06	4.49281e+06	5.87086e+06	2.94847e+06	2.48953e+06	4.94156e+06
COR1A_HUMAN	0	sp|P31146|COR1A_HUMAN	LEETVQAK+LQATVQELQK+AAPEASGTPSSDAVSR+HVFGQPAK+ILTTGFSR+DAGPLLISLK+DRPHEGTRPVR+VSQTTWDSGFCAVNPK+ADQCYEDVR+RCEPIAMTVPR	10	2+2+2+2+2+2+3+2+2+3	17.62+30.02+22.94+15.29+31.43+55.60+11.13+46.12+22.53+32.91	1.85036e+08	2.54483e+08	4.06271e+08	5.75091e+08	1.65636e+08	3.62423e+08	3.27852e+08	3.22158e+08	7.87693e+08	1.20649e+09	1.86183e+08	7.61251e+08	2.6453e+08	2.54032e+08	8.08848e+08	5.29442e+07	5.06236e+08	1.49901e+08	2.83271e+08	6.54461e+08	4.69378e+08	3.00889e+08	2.85847e+08	1.90957e+08	2.71775e+08	2.27244e+08	2.11497e+08	1.47164e+08	2.17413e+08	1.13579e+08	4.04585e+08	1.07317e+08	4.8787e+08	1.11743e+08	1.09158e+08	5.77243e+07	1.45154e+08	2.16771e+08	2.18839e+08	3.33296e+08	5.4948e+07	7.46377e+07	3.29207e+08
GSK3A_HUMAN	0	sp|P49840|GSK3A_HUMAN	SQEVAYTDIK+DIKPQNLLVDPDTAVLK	2	2+3	29.21+58.51	1.77149e+07	2.22856e+07	2.4631e+07	2.04939e+07	2.29544e+07	1.50045e+07	1.91822e+07	1.78763e+07	4.97599e+07	4.41065e+07	1.11967e+07	3.82214e+07	1.32236e+07	1.0839e+07	5.30667e+07	4.09349e+06	2.4586e+07	1.12666e+07	1.35669e+07	2.44705e+07	2.4968e+07	1.49509e+07	2.05404e+07	1.85725e+07	1.33073e+07	1.44068e+07	1.31837e+07	4.44298e+06	1.27417e+07	7.52037e+06	2.46887e+07	7.47949e+06	2.65219e+07	6.03871e+06	9.34292e+06	1.23594e+07	1.2468e+07	6.20057e+06	1.03235e+07	1.45788e+07	4.83057e+06	1.10735e+07	1.0456e+07
CGBP1_HUMAN	0	sp|Q9UFW8|CGBP1_HUMAN	VSVIQDFVK	1	2	49.58	1.00718e+07	1.13485e+07	1.58169e+07	2.34771e+07	7.09278e+06	8.40489e+06	9.80119e+06	2.90588e+06	1.71645e+07	1.1005e+07	2.38787e+06	5.71678e+06	2.71391e+06	1.12024e+07	1.11162e+07	2.31804e+06	1.38717e+07	2.10403e+06	3.37483e+06	6.90793e+06	5.14371e+06	3.04899e+06	1.33131e+07	1.34054e+07	5.68132e+06	2.34771e+06	4.34788e+06	4.28404e+06	1.45402e+06	6.36817e+06	5.58774e+06	1.66172e+06	3.03556e+06	1.79877e+06	794392	623456	9.13427e+06	4.56184e+06	4.35237e+06	4.79459e+06	481786	4.23599e+06	4.07307e+06
UBE2O_HUMAN	0	sp|Q9C0C9|UBE2O_HUMAN	NCAQGEGSMAK+LLFSHDLVSGR+VQSCPDPAVYGVVQSGDHIGR+SGYPDIGFPLFPLSK	4	2+3+3+2	12.88+43.26+43.91+77.92	2.10768e+07	2.37851e+07	3.4483e+07	2.72021e+07	9.35331e+06	1.73471e+07	2.32474e+07	2.04919e+07	5.00342e+07	8.22107e+07	1.43285e+07	3.07168e+07	1.14414e+07	1.6886e+07	5.85062e+07	2.31659e+06	4.40513e+07	1.05899e+07	1.29111e+07	3.79039e+07	2.71107e+07	1.53576e+07	1.86628e+07	1.17001e+07	9.40659e+06	1.04797e+07	1.22451e+07	1.08634e+07	1.27424e+07	1.11141e+07	2.1032e+07	1.09274e+07	2.50127e+07	7.21806e+06	1.12664e+07	7.30225e+06	1.14348e+07	1.36619e+07	8.18975e+06	1.10284e+07	5.54051e+06	6.56954e+06	1.88732e+07
COF2_HUMAN	0	sp|Q9Y281|COF2_HUMAN	HEWQVNGLDDIKDR+LLPLNDCR	2	3+2	38.66+32.99	4.481e+07	5.01522e+07	4.2025e+07	2.9018e+07	1.92846e+07	7.33638e+07	5.82586e+07	7.62145e+07	1.84121e+08	1.70006e+08	4.72807e+07	8.5314e+07	4.40402e+07	5.06356e+07	2.46862e+08	3.45635e+07	1.26776e+08	3.6325e+07	4.08946e+07	8.45066e+07	6.39012e+07	7.18195e+07	4.85412e+07	2.6259e+07	3.67248e+07	8.11695e+07	3.47569e+07	2.3277e+07	7.80235e+07	9.04381e+06	8.37555e+07	8.69737e+06	5.53077e+07	2.14105e+07	4.59126e+07	3.13882e+07	1.72076e+07	2.93558e+07	2.9436e+07	4.34402e+07	1.18282e+07	1.72298e+07	6.14905e+07
PAK2_HUMAN	0	sp|Q13177|PAK2_HUMAN	SVIDPVPAPVGDSHVDGAAK+IISIFSGTEK+LAKPLSSLTPLIMAAK+YLSFTPPEKDGFPSGTPALNAK+MTDEEIMEK	5	3+2+3+3+2	40.21+46.08+62.14+54.51+27.90	3.47719e+07	4.53379e+07	5.52792e+07	3.70779e+07	2.17365e+07	3.18779e+07	3.32629e+07	2.19666e+07	1.08378e+08	6.40017e+07	2.04647e+07	5.69972e+07	1.50858e+07	3.52127e+07	9.03047e+07	1.4636e+07	7.53845e+07	1.30548e+07	1.52964e+07	3.22218e+07	1.31823e+07	2.88503e+07	3.99754e+07	2.55344e+07	2.1989e+07	1.55687e+07	2.36589e+07	1.42108e+07	1.98228e+07	2.32153e+07	3.55048e+07	1.08157e+07	4.49517e+07	1.26588e+07	2.16611e+07	7.17442e+06	3.76182e+07	2.19328e+07	1.43045e+07	1.80833e+07	4.14125e+06	1.6006e+07	1.68405e+07
THIC_HUMAN	0	sp|Q9BWD1|THIC_HUMAN	TIIGSFNGALAAVPVQDLGSTVIK+HGSNIEAMSK+ILVTLLHTLER+IVSWSQVGVEPSIMGIGPIPAIK	4	3+2+3+3	76.79+15.47+57.03+79.51	1.69952e+07	2.53807e+07	2.29264e+07	3.51955e+07	1.35545e+07	1.94393e+07	3.38984e+07	2.30241e+07	7.0845e+07	8.05011e+07	1.31642e+07	4.12606e+07	1.22237e+07	3.05154e+07	7.15606e+07	6.69722e+06	6.9583e+07	1.3661e+06	1.17595e+07	5.2919e+07	3.96175e+07	3.43409e+07	2.49986e+07	1.37211e+07	7.3429e+06	1.02881e+07	9.57625e+06	1.18037e+07	1.60082e+07	6.79633e+06	2.54908e+07	3.0238e+06	3.06165e+07	6.13381e+06	9.55698e+06	7.83646e+06	9.03179e+06	1.94321e+07	9.87431e+06	1.63734e+07	2.86643e+06	6.36776e+06	2.61544e+07
CSRP2_HUMAN	0	sp|Q16527|CSRP2_HUMAN	GFGYGQGAGALVHAQ+SLESTTLTEK+LGIKPESVQPHRPTTNPNTSK+GYGYGQGAGTLNMDR	4	2+2+3+2	42.63+26.90+25.83+36.41	6.05132e+07	6.09322e+07	6.69968e+07	7.38283e+07	3.39655e+07	3.8753e+07	6.22126e+07	2.65736e+07	2.43165e+08	5.62762e+07	2.37246e+07	4.47599e+07	1.99238e+07	5.10054e+07	1.26576e+08	4.40755e+07	6.19353e+07	6.39067e+06	1.88567e+07	3.61665e+07	1.94575e+07	3.88596e+07	6.49746e+07	2.64658e+07	1.74738e+07	1.0943e+07	2.32558e+07	1.59446e+07	3.10334e+07	5.40241e+07	3.68582e+07	1.32448e+07	2.69389e+07	3.03266e+07	1.82584e+07	8.03138e+06	4.05108e+07	2.59243e+07	2.29021e+07	3.67865e+07	2.04755e+07	1.80097e+07	3.29438e+07
NPL4_HUMAN	0	sp|Q8TAT6|NPL4_HUMAN	TGNQHFGYLYGR+ESSSEQYVPDVFYK+VFGAPNVVEDEIDQYLSK+VGWIFTDLVSEDTR	4	2+2+3+2	32.76+51.19+78.74+73.42	3.97743e+07	3.7412e+07	5.2911e+07	3.29459e+07	2.00684e+07	3.21136e+07	3.80934e+07	1.86373e+07	7.20822e+07	6.26375e+07	1.34785e+07	4.06012e+07	1.59004e+07	3.21024e+07	6.87934e+07	7.28879e+06	5.72872e+07	8.82362e+06	1.87058e+07	3.19146e+07	2.69089e+07	2.09274e+07	4.45272e+07	3.10488e+07	1.77667e+07	1.31827e+07	2.39603e+07	1.7815e+07	1.73956e+07	2.05062e+07	2.47471e+07	1.11271e+07	28130675	1.15868e+07	1.28318e+07	7.26638e+06	2.39545e+07	1.60427e+07	1.70655e+07	3.02632e+07	5.6726e+06	3.27101e+06	2.56065e+07
AN32A_HUMAN	0	sp|P39687|AN32A_HUMAN	CPNLTHLNLSGNK+ELVLDNSR+SLDLFNCEVTNLNDYRENVFK	3	3+2+3	34.92+26.81+70.35	1.62926e+08	1.3302e+08	1.71388e+08	1.54712e+08	7.85734e+07	8.74764e+07	1.16324e+08	2.54616e+07	4.24299e+08	9.9419e+07	3.27274e+07	9.05496e+07	3.39824e+07	1.93233e+08	3.89601e+08	3.47484e+07	2.65918e+08	5.74919e+07	5.51378e+07	1.40062e+08	8.01518e+07	1.36945e+08	1.01764e+08	1.69126e+08	99506461	3.15928e+07	5.45485e+07	7.23149e+07	3.46622e+07	6.32807e+07	8.41136e+07	1.94899e+07	4.7059e+07	2.31276e+07	2.83446e+07	2.01343e+07	4.2315e+07	6.09685e+07	6.0175e+07	5.40343e+07	2.75774e+07	2.50438e+07	1.20509e+08
SNX12_HUMAN	0	sp|Q9UMY4|SNX12_HUMAN	FTTYEVR+IAGHPLAQNER+YSDFEWLK+RQGLEQFINK	4	2+2+2+3	28.29+17.07+52.89+33.95	7.96036e+07	1.31596e+08	1.45081e+08	1.54206e+08	3.71602e+07	1.39976e+08	1.52881e+08	9.33828e+07	2.79954e+08	2.69452e+08	5.10242e+07	1.49803e+08	8.79289e+07	1.15745e+08	2.24594e+08	2.551e+07	1.68363e+08	4.01649e+07	9.02908e+07	1.25155e+08	1.49823e+08	1.29707e+08	2.18829e+08	7.97828e+07	8.96919e+07	7.95808e+07	8.67437e+07	5.40099e+07	4.90552e+07	6.16394e+07	1.15537e+08	2.36157e+07	1.31477e+08	4.51566e+07	3.37954e+07	1.6934e+07	7.98286e+07	6.43154e+07	6.85907e+07	1.20163e+08	1.62152e+07	3.13484e+07	9.93947e+07
FGF1_HUMAN	0	sp|P05230|FGF1_HUMAN	ILPDGTVDGTR+LLYCSNGGHFLR+NWFVGLK	3	2+3+2	29.15+37.91+51.01	3.18899e+07	2.28559e+07	4.5899e+07	2.20182e+07	1.04771e+07	2.27768e+07	3.26985e+07	1.21903e+07	1.18387e+08	2.37782e+07	1.40713e+07	4.6329e+07	1.73696e+07	3.99001e+07	6.26334e+07	9.47595e+06	7.32335e+07	6.31876e+06	1.02921e+07	3.73679e+07	1.62594e+07	2.78915e+07	1.35716e+07	1.38161e+07	1.66797e+07	1.26763e+07	1.3059e+07	1.25965e+07	1.68842e+07	1.68241e+07	2.79875e+07	4.76206e+06	2.81612e+07	6.25577e+06	1.31498e+07	7.55446e+06	1.73929e+07	1.07298e+07	1.45487e+07	1.54949e+07	2.86343e+06	4.82223e+06	2.09795e+07
CO9_HUMAN	0	sp|P02748|CO9_HUMAN	AIEDYINEFSVR	1	2	61.24	3.94733e+07	6.33151e+06	8.52623e+06	1.94998e+07	4.92626e+06	4.36851e+06	6.04853e+06	1.53021e+06	1.54735e+07	7.18795e+06	2.65799e+06	4.85521e+06	6.02311e+06	7.02147e+06	2.15109e+07	5.63138e+06	2.55426e+07	4.78756e+06	4.58696e+06	7.76975e+06	2.54088e+06	5.46958e+06	1.56465e+06	2.28945e+06	5.00521e+06	2.22629e+06	9.63148e+06	7.2394e+06	1.72103e+06	2.86154e+06	5.44975e+06	5.69148e+06	7.51252e+06	2.71719e+06	3.97101e+06	2.03682e+06	3.35854e+06	347700	2.24667e+06	1.02973e+06	466051	267461	1.68501e+07
CRKL_HUMAN	0	sp|P46109|CRKL_HUMAN	TLYDFPGNDAEDLPFK+VSHYIINSLPNR+VSHYIINSLPNRR+IGDQEFDHLPALLEFYK+TLYDFPGNDAEDLPFKK+MNINGQWEGEVNGR+DSSTCPGDYVLSVSENSR+YPSPPMGSVSAPNLPTAEDNLEYVR+VGMIPVPYVEK+SAWYMGPVSR+IHYLDTTTLIEPAPR+TALALEVGDIVK+IFDPQNPDENE	13	2+3+3+3+3+2+2+3+2+2+3+2+2	63.12+36.42+31.58+74.46+55.21+41.64+49.17+61.12+52.91+44.43+48.95+57.26+36.27	4.50116e+08	7.06986e+08	8.07511e+08	9.61932e+08	3.62902e+08	4.84009e+08	4.99854e+08	4.2771e+08	8.65872e+08	1.07433e+09	2.40952e+08	7.53844e+08	2.89457e+08	4.23506e+08	7.81579e+08	9.22267e+07	7.05949e+08	1.18618e+08	2.91401e+08	3.48026e+08	3.96794e+08	2.14388e+08	7.22329e+08	4.60128e+08	2.93308e+08	2.75876e+08	3.6422e+08	2.85588e+08	2.09986e+08	2.78269e+08	4.04356e+08	1.26484e+08	4.99623e+08	1.90736e+08	1.71949e+08	8.07926e+07	4.25136e+08	3.0513e+08	2.5492e+08	4.77685e+08	7.38815e+07	1.17025e+08	2.64204e+08
OSBP1_HUMAN	0	sp|P22059|OSBP1_HUMAN	ATEDGTPYDPYK+VEDLSTCNDLIAK+LTEDLEYHELLDR	3	2+2+3	29.70+38.80+48.16	2.1387e+07	2.80706e+07	2.68775e+07	3.06535e+07	1.03538e+07	1.46605e+07	2.01924e+07	2.23596e+07	5.506e+07	5.07077e+07	9.72068e+06	3.44008e+07	1.16493e+07	1.52476e+07	4.82708e+07	4.43074e+06	2.82138e+07	1.13662e+07	1.60079e+07	2.43614e+07	1.60503e+07	1.61944e+07	1.34537e+07	2.23824e+07	1.19651e+07	1.41623e+07	1.21839e+07	1.25474e+07	1.05698e+07	9.71187e+06	2.06736e+07	1.08532e+07	2.14065e+07	7.5467e+06	7.21173e+06	6.57903e+06	1.29766e+07	1.36673e+07	9.61455e+06	1.31511e+07	5.79032e+06	8.23465e+06	1.48564e+07
CD2AP_HUMAN	0	sp|Q9Y5K6|CD2AP_HUMAN	GIGFGDIFK+LGLFPSNFVK+VLFEYIPQNEDELELK	3	2+2+2	59.46+59.84+64.74	4.75971e+07	5.97666e+07	6.35627e+07	6.32534e+07	2.60319e+07	4.09845e+07	5.19298e+07	1.52087e+07	1.19221e+08	4.64296e+07	1.68022e+07	4.05945e+07	1.72652e+07	3.99693e+07	7.53838e+07	2.64852e+07	6.14673e+07	1.26115e+07	1.83376e+07	2.78678e+07	1.44176e+07	2.30423e+07	3.65283e+07	4.17974e+07	2.58607e+07	1.59164e+07	2.99397e+07	2.22838e+07	1.28231e+07	2.64192e+07	3.33945e+07	1.59302e+07	3.07147e+07	1.65133e+07	1.4842e+07	7.76212e+06	5.06779e+07	2.0456e+07	1.58698e+07	2.14981e+07	9.41585e+06	1.40744e+07	1.91322e+07
EF1D_HUMAN	0	sp|P29692|EF1D_HUMAN	SLAGSSGPGASSGTSGDHGELVVR+IASLEVENQSLR+FYEQMNGPVAGASR+GVVQELQQAISK+ATAPQTQHVSPMR+LVPVGYGIR+SIQLDGLVWGASK	7	3+2+2+2+2+2+2	31.04+38.21+35.20+58.35+21.38+39.27+61.05	6.74595e+08	8.36184e+08	7.18587e+08	9.68724e+08	3.20676e+08	4.27534e+08	7.22209e+08	3.20408e+08	1.46337e+09	8.62393e+08	2.49452e+08	6.75977e+08	2.52311e+08	6.6139e+08	1.00243e+09	1.85056e+08	6.5484e+08	2.57424e+08	4.10471e+08	5.19588e+08	4.88917e+08	3.40411e+08	5.78558e+08	5.31017e+08	2.82718e+08	3.98394e+08	3.59398e+08	4.25287e+08	3.07826e+08	3.89024e+08	483125060	2.17336e+08	4.50646e+08	1.91045e+08	2.19674e+08	1.322e+08	4.56115e+08	4.23926e+08	3.34781e+08	3.75287e+08	1.76389e+08	2.08572e+08	4.49396e+08
ADHX_HUMAN	0	sp|P11766|ADHX_HUMAN	AGDTVIPLYIPQCGECK+GLMPDGTSR+AAVAWEAGKPLSIEEIEVAPPK	3	2+2+3	57.63+26.05+60.60	3.61255e+07	5.35354e+07	8.28595e+07	1.03739e+08	5.86523e+07	5.23584e+07	5.27845e+07	5.50602e+07	3.50989e+08	1.31966e+08	5.93181e+07	7.54816e+07	4.27459e+07	6.15702e+07	2.00428e+08	2.84402e+07	1.64315e+08	2.93862e+07	2.88441e+07	7.48723e+07	3.82832e+07	1.59458e+08	5.91329e+07	4.78664e+07	3.62947e+07	1.65171e+07	4.18414e+07	4.59229e+07	5.89371e+07	4.4073e+07	6.25195e+07	2.73263e+07	7.12725e+07	3.53579e+07	3.98868e+07	2.30368e+07	7.09838e+07	4.13955e+07	2.33615e+07	4.71703e+07	2.77226e+07	1.75087e+07	3.26817e+07
KPCD_HUMAN	0	sp|Q05655|KPCD_HUMAN	DYSNFDQEFLNEK	1	2	53.88	1.82632e+06	3.53434e+06	2.63227e+06	1.45662e+06	1.86329e+06	1.70941e+06	1.44884e+06	1.72546e+06	2.53615e+06	2.59469e+06	875331	1.74499e+06	1.17345e+06	1.8902e+06	2.32702e+06	355803	3.60422e+06	602419	3.14082e+06	2.4174e+06	2.09045e+06	1.17909e+06	1.36703e+06	3.14246e+06	1.03516e+06	1.44184e+06	448078	473957	567122	1.00876e+06	1.94017e+06	572983	1.99768e+06	1.20191e+06	1.05735e+06	132353	2.59705e+06	1.09414e+06	962841	1.04522e+06	586972	1.08127e+06	209559
CRYM_HUMAN	0	sp|Q14894|CRYM_HUMAN	LIYDSWSSGK+LVTFYEDR+VPAFLSAAEVEEHLR+TAAVSAIATK+FADTVQGEVR+SLGMAVEDTVAAK+EAVLYVDSQEAALK+GYLGVMPAYSAAEDALTTK	8	2+2+3+2+2+2+2+2	40.29+37.32+59.96+23.50+28.47+40.43+44.79+63.89	9.7105e+07	1.03027e+08	2.17438e+08	2.92525e+08	1.53792e+08	1.33692e+08	1.63048e+08	2.97767e+08	4.03731e+08	8.48896e+08	1.91374e+08	4.814e+08	1.55065e+08	1.45436e+08	5.99768e+08	1.08068e+08	4.50551e+08	9.81417e+07	1.03612e+08	2.06322e+08	2.39195e+08	3.22549e+08	1.82105e+08	1.66747e+08	1.30032e+08	8.43465e+07	8.79994e+07	8.98426e+07	2.4821e+08	6.1697e+07	2.07672e+08	5.27898e+07	3.58784e+08	7.54313e+07	1.34786e+08	7.55969e+07	9.58444e+07	8.87922e+07	6.05058e+07	1.06064e+08	6.38437e+07	3.26103e+07	3.47576e+08
NIBA2_HUMAN	0	sp|Q96TA1|NIBA2_HUMAN	HCNNGIPEDSK+EQMDNAVYTFETLLHQELGK+AVINSAGYK+HEIEGTGLPQAQLLWR+QWIQISDAVYHMVYEQAK+CPTQFPLILWHPYAR+TDMDQIITSK+LDGLQQR+FQELIFEDFAR+HCNNGIPEDSKVEGPAFTDAIR+FSLVPHNYGLVLYENK+FDVSSTSVFK+ILTSVDQYLELIGNSLPGTTAK+AAPEASSPPASPLQHLLPGK	14	2+3+2+3+3+3+2+2+2+3+3+2+3+3	14.10+84.97+23.19+55.48+73.44+68.23+36.11+20.17+66.82+41.37+59.62+44.80+84.76+51.16	4.8986e+08	5.26312e+08	6.27052e+08	4.17188e+08	9.87828e+07	3.50712e+08	3.58692e+08	1.03451e+08	7.94233e+08	3.46115e+08	7.53073e+07	3.39834e+08	2.19079e+08	3.03352e+08	3.54126e+08	1.03906e+08	2.53744e+08	8.64292e+07	2.06494e+08	1.73562e+08	1.92668e+08	1.38086e+08	4.19321e+08	2.19675e+08	2.46973e+08	1.33973e+08	2.72479e+08	7.2276e+07	5.96605e+07	2.10919e+08	2.83546e+08	4.23085e+07	2.56717e+08	8.82441e+07	3.73224e+07	1.03644e+07	3.48081e+08	1.40709e+08	1.58383e+08	2.46698e+08	3.53262e+07	5.19657e+07	1.65778e+08
WDR44_HUMAN	0	sp|Q5JSH3|WDR44_HUMAN	DRNDFWEGIK+HLAEEYGER	2	3+2	44.00+18.16	5.99648e+06	7.50451e+06	1.22737e+07	1.0292e+07	8.17931e+06	5.04247e+06	6.99614e+06	6.31869e+06	1.76537e+07	1.35306e+07	2.56453e+06	1.05159e+07	4.85229e+06	4.95483e+06	1.40868e+07	1.57703e+06	7.6967e+06	1.44333e+06	4.63284e+06	9.49837e+06	6.0255e+06	6.1651e+06	7.75272e+06	1.74187e+06	5.08357e+06	3.21654e+06	6.96725e+06	5.19893e+06	4.85298e+06	3.66047e+06	5.99738e+06	2.93648e+06	7.18746e+06	3.15036e+06	1.09186e+06	1.35953e+06	4.90409e+06	4.1254e+06	2.96564e+06	4.18321e+06	2.27226e+06	2.09421e+06	5.76354e+06
VWF_HUMAN	0	sp|P04275|VWF_HUMAN	TSACCPSCR+LSYGEDLQMDWDGR+CELNCPK+LPGLHNSLVK+QCVSPCAR+YTLFQIFSK+VSMPYASK+HIVTFDGQNFK+SGFTYVLHEGECCGR+ILTSDVFQDCNK+TCGLCGNYNGNQGDDFLTPSGLAEPR+EFMEEVIQR+YLSDHSFLVSQGDR+QHSDPCALNPR+CLPSACEVVTGSPR+YLTSEMHGARPGASK+LTGSCSYVLFQNK+AVSPLPYLR+AFVVDMMER+VPLDSSPATCHNNIMK+VEDFGNAWK+SLSCRPPMVK+HGAGVAMDGQDVQLPLLK+TATLCPQSCEER+EYAPGETVK+TNGVCVDWR+YAGSQVASTSEVLK+VKEEVFIQQR+RLPGDIQVVPIGVGPNANVQELER+EAPDLVLQR+TNTGLA…	55	2+2+2+2+2+2+2+2+3+2+3+2+3+3+2+2+2+2+2+3+2+2+3+2+2+2+2+2+3+2+2+2+2+3+2+3+2+2+2+2+2+3+3+2+2+3+3+2+3+2+2+3+2+2+2	12.47+54.76+17.12+33.13+15.35+68.98+27.01+36.03+39.87+41.16+55.88+43.94+38.97+19.52+38.55+22.40+44.73+46.58+49.25+31.31+37.48+25.74+54.81+24.12+21.56+35.25+33.62+28.22+60.70+36.16+25.32+50.75+30.08+28.58+30.20+85.08+38.90+55.32+48.49+45.69+56.31+65.72+52.96+31.52+28.55+69.43+56.28+58.43+23.00+36.10+29.52+28.30+24.19+15.25+57.59	2.13297e+09	2.33894e+09	1.80499e+09	4.05245e+09	6.2577e+09	1.50633e+09	1.45689e+09	3.8476e+09	3.80651e+09	2.02185e+09	4.22845e+09	1.56583e+09	1.8813e+09	2.02355e+09	1.64359e+09	5.93578e+08	7.65864e+08	4.73946e+08	1.00705e+09	8.58405e+08	8.11517e+08	1.15076e+09	8.56468e+09	7.81324e+09	5.37722e+09	2.2034e+09	3.70897e+09	5.199e+09	5.31816e+09	1.31191e+10	4.87003e+09	5.89836e+09	1.0728e+09	3.53154e+09	2.68994e+09	1.15768e+09	1.36599e+10	4.97346e+09	1.1385e+09	2.46425e+09	2.6703e+09	4.39852e+09	3.35057e+09
FLNB_HUMAN	0	sp|O75369|FLNB_HUMAN	VGEAGLLSVDCSEAGPGALGLEAVSDSGTK+CLATGPGIASTVK+GQHVTGSPFQFTVGPLGEGGAHK+VLQSFTVDSSK+SPFEVSVDK+MDCQETPEGYK+NGNHVANSPVSIMVVQSEIGDAR+YGGPNHIVGSPFK+VVASGPGLEHGK+IAGPGLGSGVR+VLPTYDASK+YADEEIPR+VNIGQGSHPQK+VHSPSGAVEECHVSELEPDKYAVR+VKVDPSHDASK+GLHVVEVTYDDVPIPNSPFK+VAVTEGCQPSR+VKVEPAVDTSR+VPVKDVVDPSK+VEVGKDQEFTVDTR+YAPTEVGLHEMHIK+VTASGPGLSSYGVPASLPVDFAIDAR+VTVLFAGQHISK+DLDIIDNYDYSHTVK+YNDKHIPGSPFTAK+VKAEGPG…	94	3+2+3+2+2+2+3+3+2+2+2+2+2+3+2+3+2+3+2+2+3+3+3+3+3+2+2+3+2+3+2+2+2+3+2+3+2+3+3+3+2+2+2+2+2+3+3+3+2+2+3+2+2+2+2+3+2+3+2+2+3+2+2+2+2+2+2+3+3+2+2+3+3+3+2+2+3+2+2+3+2+3+3+2+2+2+3+3+2+2+3+2+3+2	65.23+34.13+52.05+33.89+34.85+23.89+54.99+34.81+18.68+28.91+26.91+26.91+15.42+37.02+12.83+62.40+20.59+22.29+25.52+32.61+37.41+74.15+38.23+51.00+30.11+15.79+27.80+46.43+23.11+42.34+24.21+29.54+62.05+27.07+59.51+57.09+47.49+64.82+59.29+43.01+26.53+22.19+49.96+49.27+49.72+46.21+32.66+60.70+45.59+35.49+31.25+38.08+44.68+55.80+34.29+43.65+53.75+38.01+39.27+30.07+49.05+35.19+29.31+31.80+44.64+60.10+49.…	4.77565e+09	5.12535e+09	6.20308e+09	7.07024e+09	4.53065e+09	3.3718e+09	4.12717e+09	1.05344e+09	1.55063e+10	3.83305e+09	2.09347e+09	3.93789e+09	1.53434e+09	4.58042e+09	7.85733e+09	3.53692e+09	5.97701e+09	1.8108e+09	2.02327e+09	3.88614e+09	1.42354e+09	3.92992e+09	4.21294e+09	4.35553e+09	2.64729e+09	1.04885e+09	2.6831e+09	3.57842e+09	2.55455e+09	2.69817e+09	3.25841e+09	1.69253e+09	2.42869e+09	1.64575e+09	1.74937e+09	6.87498e+08	3.89258e+09	2.80979e+09	1.80449e+09	2.21699e+09	1.08567e+09	1.70542e+09	1.57873e+09
AL1L2_HUMAN	0	sp|Q3SY69|AL1L2_HUMAN	IPQPEEGATYEGIQKK+IPQPEEGATYEGIQK+HGSIIYHPSILPR	3	3+2+3	32.17+36.50+38.04	5.04063e+07	4.49933e+07	9.64412e+07	5.84466e+07	2.7654e+07	5.20896e+07	4.18914e+07	3.73669e+07	1.99603e+08	1.92069e+08	3.0977e+07	1.36933e+08	4.50092e+07	4.12205e+07	1.72101e+08	4.29447e+06	6.94603e+07	6.09608e+07	2.80588e+07	1.03125e+08	5.10051e+07	7.03859e+07	1.0394e+08	2.32609e+07	2.25508e+07	3.23946e+07	2.21699e+07	2.50917e+07	3.00793e+07	4.04089e+07	9.44372e+07	8.29028e+06	7.43387e+07	1.95633e+07	2.95674e+07	8.24147e+06	1.78974e+07	4.15291e+07	3.22829e+07	7.16001e+07	9.96692e+06	8.0508e+06	3.35711e+07
ROCK2_HUMAN	0	sp|O75116|ROCK2_HUMAN	LKDVQEQLSR+QIQQLESNNR+QKDVLNEDVR+NQNSQISTEK+QLDETNALLR+NDQWHWDNIR+DATIASLEETNR+ADSEQLAR+VIQQSLEQEEAEHK+AFVGNQLPFIGFTYYR+ENLLLSDSPSCR+DRTHGSEIINDLQGR+MPGAPETAPGDGAGASR+NLLLLANSTEEQQK+MQTQQVNTLK+LEGWLSLPVR	16	3+2+2+2+2+2+2+2+2+2+2+3+2+2+2+2	24.18+21.51+23.04+12.67+37.74+40.90+37.60+14.66+27.34+76.82+38.25+34.28+27.04+47.61+23.51+62.27	1.83069e+08	1.6019e+08	2.65532e+08	2.57529e+08	1.24384e+08	1.58415e+08	2.09538e+08	1.90479e+08	5.27096e+08	5.87681e+08	1.01483e+08	3.24212e+08	1.25888e+08	1.42975e+08	3.64908e+08	4.24064e+07	1.6012e+08	8.41509e+07	1.52814e+08	2.36924e+08	2.02759e+08	1.36633e+08	2.25691e+08	1.12489e+08	9.27014e+07	1.28942e+08	1.21719e+08	1.42069e+08	1.11445e+08	8.72922e+07	2.01015e+08	6.86987e+07	2.12321e+08	6.32837e+07	9.75408e+07	4.23407e+07	1.00006e+08	1.41672e+08	1.59027e+08	1.50272e+08	5.73312e+07	4.61617e+07	1.88253e+08
VPS29_HUMAN	0	sp|Q9UBQ0|VPS29_HUMAN	GDFDENLNYPEQK+TLAGDVHIVR	2	2+2	38.27+31.24	7.46598e+07	8.44422e+07	1.17741e+08	1.28394e+08	3.93329e+07	8.44119e+07	1.14667e+08	74847062	1.61391e+08	1.79402e+08	3.71737e+07	1.16496e+08	6.09179e+07	7.656e+07	1.48072e+08	1.98921e+07	9.72874e+07	4.81875e+07	7.17365e+07	8.46762e+07	9.78258e+07	6.50103e+07	1.30956e+08	5.47177e+07	7.89194e+07	7.99063e+07	5.64533e+07	4.01743e+07	3.45388e+07	4.54987e+07	8.58905e+07	2.27566e+07	9.21516e+07	2.67766e+07	1.9698e+07	1.35003e+07	6.71903e+07	6.72445e+07	7.64394e+07	6.57632e+07	3.26075e+07	2.46216e+07	9.87923e+07
FABP7_HUMAN	0	sp|O15540|FABP7_HUMAN	ALGVGFATR	1	2	35.69	5.58163e+07	2.67483e+07	6.42974e+07	7.20537e+07	1.71073e+07	4.61077e+07	5.74815e+07	4.4954e+07	7.02415e+08	1.3996e+08	2.96718e+07	6.14704e+07	5.45174e+07	8.26192e+07	3.75445e+08	1.81359e+07	3.40912e+08	4.10276e+07	1.88904e+07	1.23452e+08	2.96638e+07	1.71194e+08	2.27275e+07	2.2109e+07	1.573e+07	1.21056e+08	7.82877e+06	2.91404e+07	3.09527e+07	1.61246e+07	4.17371e+07	6.68442e+07	5.30647e+07	4.21784e+07	1.23956e+07	9.85846e+06	1.50602e+07	7.45285e+06	6.99535e+06	1.45515e+07	7.33478e+07	5.003e+07	2.49412e+07
AN32B_HUMAN	0	sp|Q92688|AN32B_HUMAN	LKDISTLEPLK+LPNLTHLNLSGNK+IFGGLDMLAEK	3	3+3+2	38.21+44.84+58.67	9.4747e+07	5.38226e+07	1.14616e+08	3.64998e+07	2.25459e+07	5.17728e+07	4.29806e+07	5.65383e+06	1.58467e+08	3.55612e+07	1.51262e+07	4.71007e+07	1.20133e+07	6.14626e+07	1.38694e+08	1.54247e+07	1.34378e+08	1.16337e+07	1.86884e+07	3.53291e+07	1.64378e+07	2.88369e+07	3.32332e+07	3.56718e+07	3.64435e+07	1.84619e+07	2.2114e+07	2.19149e+07	1.47344e+07	2.51166e+07	3.39012e+07	7.63135e+06	3.04373e+07	1.36141e+07	9.40786e+06	5.53374e+06	2.08232e+07	1.84744e+07	1.49638e+07	1.95052e+07	5.55327e+06	4.03165e+06	1.77963e+07
PARVA_HUMAN	0	sp|Q9NVD7|PARVA_HUMAN	DLAEDLYDGQVLQK+TMVDPNSR+QIQEEITGNTEALSGR+EGILQSR+IIVKDLAEDLYDGQVLQK+DAFDTLFDHAPDKLNVVK+LNVAEVTQSEIAQK+TLITFVNK+QKLQTVLEK+VLIDWINDVLVGER+LESEKLNVAEVTQSEIAQK	11	2+2+2+2+3+3+2+2+2+2+3	57.31+18.40+40.11+22.41+63.46+61.36+44.68+41.55+24.09+83.27+44.65	8.38173e+08	6.17211e+08	9.58357e+08	4.04604e+08	1.11412e+08	5.5873e+08	5.38711e+08	1.15831e+08	1.58482e+09	4.58507e+08	1.30154e+08	5.50654e+08	3.13839e+08	4.36797e+08	5.07877e+08	2.30227e+08	3.695e+08	1.52131e+08	2.93649e+08	2.74983e+08	2.62082e+08	2.81041e+08	5.02386e+08	1.94127e+08	3.93692e+08	1.82271e+08	3.50628e+08	8.83253e+07	1.36691e+08	3.48716e+08	4.44398e+08	9.25143e+07	3.90061e+08	1.77378e+08	8.80311e+07	3.32047e+07	4.82441e+08	1.75393e+08	2.42489e+08	3.82368e+08	7.30932e+07	110518999	1.68407e+08
SYCC_HUMAN	0	sp|P49589|SYCC_HUMAN	IQHAVQLATEPLEK	1	3	35.29	3.83408e+06	1.02088e+07	8.63824e+06	9.51592e+06	4.4808e+06	6.14989e+06	1.03793e+07	8.31441e+06	2.54066e+07	4.04625e+07	4.31799e+06	1.56135e+07	3.62718e+06	6.88188e+06	3.95708e+07	1.81141e+06	1.14162e+07	4.38903e+06	4.15557e+06	1.71359e+07	1.44278e+07	9.10491e+06	1.22099e+07	4.85035e+06	2.90559e+06	4.71177e+06	3.08112e+06	9.60831e+06	7.16004e+06	2.64112e+06	1.03997e+07	858803	1.02743e+07	2.03084e+06	4.23135e+06	873062	2.97395e+06	7.33062e+06	3.1517e+06	7.58742e+06	1.46612e+06	2.96493e+06	8.21776e+06
PGK1_HUMAN	0	sp|P00558|PGK1_HUMAN	DCVGPEVEK+FCLDNGAK+VLPGVDALSNI+AHSSMVGVNLPQK+YAEAVTR+ALESPERPFLAILGGAK+LTLDKLDVK+VLNNMEIGTSLFDEEGAK+VDFNVPMKNNQITNNQR+YSLEPVAVELK+ITLPVDFVTADKFDENAK+FHVEEEGKGK+AEPAKIEAFR+ACANPAAGSVILLENLR+TGQATVASGIPAGWMGLDCGPESSKK+ALMDEVVK+SVVLMSHLGRPDGVPMPDK	17	2+2+2+2+2+3+2+2+3+2+3+2+2+3+3+2+3	22.25+26.28+64.98+30.81+17.21+63.88+36.66+60.48+39.98+51.66+62.92+14.97+28.07+66.01+55.24+35.86+46.10	4.86156e+08	1.02147e+09	1.09616e+09	1.68018e+09	8.27949e+08	8.54126e+08	7.46375e+08	9.84281e+08	3.29495e+09	2.92095e+09	9.08799e+08	1.63808e+09	6.93361e+08	6.61447e+08	5.70404e+09	3.34732e+08	2.66474e+09	3.74279e+08	4.32498e+08	1.30964e+09	7.76178e+08	2.05342e+09	1.11556e+09	8.34027e+08	4.903e+08	2.96355e+08	5.89795e+08	7.8285e+08	1.16575e+09	4.1018e+08	1.0045e+09	2.92719e+08	1.35445e+09	4.16807e+08	7.143e+08	4.19446e+08	5.83268e+08	7.96796e+08	3.70391e+08	6.40224e+08	2.91266e+08	4.08962e+08	6.05595e+08
HS90B_HUMAN	0	sp|P08238|HS90B_HUMAN	ADHGEPIGR+RVFIMDSCDELIPEYLNFIR+LVSSPCCIVTSTYGWTANMER+LGIHEDSTNR+GFEVVYMTEPIDEYCVQQLK+RGFEVVYMTEPIDEYCVQQLK+HLEINPDHPIVETLR+NPDDITQEEYGEFYK+LGIHEDSTNRR+YHTSQSGDEMTSLSEYVSR+HSQFIGYPITLYLEKER+TLTLVDTGIGMTK+TKPIWTRNPDDITQEEYGEFYK	13	2+3+3+2+3+3+3+2+3+3+3+3+3	13.48+81.08+63.68+18.13+69.10+62.94+43.15+47.22+15.83+44.80+60.37+50.87+50.55	1.74849e+09	2.79619e+09	2.87273e+09	2.34304e+09	1.13378e+09	2.08037e+09	2.35713e+09	1.50824e+09	3.80646e+09	3.42195e+09	8.47286e+08	3.61814e+09	1.36391e+09	2.03822e+09	3.12211e+09	4.68263e+08	2.75804e+09	6.08299e+08	1.30558e+09	1.47533e+09	2.06491e+09	1.62066e+09	2.95835e+09	1.88529e+09	1.37965e+09	1.21097e+09	1.37889e+09	1.1742e+09	8.27609e+08	1.11757e+09	1.73767e+09	3.83093e+08	2.20075e+09	7.21372e+08	7.52986e+08	3.73503e+08	1.53492e+09	1.29947e+09	1.39466e+09	2.09234e+09	3.37133e+08	6.08268e+08	1.69301e+09
XPO7_HUMAN	0	sp|Q9UIA9|XPO7_HUMAN	NSIVNSQPPEK+QLYETTDTTTR+DGLEDPLEDTGLVQQQLDQLSTIGR+TNNPLPLEQR+FTQNLSAFR+VLQLMNLTDSR+LQFDVSSPNGILLFR	7	2+2+3+2+2+2+2	23.18+24.44+83.53+32.85+38.45+52.76+73.52	1.077e+08	1.16007e+08	1.35682e+08	9.0681e+07	4.94781e+07	8.19456e+07	9.45081e+07	5.45486e+07	1.47039e+08	1.32266e+08	3.8267e+07	1.22043e+08	4.59247e+07	7.26167e+07	1.29573e+08	1.50424e+07	1.08864e+08	3.14858e+07	6.06674e+07	9.24365e+07	8.95252e+07	6.03323e+07	8.83963e+07	6.91147e+07	5.02326e+07	4.52968e+07	6.1049e+07	5.41652e+07	5.66629e+07	5.08408e+07	6.38944e+07	2.97997e+07	7.50174e+07	2.70443e+07	3.633e+07	1.71537e+07	4.8094e+07	3.57743e+07	5.69622e+07	6.95525e+07	1.33453e+07	3.812e+07	6.12548e+07
1433T_HUMAN	0	sp|P27348|1433T_HUMAN	EKVESELR+YLIANATNPESK+AVTEQGAELSNEER+YLAEVACGDDRK+KQTIDNSQGAYQEAFDISK+SICTTVLELLDK+QTIDNSQGAYQEAFDISKK+YDDMATCMK+TAFDEAIAELDTLNEDSYK	9	2+2+2+3+3+2+3+2+3	16.76+32.30+25.79+24.82+41.59+76.82+42.91+26.45+75.51	1.12006e+09	9.41987e+08	1.23433e+09	1.3046e+09	5.22201e+08	8.52876e+08	1.04432e+09	8.02533e+08	2.14014e+09	1.97408e+09	4.05511e+08	1.38329e+09	6.11021e+08	8.69089e+08	1.61727e+09	3.05281e+08	1.1036e+09	3.32184e+08	7.75429e+08	9.94607e+08	9.62729e+08	5.35727e+08	1.11169e+09	8.22585e+08	5.8917e+08	7.68497e+08	4.66508e+08	4.83719e+08	5.86321e+08	4.81336e+08	1.1141e+09	1.87532e+08	1.05638e+09	3.01922e+08	3.52691e+08	2.3153e+08	7.26635e+08	5.37434e+08	7.10823e+08	7.35484e+08	2.36263e+08	2.80407e+08	9.94461e+08
ACOHC_HUMAN	0	sp|P21399|ACOHC_HUMAN	GPFLLGIK+QAPQTIHLPSGEILDVFDAAER+YTIIIPENLKPQMK	3	2+3+3	52.43+71.31+53.43	1.74662e+07	3.37673e+07	2.55889e+07	2.42104e+07	2.6673e+07	1.57159e+07	1.87077e+07	1.12889e+07	8.86248e+07	3.48597e+07	7.49859e+06	1.79831e+07	8.62386e+06	2.6278e+07	1.05981e+08	1.25767e+07	6.58254e+07	5.50034e+06	7.79246e+06	2.34032e+07	6.85677e+06	2.12305e+07	2.24875e+07	3.73495e+07	5.64384e+06	6.66054e+06	1.64058e+07	1.47247e+07	1.44602e+07	1.31593e+07	1.95077e+07	6.77496e+06	1.85167e+07	5.52167e+06	1.12246e+07	2.59341e+06	1.45217e+07	1.19914e+07	4.29114e+06	9.38286e+06	3.83399e+06	6.41549e+06	8.58499e+06
I2BPL_HUMAN	0	sp|Q9H1B7|I2BPL_HUMAN	LLGDLLPEAVR	1	2	60.31	8.72917e+06	1.0709e+07	1.18789e+07	1.0439e+07	9.62909e+06	6.06667e+06	1.43165e+07	3.26249e+07	1.0889e+07	5.87774e+07	2.39114e+06	6.48839e+06	1.68985e+06	5.19661e+06	4.78737e+06	1.15823e+06	8.87641e+06	2.50965e+06	3.46972e+06	3.68868e+06	2.9981e+06	2.00435e+06	7.46157e+06	5.65147e+06	2.16879e+06	2.22279e+06	4.78755e+06	5.94844e+06	1.93482e+06	4.07019e+06	3.673e+06	3.51116e+06	5.78655e+06	3.07797e+06	3.09571e+06	826122	3.98432e+06	3.90764e+06	2.00435e+06	4.27819e+06	1.54537e+06	3.04863e+06	2.35806e+06
STAM1_HUMAN	0	sp|Q92783|STAM1_HUMAN	AGEIITVLDDSDPNWWK+GETHQGIGLFPSNFVTADLTAEPEMIK+DFASEVSNVLNK	3	2+3+2	73.02+73.24+60.82	2.33983e+07	1.98776e+07	2.89988e+07	2.68713e+07	1.32624e+07	1.88034e+07	1.92183e+07	1.81535e+07	3.52728e+07	4.33589e+07	1.05704e+07	2.69759e+07	1.21834e+07	1.40898e+07	4.63275e+07	3.53239e+06	3.74746e+07	5.26502e+06	1.48327e+07	2.17383e+07	2.06399e+07	1.04075e+07	1.64534e+07	1.76769e+07	1.00869e+07	1.30005e+07	1.11508e+07	1.05402e+07	1.14411e+07	1.27353e+07	1.42832e+07	5.50699e+06	2.10117e+07	6.68864e+06	7.17039e+06	6.40065e+06	1.32973e+07	9.41768e+06	1.10055e+07	1.90259e+07	7.76591e+06	4.30264e+06	1.55393e+07
FKBP5_HUMAN	0	sp|Q13451|FKBP5_HUMAN	NNEESPTATVAEQGEDITSKK+VGNGEETPMIGDK+GTDSQAMEEEKPEGHV+IYANMFK+DVAFTVGEGEDHDIPIGIDK+YGFGEAGKPK+FAEQDAKEEANK+NEPFVFSLGK+EKLEQAAIVK+RGEAQLLMNEFESAK+VLEVNPQNK+EEQCILYLGPR+AWDIGVATMK	13	3+2+2+2+3+2+2+2+2+3+2+2+2	34.36+28.76+24.42+36.59+56.10+22.26+18.35+56.51+24.62+53.47+23.90+48.93+48.40	3.01994e+08	3.60303e+08	3.90912e+08	2.13097e+08	9.84781e+07	2.12371e+08	2.06314e+08	5.22472e+07	4.3774e+08	2.41888e+08	3.12185e+07	2.26114e+08	1.13847e+08	1.49099e+08	2.51826e+08	5.03769e+07	2.62609e+08	5.36994e+07	1.38972e+08	1.22266e+08	1.53905e+08	8.2247e+07	2.26105e+08	5.93603e+07	1.81256e+08	7.70198e+07	1.20085e+08	5.7768e+07	3.98005e+07	1.26152e+08	1.54435e+08	4.24239e+07	2.02783e+08	4.84535e+07	4.28942e+07	2.11589e+07	1.64383e+08	1.07585e+08	1.2643e+08	1.37814e+08	3.01415e+07	9.51558e+07	4.0809e+07
PRDX5_HUMAN	0	sp|P30044|PRDX5_HUMAN	VGDAIPAVEVFEGEPGNK+LLADPTGAFGK+THLPGFVEQAEALK+ALNVEPDGTGLTCSLAPNIISQL+VNLAELFK+VGDAIPAVEVFEGEPGNKVNLAELFK+ETDLLLDDSLVSIFGNR+RFSMVVQDGIVK+KGVLFGVPGAFTPGCSK+FSMVVQDGIVK+THLPGFVEQAEALKAK+GVLFGVPGAFTPGCSK	12	2+2+3+3+2+3+2+2+3+2+3+2	57.79+42.31+49.39+80.64+59.66+79.54+83.39+41.04+53.03+47.67+45.54+61.30	1.31143e+09	2.50028e+09	2.2747e+09	3.63032e+09	1.66829e+09	1.80378e+09	1.82553e+09	2.20877e+09	4.318e+09	7.02322e+09	1.72629e+09	3.49127e+09	1.5216e+09	1.30707e+09	5.95213e+09	3.28828e+08	3.8362e+09	5.20114e+08	1.40996e+09	2.37322e+09	2.00856e+09	1.18663e+09	3.28739e+09	2.12553e+09	8.5841e+08	1.3277e+09	1.00515e+09	1.47053e+09	1.73195e+09	6.75332e+08	1.84242e+09	4.16703e+08	1.96326e+09	6.38106e+08	9.45871e+08	7.21538e+08	1.06486e+09	1.92154e+09	9.90369e+08	1.77827e+09	8.38051e+08	7.02364e+08	1.54897e+09
NCDN_HUMAN	0	sp|Q9UBB6|NCDN_HUMAN	GLSEDFQK+RIFDAVGFTFPNR+QKEPFVFASVR+EAPDGCPDHVLR+ILGAWLAEETSSLR+IFDAVGFTFPNR+LLLPGWCHLTVEDGPR+LQAGEETASHYR+LLSTSPALQGTPASR+ILGAWLAEETSSLRK+NDSEQFAALLLVTK+EAEPDLLAVLR+DLQAGLAR+IPILSTFLTAR+SMIDDTYQCLTAVAGTPR+EVCQLLPFLVR	16	2+3+3+3+2+2+3+3+2+3+2+2+2+2+2+2	27.14+56.80+41.13+24.89+66.37+62.36+59.75+21.38+36.79+59.49+69.47+63.93+27.05+72.31+62.08+71.59	7.76222e+08	6.58971e+08	8.94239e+08	6.60687e+08	2.46839e+08	7.04176e+08	6.40752e+08	4.25936e+08	1.18057e+09	1.82113e+09	2.34344e+08	8.96902e+08	3.46292e+08	4.34707e+08	1.50339e+09	5.64738e+07	5.30539e+08	3.39357e+08	4.68892e+08	6.65022e+08	1.06005e+09	2.55103e+08	7.94114e+08	2.86552e+08	3.76176e+08	3.3088e+08	3.31915e+08	2.28165e+08	2.61728e+08	2.27031e+08	4.69898e+08	1.58605e+08	8.08191e+08	2.06367e+08	2.0513e+08	1.0851e+08	2.3568e+08	3.30635e+08	3.70581e+08	7.09403e+08	1.31244e+08	1.9487e+08	3.95086e+08
CSN2_HUMAN	0	sp|P61201|CSN2_HUMAN	ALYEQSLHIK+AHTDFFEAFK+IDQVNQLLELDHQK+YLVLANMLMK+SINSILDYISTSK+AALSSFQK+SAIPHPLIMGVIR+VLELEGEKGEWGFK+WTNQLNSLNQAVVSK	9	2+3+3+2+2+2+3+3+2	34.11+46.58+50.26+66.04+67.57+24.91+53.08+49.58+46.99	1.57885e+08	1.39967e+08	2.04249e+08	1.14181e+08	3.40378e+07	1.08447e+08	1.39159e+08	8.48061e+07	2.45913e+08	2.44666e+08	4.49105e+07	1.25792e+08	4.70503e+07	1.29934e+08	2.65391e+08	1.97282e+07	1.7474e+08	4.34387e+07	5.69692e+07	1.05806e+08	9.9007e+07	6.131e+07	9.75423e+07	8.42526e+07	7.57938e+07	6.69569e+07	5.25607e+07	5.88289e+07	4.3506e+07	4.75448e+07	1.23802e+08	3.01897e+07	1.33189e+08	2.9087e+07	3.97985e+07	1.83341e+07	5.44052e+07	6.0739e+07	6.33617e+07	7.24773e+07	1.73763e+07	2.8718e+07	9.36099e+07
CBL_HUMAN	0	sp|P22681|CBL_HUMAN	METLGENEYFR+NSPPYILDLLPDTYQHLR	2	2+3	43.41+73.35	2.13322e+07	1.32011e+07	2.60148e+07	1.75422e+07	6.96229e+06	1.3715e+07	1.93725e+07	1.06432e+07	4.69133e+07	2.7316e+07	6.45942e+06	1.53673e+07	7.48093e+06	1.6171e+07	2.81554e+07	5.45516e+06	2.27439e+07	3.1052e+06	7.65021e+06	1.00971e+07	6.12599e+06	4.66078e+06	9.62e+06	8.03865e+06	9.1063e+06	9.65062e+06	1.12886e+07	5.77718e+06	6.40154e+06	9.34792e+06	1.00606e+07	4.28208e+06	1.45245e+07	5.78478e+06	5.61784e+06	2.68431e+06	1.89761e+07	7.40936e+06	8.9417e+06	4.57239e+06	2.78742e+06	2.28511e+06	6.25162e+06
LMCD1_HUMAN	0	sp|Q9NZU5|LMCD1_HUMAN	QPVTGTEGAFYR+EKQPVTGTEGAFYR+SEALGVGEVALPGQGGLPKEEGK+GTCSGFEPHSWR+GAAPPDSPVVYSDR+YSTLTAR+SEALGVGEVALPGQGGLPK+GQLLCPTCSK+MSLGQLQSAR+QLMHQLPIYDQDPSR+LGLQYMELIPK	11	2+2+3+3+2+2+2+2+2+3+2	33.10+29.17+48.98+30.46+32.67+19.59+54.72+26.34+36.40+42.84+65.85	4.01533e+08	6.19329e+08	7.42139e+08	6.38058e+08	9.87021e+07	3.93045e+08	4.57957e+08	8.55476e+07	1.01988e+09	3.58868e+08	7.18071e+07	4.23717e+08	1.70804e+08	4.05e+08	4.42e+08	1.54555e+08	3.11577e+08	7.15161e+07	1.86063e+08	2.17369e+08	1.56882e+08	2.29127e+08	3.99634e+08	2.75759e+08	2.50265e+08	1.92292e+08	1.63396e+08	7.19052e+07	6.48182e+07	1.91182e+08	2.78371e+08	4.18887e+07	2.75322e+08	9.34613e+07	4.62376e+07	2.64777e+07	3.93328e+08	1.34002e+08	1.26858e+08	2.68677e+08	4.98386e+07	1.25167e+08	2.42992e+08
KNG1_HUMAN	0	sp|P01042|KNG1_HUMAN	YNSQNQSNNQFVLYR	1	2	40.17	3.20422e+06	1.65151e+06	1.47507e+06	2.65371e+06	2.38552e+06	1.00284e+06	1.97385e+06	913561	5.8791e+06	1.49077e+06	942028	952795	482172	1.9194e+06	1.03776e+07	1.93777e+06	8.61937e+06	1.03594e+06	2.52916e+06	4.80034e+06	364199	4.47155e+06	892287	1.91265e+06	755178	705069	2.20202e+06	1.72209e+06	1.51036e+06	1.66257e+06	832672	2.04223e+06	1.28834e+06	1.56926e+06	896333	218084	617148	313616	244822	659604	849797	224589	309569
HINT1_HUMAN	0	sp|P49773|HINT1_HUMAN	AQVARPGGDTIFGK	1	2	31.68	1.34071e+07	2.44992e+07	3.39517e+07	6.26948e+07	1.59631e+07	2.72093e+07	3.38787e+07	2.37744e+07	128765567	1.3919e+08	2.33255e+07	1.01759e+08	2.85337e+07	3.03015e+07	150936013	1.18919e+07	7.39578e+07	2.71564e+07	3.12009e+07	9.86104e+07	6.79872e+07	1.29041e+08	3.54381e+07	2.21361e+07	1.27319e+07	1.92907e+07	2.31006e+07	2.45957e+07	3.1251e+07	9.49137e+06	3.81897e+07	3.19128e+06	5.03067e+07	1.03254e+07	1.76992e+07	6.36594e+06	1.36071e+07	3.46677e+07	3.31269e+07	2.67712e+07	1.28078e+07	1.43678e+07	4.87274e+07
PHP14_HUMAN	0	sp|Q9NRX4|PHP14_HUMAN	WAEYHADIYDK+IHVYGYSMAYGPAQHAISTEK+AKYPDYEVTWANDGY+SGAPAAESKEIVR	4	2+3+2+3	35.08+43.73+51.65+21.77	7.07247e+07	1.16644e+08	1.65511e+08	2.17777e+08	6.68944e+07	9.18056e+07	9.79098e+07	1.01102e+08	1.94548e+08	1.74376e+08	4.43233e+07	1.55957e+08	6.0111e+07	1.17884e+08	1.42209e+08	2.10023e+07	1.17575e+08	2.32987e+07	4.88536e+07	9.02295e+07	8.75721e+07	7.0783e+07	1.55949e+08	8.70998e+07	5.71738e+07	6.75893e+07	4.89437e+07	5.51346e+07	4.47308e+07	6.80247e+07	8.64123e+07	2.028e+07	9.74918e+07	3.86645e+07	2.99542e+07	1.16486e+07	1.09046e+08	9.87523e+07	5.71305e+07	1.01108e+08	1.54699e+07	9.36453e+06	5.94471e+07
PDE12_HUMAN	0	sp|Q6L8Q7|PDE12_HUMAN	VYTPSNADIGLR+LSLEFGDPASSLFR+YIMAGFPVCPK	3	2+2+2	38.79+70.41+52.27	6.79505e+07	8.26882e+07	1.1295e+08	1.32722e+08	4.30582e+07	4.74188e+07	8.80025e+07	6.59289e+07	1.51222e+08	1.37424e+08	3.24825e+07	9.68036e+07	3.37529e+07	5.90323e+07	1.12067e+08	1.25099e+07	7.42677e+07	1.87076e+07	3.90158e+07	5.0527e+07	4.81293e+07	3.16037e+07	7.68982e+07	6.83266e+07	3.15079e+07	4.48815e+07	4.02586e+07	3.47084e+07	2.85413e+07	3.79656e+07	5.2184e+07	1.98276e+07	6.67865e+07	1.93609e+07	2.04842e+07	1.00312e+07	5.00208e+07	4.92905e+07	4.23685e+07	3.99853e+07	1.54804e+07	2.25485e+07	5.65145e+07
DFFA_HUMAN	0	sp|O00273|DFFA_HUMAN	LQHTLQQVLDQR+AAFGEEVDAVDTGISR	2	3+2	39.38+47.24	2.10558e+07	2.23765e+07	3.79697e+07	3.29009e+07	1.20598e+07	1.53143e+07	1.88633e+07	1.05736e+07	4.31867e+07	3.81603e+07	1.07466e+07	2.47957e+07	7.38427e+06	2.5952e+07	4.04223e+07	4.12112e+06	2.55219e+07	7.01165e+06	9.05279e+06	1.51043e+07	8.4577e+06	5.40712e+06	2.85475e+07	1.7304e+07	1.23306e+07	9.89154e+06	1.04846e+07	1.67409e+07	8.79486e+06	1.24974e+07	8.60582e+06	2.77107e+06	1.68468e+07	5.30971e+06	7.62368e+06	2.2783e+06	1.24037e+07	1.38009e+07	1.16385e+07	1.37441e+07	2.88661e+06	2.03403e+06	1.36391e+07
EHD1_HUMAN	0	sp|Q9H4M9|EHD1_HUMAN	MQELLQTQDFSK+QEESLMPSQVVK+EHQISPGDFPSLR+ELVNNLGEIYQK+LLDTVDDMLANDIAR+HLIEQDFPGMR+LFEAEEQDLFK+SKLPNTVLGK+IEREHQISPGDFPSLR+DKPTYDEIFYTLSPVNGK	10	2+2+3+2+2+2+2+2+3+3	43.95+38.25+43.04+46.76+64.58+40.15+54.82+26.78+40.29+63.39	3.02356e+08	4.35342e+08	4.99325e+08	5.96525e+08	1.59839e+08	2.97266e+08	3.14294e+08	2.16036e+08	6.67483e+08	4.8338e+08	1.46776e+08	4.43456e+08	1.84407e+08	3.20255e+08	3.1315e+08	8.46543e+07	2.27519e+08	7.67158e+07	1.93111e+08	1.89319e+08	1.71976e+08	1.25771e+08	4.67831e+08	2.50992e+08	1.52673e+08	1.76766e+08	2.54562e+08	1.1733e+08	8.75832e+07	1.77089e+08	2.42952e+08	8.69164e+07	2.69608e+08	1.26211e+08	7.75554e+07	3.53824e+07	4.05548e+08	2.53786e+08	1.51983e+08	2.54602e+08	6.92168e+07	8.00208e+07	1.68984e+08
ENOA_HUMAN	0	sp|P06733|ENOA_HUMAN	SGKYDLDFK+LNVTEQEK+KLNVTEQEK+DATNVGDEGGFAPNILENK+IEEELGSK+IGAEVYHNLK+YGKDATNVGDEGGFAPNILENK+LAMQEFMILPVGAANFR+VNQIGSVTESLQACK+LNVTEQEKIDK+YISPDQLADLYK+TIAPALVSK+LMIEMDGTENK+GNPTVEVDLFTSK+SFIKDYPVVSIEDPFDQDDWGAWQK+YDLDFKSPDDPSR+DYPVVSIEDPFDQDDWGAWQK+DATNVGDEGGFAPNILENKEGLELLK+LAQANGWGVMVSHR	19	2+2+2+2+2+2+3+3+2+2+2+2+2+2+3+2+3+3+3	31.02+19.13+15.11+53.36+20.33+27.49+47.51+80.09+41.31+24.91+57.54+31.01+38.03+51.77+75.55+39.42+77.18+67.96+39.81	6.15602e+08	1.34043e+09	1.48723e+09	2.8052e+09	1.38076e+09	1.25217e+09	1.09798e+09	1.43137e+09	5.72617e+09	4.08762e+09	1.46755e+09	2.40685e+09	1.08144e+09	1.11209e+09	7.62859e+09	4.81358e+08	4.80513e+09	6.76495e+08	5.54777e+08	2.84582e+09	1.07122e+09	3.12568e+09	1.5827e+09	1.04786e+09	7.64829e+08	4.07291e+08	9.78824e+08	1.25814e+09	1.92571e+09	6.06182e+08	1.78185e+09	4.39363e+08	1.85337e+09	6.24493e+08	1.1798e+09	6.98367e+08	8.1517e+08	1.12318e+09	4.80526e+08	9.72053e+08	5.52584e+08	4.4633e+08	9.11792e+08
ADPRS_HUMAN	0	sp|Q9NX46|ADPRS_HUMAN	HVQSLEPDPGTPGSER+TEALYYTDDTAMAR	2	2+2	26.11+40.26	2.25315e+06	1.21715e+07	6.36693e+06	1.33063e+07	4.32937e+06	7.65704e+06	4.17943e+06	3.75712e+06	2.33829e+07	1.25856e+07	4.72636e+06	1.38752e+07	3.85708e+06	7.37565e+06	2.06384e+07	2.1255e+06	9.53931e+06	1.8119e+06	1.00434e+06	4.60604e+06	6.38629e+06	4.7986e+06	1.24146e+07	6.13793e+06	2.47561e+06	1.70471e+06	4.04865e+06	4.05109e+06	4.97401e+06	2.95297e+06	8.65996e+06	1.40028e+06	8.28308e+06	2.64446e+06	2.77447e+06	1.93249e+06	2.43509e+06	2.56029e+06	2.35767e+06	5.27547e+06	978312	882827	2.69217e+06
TBCB_HUMAN	0	sp|Q99426|TBCB_HUMAN	LGEYEDVSR+AQASSIPVGSR+YTISQEAYDQR+LGEYEDVSRVEK+YGAFVKPAVVTVGDFPEEDYGLDEI+SLTIAEFK+YDEPLGK+YTISQEAYDQRQDTVR+YNEEERAQQEAEAAQR	9	2+2+2+2+3+2+2+3+2	26.00+23.41+31.43+29.29+74.00+42.55+23.22+32.37+28.15	3.40295e+08	6.08811e+08	6.43652e+08	7.63746e+08	3.11695e+08	4.25152e+08	5.33983e+08	4.51967e+08	8.07992e+08	9.55883e+08	2.14402e+08	8.10771e+08	3.18926e+08	5.37367e+08	7.05438e+08	9.99191e+07	5.48001e+08	1.87254e+08	3.41625e+08	4.8444e+08	6.00478e+08	3.02951e+08	6.69162e+08	4.39422e+08	3.4352e+08	3.57988e+08	3.43139e+08	3.0368e+08	2.06775e+08	2.91041e+08	4.76923e+08	7.29747e+07	5.14992e+08	1.38628e+08	1.63804e+08	6.40466e+07	4.0729e+08	2.90368e+08	3.20617e+08	4.27147e+08	7.83891e+07	1.66535e+08	5.10146e+08
PDLI2_HUMAN	0	sp|Q96JY6|PDLI2_HUMAN	LLQEALEAEER	1	2	40.58	1.04704e+07	1.82066e+07	1.62059e+07	1.72729e+07	7.53606e+06	8.16927e+06	1.12844e+07	1.1489e+07	3.8614e+07	1.64903e+07	7.17077e+06	1.68061e+07	3.59572e+06	1.21173e+07	2.426e+07	5.52517e+06	1.94886e+07	3.99587e+06	8.5105e+06	6.61772e+06	5.18762e+06	1.20297e+07	8.17401e+06	1.78731e+07	7.06922e+06	6.09554e+06	7.2026e+06	7.66944e+06	4.43494e+06	9.93646e+06	1.61558e+07	3.43481e+06	1.12706e+07	5.48066e+06	4.8084e+06	1.08706e+06	1.29556e+07	6.78597e+06	5.36989e+06	4.97731e+06	2.90927e+06	3.15464e+06	3.53319e+06
CRYL1_HUMAN	0	sp|Q9Y2S2|CRYL1_HUMAN	VPDDPEHLAAR	1	3	27	1.29626e+06	5.07346e+06	8.81879e+06	1.74782e+07	7.96879e+06	6.53954e+06	7.54592e+06	7.38654e+06	8.02192e+07	2.31164e+07	7.09289e+06	9.98755e+06	5.40534e+06	1.13767e+07	7.79886e+07	3.59123e+06	5.00817e+07	3.20415e+06	2.20521e+06	4.61236e+07	6.38137e+06	3.28493e+07	7.96998e+06	4.52096e+06	2.9697e+06	2.18345e+06	5.52503e+06	4.31377e+06	1.31219e+07	1.7917e+06	1.11641e+07	1.43229e+06	9.30547e+06	2.34603e+06	8.28754e+06	3.34158e+06	4.46223e+06	1.8821e+06	1.23858e+06	4.84661e+06	1.57246e+06	2.17559e+06	7.88921e+06
SPSY_HUMAN	0	sp|P52788|SPSY_HUMAN	ELSQDSTGR+HSTLDFMLGAK+NGSFANLR+MKELSQDSTGR+LILDLSMK	5	2+2+2+2+2	13.21+46.16+26.80+16.50+53.91	4.23063e+07	7.16185e+07	8.08184e+07	7.03324e+07	3.54663e+07	6.20838e+07	5.81416e+07	3.5355e+07	8.33617e+07	1.24843e+08	1.71203e+07	6.26711e+07	3.65467e+07	5.11869e+07	9.89767e+07	8.73204e+06	5.81607e+07	1.67729e+07	4.94828e+07	5.34344e+07	6.80555e+07	3.68878e+07	7.08125e+07	4.72562e+07	3.76295e+07	2.77828e+07	3.02888e+07	4.22758e+07	1.66654e+07	3.01868e+07	4.60045e+07	1.31805e+07	4.66293e+07	1.82183e+07	1.48665e+07	5.54778e+06	3.34229e+07	3.66591e+07	3.46835e+07	5.25241e+07	2.0027e+07	1.28519e+07	5.14034e+07
CUL5_HUMAN	0	sp|Q93034|CUL5_HUMAN	QVLLYEPQVNSPK+TLWSLVAFPK	2	2+2	44.07+70.10	1.06933e+07	5.06496e+06	1.10901e+07	8.96613e+06	3.56185e+06	3.53559e+06	7.0502e+06	7.94596e+06	3.28473e+07	1.71069e+07	3.54562e+06	7.1494e+06	3.48294e+06	7.64116e+06	2.72934e+07	2.31158e+06	2.56409e+07	2.87956e+06	3.66017e+06	1.43064e+07	5.22117e+06	6.52766e+06	6.28186e+06	6.02627e+06	4.44784e+06	6.95601e+06	2.98109e+06	3.39881e+06	4.81717e+06	2.48418e+06	6.21382e+06	2.23608e+06	7.7656e+06	2.03213e+06	2.87083e+06	4.13343e+06	2.71526e+06	4.53959e+06	2.65324e+06	2.95039e+06	2.71888e+06	1.40644e+06	9.26795e+06
APOE_HUMAN	0	sp|P02649|APOE_HUMAN	VQAAVGTSAAPVPSDNH+VEQAVETEPEPELR+QQTEWQSGQR+SWFEPLVEDMQR+LKSWFEPLVEDMQR+AATVGSLAGQPLQER+ELQAAQAR+AYKSELEEQLTPVAEETR+WELALGR+LGADMEDVCGR+WVQTLSEQVQEELLSSQVTQELR+ALMDETMK+DADDLQKR+GEVQAMLGQSTEELR+LQAEAFQAR+SELEEQLTPVAEETR+EQVAEVR+ALMDETMKELK+LDEVKEQVAEVR+AKLEEQAQQIR+LGPLVEQGR+LEEQAQQIR+AQAWGER+MEEMGSR+GEVQAMLGQSTEELRVR+LAVYQAGAR+LSKELQAAQAR	27	2+2+2+2+3+2+2+3+2+2+3+2+2+2+2+2+2+3+2+2+2+2+2+2+3+2+2	29.98+33.93+19.57+67.39+64.82+37.26+14.61+43.28+46.67+31.82+76.57+28.22+12.38+48.90+28.28+43.41+16.05+40.53+28.52+23.38+29.65+22.11+18.51+14.67+50.21+25.91+20.78	1.50951e+09	2.84322e+09	1.41246e+09	2.41594e+09	4.00294e+09	1.04018e+09	1.95738e+09	2.1937e+09	3.25758e+09	1.09376e+10	1.47076e+09	3.49039e+09	1.04282e+09	2.54912e+09	2.82206e+09	6.00807e+08	2.32672e+09	6.58163e+09	6.65429e+08	1.4858e+09	1.63942e+09	7.05821e+09	4.55736e+09	1.27421e+09	1.59621e+09	1.15777e+09	2.27949e+09	1.97103e+09	1.9917e+09	1.74787e+09	1.34162e+09	1.1451e+09	1.99688e+09	1.00258e+09	3.40648e+09	6.56085e+08	2.13441e+09	1.15012e+09	6.19426e+08	9.7994e+08	1.13893e+09	6.71884e+08	7.91972e+08
APOA1_HUMAN	1	sp|P02647|APOA1_HUMAN	THLAPYSDELRQR+DYVSQFEGSALGK+LEALKENGGAR+ATEHLSTLSEK+AKPALEDLR+QGLLPVLESFK+LHELQEK+DSGRDYVSQFEGSALGK+THLAPYSDELR+VSFLSALEEYTK+WQEEMELYR+DLATVYVDVLK+LLDNWDSVTSTFSK+VQPYLDDFQKK+LSPLGEEMRDR	15	3+2+2+2+2+2+2+2+3+2+2+2+2+3+3	28.33+52.25+18.38+20.96+26.31+68.26+13.71+48.31+30.79+72.81+43.85+64.46+60.12+35.33+31.01	3.65763e+08	3.53022e+08	5.46916e+08	5.49563e+08	6.00822e+08	2.34285e+08	1.11026e+09	1.56793e+08	3.67237e+09	8.55059e+08	4.90324e+08	2.64085e+08	1.53007e+08	4.58832e+08	1.00626e+09	3.80232e+08	1.33278e+09	1.66533e+08	3.36422e+08	9.21041e+08	9.16487e+07	9.11384e+08	1.98078e+08	5.17784e+08	1.2785e+08	4.5681e+07	1.20051e+08	3.12077e+08	2.37139e+08	4.8782e+08	1.77416e+08	2.40257e+08	4.2177e+08	4.59189e+08	2.30575e+08	1.44014e+08	3.63711e+08	1.77843e+08	5.39909e+07	1.57051e+08	8.53184e+07	7.81228e+07	1.78101e+08
CSTN1_HUMAN	0	sp|O94985|CSTN1_HUMAN	STGEGVIR+GVQIQAHPSQLVLTLEGEDLGELDK+ISLSGVHHFAR+EGLDLQVLEDSGR+ATVHIQVNDVNEYAPVFK+IHGQNVPFDAVVVDK	6	2+3+3+2+3+2	17.59+68.34+29.40+56.44+53.69+42.74	3.51346e+07	7.31683e+07	6.33069e+07	9.27e+07	7.18864e+07	5.10448e+07	7.05976e+07	4.95527e+07	1.71371e+08	1.34948e+08	6.91387e+07	9.74631e+07	4.16538e+07	5.21336e+07	1.51389e+08	3.27018e+07	9.48286e+07	7.02267e+07	3.42971e+07	7.51406e+07	3.31115e+07	8.94702e+07	1.02211e+08	1.01426e+08	1.53695e+07	3.01987e+07	6.86249e+07	7.79591e+07	6.69876e+07	4.15831e+07	4.58403e+07	2.85884e+07	7.98411e+07	3.3131e+07	4.81481e+07	1.17757e+07	5.74455e+07	3.08607e+07	2.60982e+07	4.79648e+07	2.68188e+07	4.2225e+07	3.9274e+07
1433Z_HUMAN	0	sp|P63104|1433Z_HUMAN	SVTEQGAELSNEER+YLAEVAAGDDK+YLAEVAAGDDKK+DICNDVLSLLEK+FLIPNASQAESK+GIVDQSQQAYQEAFEISK+KGIVDQSQQAYQEAFEISK+GIVDQSQQAYQEAFEISKK+TAFDEAIAELDTLSEESYK+YDDMAACMK+SVTEQGAELSNEERNLLSVAYK+LAEQAERYDDMAACMK+VVSSIEQKTEGAEK	13	3+2+3+3+2+3+3+3+3+2+3+3+2	26.50+28.01+23.85+78.88+40.60+57.30+50.63+53.81+82.32+27.40+59.33+37.24+21.80	2.54743e+09	2.17198e+09	3.22624e+09	3.19871e+09	1.19318e+09	1.87989e+09	2.99352e+09	3.15629e+09	5.67193e+09	7.23532e+09	1.38794e+09	3.76745e+09	2.0778e+09	2.29591e+09	5.35383e+09	6.81378e+08	3.59276e+09	9.70937e+08	1.77474e+09	3.25624e+09	2.90423e+09	2.02398e+09	3.75883e+09	1.91564e+09	1.51895e+09	2.19083e+09	1.19911e+09	1.11506e+09	2.034e+09	1.31609e+09	3.55069e+09	6.57689e+08	3.08629e+09	8.56219e+08	1.32221e+09	8.08011e+08	1.89482e+09	2.06937e+09	1.84272e+09	1.95322e+09	6.84971e+08	7.57956e+08	2.66718e+09
GPD1L_HUMAN	0	sp|Q8N335|GPD1L_HUMAN	LGLMEMIAFAR+LTDIINNDHENVK+KLTDIINNDHENVK+GIDEGPEGLK+FCETTIGSK+LQGPQTSAEVYR+ELLQTPNFR+VMENGLLFK+ALGITLIK+TIEELEKEMLNGQK	10	2+2+3+2+2+2+2+2+2+2	76.27+28.90+31.58+27.97+24.77+29.55+43.50+44.84+46.74+53.10	9.6091e+07	1.5567e+08	1.779e+08	3.39711e+08	1.29742e+08	1.30955e+08	1.00234e+08	1.15627e+08	7.26517e+08	2.44954e+08	1.20094e+08	1.78137e+08	9.38713e+07	1.03681e+08	4.94917e+08	1.5426e+08	2.32122e+08	5.54746e+07	7.39008e+07	1.44706e+08	1.16067e+08	1.65964e+08	1.74813e+08	1.70359e+08	9.04316e+07	4.54626e+07	1.35554e+08	1.00305e+08	1.42341e+08	5.76521e+07	2.04814e+08	5.74638e+07	1.86415e+08	6.08168e+07	8.05665e+07	5.40137e+07	1.17174e+08	1.23282e+08	7.47743e+07	9.0987e+07	4.54847e+07	6.99567e+07	1.00467e+08
CNRP1_HUMAN	0	sp|Q96F85|CNRP1_HUMAN	LLTGSSYK+VVYTGTYDTEGVTPTK	2	2+2	23.32+36.07	2.48117e+07	2.61703e+07	5.20237e+07	3.59397e+07	1.09987e+07	4.11271e+07	3.59513e+07	3.82689e+07	9.88721e+07	1.15803e+08	5.03569e+07	7.4088e+07	3.52134e+07	3.44017e+07	1.62707e+08	1.44425e+07	9.26827e+07	4.01979e+07	5.13913e+07	5.85048e+07	5.96839e+07	4.90069e+07	1.96778e+07	2.4198e+07	1.98648e+07	2.13986e+07	1.9613e+07	2.08702e+07	3.83801e+07	1.08259e+07	4.79902e+07	9.28309e+06	7.00462e+07	1.33471e+07	1.62257e+07	1.25772e+07	1.34447e+07	8.33831e+06	5.37862e+07	4.47678e+07	1.28719e+07	1.9718e+07	6.96162e+07
NUDT3_HUMAN	0	sp|O95989|NUDT3_HUMAN	VLQYHKPVQASYFETLR	1	3	43.25	5.21229e+06	5.93148e+06	7.41435e+06	8.15579e+06	3.88512e+06	4.23629e+06	4.85548e+06	4.93779e+06	1.60891e+07	1.46021e+07	4.09377e+06	1.03801e+07	2.56463e+06	5.00571e+06	1.68305e+07	838266	6.21649e+06	1.38296e+06	3.43687e+06	9.24942e+06	8.87287e+06	6.07956e+06	4.09412e+06	4.96762e+06	1.342e+06	2.21689e+06	3.99634e+06	3.99634e+06	4.30774e+06	3.43947e+06	4.68568e+06	2.44417e+06	7.49112e+06	1.94354e+06	2.15758e+06	1.00094e+06	4.07189e+06	531277	1.80744e+06	3.09455e+06	1.10158e+06	7.28452e+06	3.58749e+06
CNN2_HUMAN	0	sp|Q99439|CNN2_HUMAN	CASQSGMTAYGTR+TWIEGLTGLSIGPDFQK	2	2+2	23.35+73.78	2.5554e+07	2.53606e+07	2.41454e+07	1.796e+07	6.93919e+06	1.79121e+07	1.39175e+07	8.38781e+06	6.99286e+07	1.67001e+07	5.8293e+06	1.76278e+07	6.7268e+06	1.3369e+07	2.64602e+07	3.93545e+06	2.90737e+07	3.69938e+06	6.41205e+06	1.03008e+07	6.60898e+06	8.50902e+06	1.01001e+07	8.81192e+06	8.57682e+06	4.06864e+06	1.97469e+07	6.79674e+06	5.28812e+06	1.50516e+07	9.59267e+06	5.47451e+06	1.50614e+07	7.9031e+06	4.86477e+06	2.51723e+06	1.27886e+07	7.69681e+06	2.51171e+06	1.18197e+07	1.88462e+06	1.67666e+06	6.45597e+06
STAM2_HUMAN	0	sp|O75886|STAM2_HUMAN	LVNEAPVYSVYSK+SLYPSSEIQLNNK	2	2+2	40.93+41.83	1.70252e+07	2.42635e+07	3.44645e+07	2.8949e+07	1.08534e+07	1.95353e+07	2.36947e+07	1.77297e+07	4.29148e+07	4.01126e+07	1.23002e+07	3.40802e+07	1.62662e+07	2.2253e+07	3.63939e+07	5.49148e+06	2.79446e+07	5.07256e+06	1.29604e+07	1.92929e+07	1.37142e+07	1.00532e+07	3.36028e+07	1.40082e+07	1.1559e+07	1.15762e+07	1.61056e+07	1.00622e+07	1.43226e+07	1.50951e+07	1.91722e+07	6.09541e+06	1.99631e+07	9.04212e+06	7.24332e+06	4.05771e+06	2.37054e+07	1.41929e+07	1.37586e+07	1.55609e+07	6.51084e+06	8.07579e+06	1.39947e+07
ENOB_HUMAN	0	sp|P13929|ENOB_HUMAN	NGKYDLDFK+VNQIGSVTESIQACK	2	2+2	34.63+41.31	8.91334e+07	1.64177e+08	1.80382e+08	3.05721e+08	1.17397e+08	1.72604e+08	1.32908e+08	1.94536e+08	698338919	4.82808e+08	2.05577e+08	2.78912e+08	1.71379e+08	1.3979e+08	7.81563e+08	7.41164e+07	4.76494e+08	1.42381e+08	9.10923e+07	3.38204e+08	1.5648e+08	4.12239e+08	1.31205e+08	141523150	8.49113e+07	5.57153e+07	9.94474e+07	1.42392e+08	2.96414e+08	6.83747e+07	2.57873e+08	7.11243e+07	2.52419e+08	9.65973e+07	1.60365e+08	1.04056e+08	5.86503e+07	1.00247e+08	1.02923e+08	1.10293e+08	8.76506e+07	1.34292e+08	1.47043e+08
EHD4_HUMAN	0	sp|Q9H223|EHD4_HUMAN	EGADEEEWVVAK+KVLPLEEAYR+EYQISAGDFPEVK+VLPLEEAYR+SISVIDSPGILSGEK+AMQEQLENYDFTK+LFEAEAQDLFR+LIEAVDNMLSNK+LPEIYIQLQR+DKPVYDELFYTLSPINGK+FGNAFLNR+AGGADAVQTVTGGLR	12	2+3+2+2+2+2+2+2+2+3+2+2	38.26+34.95+49.69+42.43+51.87+44.33+58.02+50.13+56.63+70.45+36.99+39.56	5.67979e+08	8.08808e+08	7.83362e+08	8.06965e+08	1.50117e+08	5.02086e+08	4.52244e+08	1.21658e+08	1.07612e+09	4.39009e+08	1.66925e+08	4.42115e+08	2.40517e+08	3.97951e+08	4.75186e+08	1.27297e+08	2.65364e+08	1.30617e+08	2.95782e+08	2.46741e+08	2.02662e+08	2.12135e+08	3.69258e+08	4.24336e+08	1.2583e+08	2.50355e+08	4.857e+08	1.09356e+08	9.7089e+07	1.89522e+08	3.50991e+08	1.06684e+08	3.30351e+08	1.33146e+08	5.40886e+07	3.83979e+07	6.34051e+08	2.13699e+08	1.68824e+08	3.63575e+08	6.98569e+07	1.69e+08	1.60112e+08
DBNL_HUMAN	0	sp|Q9UJU6|DBNL_HUMAN	NGPALQEAYVR+ASGANYSFHK+QLTQPETHFGR+AEEDVEPECIMEK+GAHVTINAR+VKDPNSGLPK+SPTDWALFTYEGNSNDIR+AMSTTSISSPQPGK+NRNEQESAVHPR+FVLINWTGEGVNDVR+GACASHVSTMASFLK+YQEQGGEASPQR+TWEQQQEVVSR+NEQESAVHPR+TNAVSEIKR+FQDVGPQAPVGSVYQK+VVTEKSPTDWALFTYEGNSNDIR	17	2+2+3+2+2+2+3+2+3+2+2+2+2+2+2+2+3	33.54+19.56+26.94+38.46+16.70+17.88+63.18+26.91+11.91+64.96+41.25+16.15+29.41+12.85+17.97+40.67+58.87	4.47719e+08	7.72429e+08	8.24438e+08	9.49549e+08	4.22969e+08	5.43061e+08	6.60396e+08	5.37055e+08	1.3102e+09	1.1225e+09	2.70892e+08	7.61422e+08	3.74142e+08	5.20972e+08	9.14933e+08	1.70793e+08	5.49091e+08	2.09265e+08	3.79902e+08	5.32069e+08	5.33492e+08	4.32134e+08	9.02055e+08	6.6065e+08	4.70883e+08	3.45831e+08	4.56099e+08	2.90657e+08	2.20079e+08	3.66625e+08	5.85654e+08	1.36271e+08	5.67321e+08	2.39674e+08	1.84372e+08	9.40256e+07	6.03101e+08	4.76555e+08	4.05519e+08	4.75711e+08	1.81661e+08	2.42426e+08	4.75767e+08
KAPCB_HUMAN	0	sp|P22694|KAPCB_HUMAN	KWENPTQNNAGLEDFER	1	3	42.58	3.30749e+07	4.83828e+07	6.14775e+07	9.40607e+07	3.72554e+07	3.99082e+07	4.95581e+07	4.71889e+07	6.39367e+07	1.10515e+08	2.75559e+07	6.39367e+07	2.83103e+07	2.98619e+07	7.36283e+07	8.01606e+06	4.63896e+07	2.18031e+07	3.54549e+07	3.7443e+07	4.87091e+07	1.75618e+07	6.29573e+07	3.95915e+07	2.32385e+07	2.49599e+07	3.71324e+07	3.16609e+07	2.50828e+07	2.33516e+07	3.51516e+07	1.46811e+07	4.93913e+07	1.58394e+07	2.35459e+07	1.2357e+07	3.45279e+07	3.17106e+07	2.89604e+07	3.71117e+07	1.01726e+07	1.7131e+07	4.00939e+07
UBP15_HUMAN	0	sp|Q9Y4E8|UBP15_HUMAN	SFLALDWDPDLK	1	2	70.71	8.0358e+06	8.66606e+06	9.69023e+06	8.82362e+06	4.23849e+06	4.41025e+06	6.38237e+06	3.85936e+06	1.69382e+07	1.95726e+07	2.13929e+06	5.99534e+06	2.71493e+06	4.72186e+06	2.02929e+07	756445	1.13306e+07	1.79006e+06	2.95113e+06	5.93456e+06	4.15743e+06	3.70506e+06	7.15163e+06	4.86875e+06	3.99427e+06	3.2222e+06	3.96275e+06	3.63187e+06	1.64655e+06	3.13573e+06	3.14062e+06	2.27233e+06	5.93222e+06	1.23366e+06	1.26052e+06	1.23688e+06	5.45619e+06	9.06879e+06	2.86496e+06	4.13589e+06	1.56819e+06	816406	3.05883e+06
GUAA_HUMAN	0	sp|P49915|GUAA_HUMAN	ELGLPEELVSR+QADFEAHNILR+HPFPGPGLAIR+IMYDLTSKPPGTTEWE	4	2+3+2+2	53.53+34.80+39.34+53.31	5.72723e+07	5.88729e+07	9.56915e+07	5.1873e+07	2.49414e+07	5.05245e+07	2.85654e+07	1.64154e+07	1.5277e+08	8.55098e+07	1.8629e+07	6.84874e+07	1.40501e+07	5.05345e+07	1.40938e+08	8.79989e+06	7.96977e+07	1.56013e+07	2.39966e+07	2.48921e+07	3.09303e+07	1.80575e+07	3.78939e+07	3.66328e+07	2.74242e+07	2.18348e+07	2.08632e+07	2.32886e+07	9.93365e+06	1.4265e+07	4.37491e+07	1.13147e+07	4.88107e+07	1.59565e+07	1.84516e+07	1.52335e+06	1.67997e+07	3.4732e+07	1.88784e+07	3.40655e+07	7.13412e+06	1.49655e+07	2.88094e+07
CSN4_HUMAN	0	sp|Q9BT78|CSN4_HUMAN	ATTADGSSILDR+VISFEEQVASIR+AIQLSGAEQLEALK+NAAQVLVGIPLETGQK+IASQMITEGR+MLATLFKDER+QIQSLCFQVNNLLEK+GNQLQEFAAMLMPHQK	8	2+2+2+2+2+3+2+3	29.46+52.85+51.65+56.93+28.12+39.67+63.98+73.33	1.8773e+08	2.63079e+08	2.99877e+08	2.81893e+08	1.01487e+08	2.01226e+08	2.1802e+08	1.67883e+08	4.88906e+08	4.70336e+08	1.0508e+08	2.72286e+08	1.00523e+08	2.41312e+08	442806060	3.62746e+07	2.40907e+08	6.53121e+07	1.39432e+08	1.82779e+08	2.66583e+08	1.07281e+08	2.74843e+08	1.87192e+08	1.34645e+08	1.21095e+08	9.49875e+07	1.50785e+08	9.956e+07	9.35582e+07	1.96759e+08	4.80551e+07	2.2733e+08	6.62492e+07	9.07574e+07	3.9192e+07	1.01657e+08	1.57939e+08	1.10983e+08	1.93905e+08	5.20483e+07	6.04444e+07	2.11352e+08
EPN1_HUMAN	0	sp|Q9Y6I3|EPN1_HUMAN	TALPTSGSSAGELELLAGEVPAR+DFQYVDR+QLVALLR+AMTLMEYLIK+SPGAFDMSGVR+QLVALLRDEDR+ENMYAVQTLK+LQMAIEESKR	8	3+2+2+2+2+3+2+3	65.20+30.65+43.18+69.89+36.66+39.55+35.51+26.36	9.83336e+07	1.24757e+08	1.87959e+08	1.70431e+08	1.05556e+08	1.40331e+08	1.20065e+08	1.57129e+08	3.17176e+08	4.39417e+08	7.8072e+07	2.65456e+08	9.18398e+07	9.71512e+07	3.77411e+08	2.34489e+07	1.61704e+08	4.5717e+07	1.05732e+08	1.44442e+08	1.72089e+08	9.26004e+07	1.81996e+08	1.09736e+08	9.47073e+07	8.44999e+07	5.37408e+07	6.8644e+07	8.39875e+07	5.36354e+07	1.23814e+08	2.88694e+07	1.85241e+08	5.13486e+07	5.21112e+07	3.50772e+07	7.98188e+07	1.11195e+08	7.9149e+07	1.85201e+08	4.29621e+07	5.96825e+07	1.15179e+08
PSMF1_HUMAN	0	sp|Q92530|PSMF1_HUMAN	SELLPAGWNNNKDLYVLR+IVSGIITPIHEQWEK	2	3+3	59.42+49.00	5.4645e+07	7.16818e+07	8.60578e+07	8.15128e+07	2.1143e+07	4.24705e+07	5.27614e+07	1.39946e+07	1.02247e+08	8.32516e+07	1.34284e+07	5.99426e+07	1.93381e+07	5.21052e+07	8.76919e+07	1.3004e+07	8.83866e+07	7.18942e+06	2.00885e+07	3.27904e+07	1.88139e+07	1.64419e+07	3.00703e+07	3.61847e+07	2.50072e+07	1.60784e+07	3.28538e+07	1.57926e+07	1.66006e+07	2.29177e+07	4.09725e+07	1.18426e+07	4.27987e+07	1.27658e+07	1.1191e+07	6.44136e+06	4.547e+07	1.65373e+07	2.3973e+07	2.85933e+07	3.09964e+06	7.01957e+06	1.26265e+07
DNJC8_HUMAN	0	sp|O75937|DNJC8_HUMAN	EYVEHTVK+LLLDQEQK+QREEEIEAQEK+EGKPTIVEEDDPELFK	4	2+2+2+2	15.46+28.50+16.79+44.42	7.70881e+07	1.10592e+08	1.39767e+08	1.09466e+08	5.93239e+07	9.09782e+07	9.51858e+07	1.43399e+07	1.3482e+08	7.94505e+07	1.92263e+07	6.02785e+07	2.93099e+07	1.12298e+08	1.0973e+08	1.76018e+07	1.16039e+08	2.57895e+07	3.88931e+07	4.04869e+07	6.49017e+07	4.24953e+07	1.0015e+08	1.0146e+08	6.59988e+07	2.72772e+07	4.55258e+07	3.63703e+07	1.82133e+07	4.99897e+07	4.63653e+07	1.33645e+07	4.84492e+07	1.76019e+07	2.16486e+07	3.96496e+06	3.52193e+07	3.53495e+07	3.9178e+07	7.72827e+07	1.18801e+07	2.55328e+07	4.67663e+07
TAGL2_HUMAN	0	sp|P37802|TAGL2_HUMAN	QMEQISQFLQAAER+IQASTMAFK+YGINTTDIFQTVDLWEGK+DGTVLCELINALYPEGQAPVKK+DDGLFSGDPNWFPKK+DDGLFSGDPNWFPK+TLMNLGGLAVAR+NFSDNQLQEGK+NVIGLQMGTNR	9	3+2+3+3+3+2+2+2+2	63.89+31.55+81.11+84.69+58.20+67.63+54.82+26.17+38.52	6.06995e+08	4.39502e+08	5.48564e+08	4.40334e+08	3.45698e+08	4.11505e+08	3.34997e+08	1.05671e+08	1.7845e+09	3.26747e+08	1.70692e+08	3.94726e+08	1.87555e+08	3.48152e+08	1.17163e+09	2.15771e+08	7.28457e+08	9.11275e+07	1.51242e+08	2.34656e+08	1.51841e+08	4.16638e+08	4.75618e+08	2.62721e+08	4.73646e+08	1.49303e+08	3.1877e+08	2.18595e+08	1.62114e+08	2.36549e+08	4.4871e+08	1.04114e+08	2.20527e+08	1.58572e+08	1.38251e+08	5.46011e+07	2.68696e+08	3.33597e+08	1.37406e+08	2.34706e+08	1.30662e+08	7.18194e+07	1.01965e+08
CSN3_HUMAN	0	sp|Q9UNS2|CSN3_HUMAN	VQLSGPQEAEK+SMGSQEDDSGNKPSSYS+YTSQIVGR+HSETFTR+YATDTFAGLCHQLTNALVER+TFLTLSLQDMASR+AMDQEITVNPQFVQK	7	2+2+2+2+3+2+2	24.36+21.27+23.10+12.90+68.56+65.41+46.58	1.5337e+08	1.75875e+08	2.25442e+08	1.54729e+08	6.67155e+07	1.29013e+08	1.64639e+08	1.10708e+08	3.83332e+08	3.18349e+08	5.89111e+07	1.63328e+08	7.29857e+07	1.49601e+08	3.22274e+08	2.78083e+07	1.79975e+08	3.42467e+07	9.50645e+07	1.39334e+08	1.37206e+08	8.14551e+07	1.47463e+08	1.30779e+08	1.03769e+08	8.667e+07	7.39333e+07	8.42973e+07	6.8577e+07	5.89839e+07	1.4178e+08	3.15009e+07	1.53051e+08	3.875e+07	4.99164e+07	2.50303e+07	6.68948e+07	7.7818e+07	7.73006e+07	9.61802e+07	3.98192e+07	4.76583e+07	1.39493e+08
SPAST_HUMAN	0	sp|Q9UBP0|SPAST_HUMAN	VLVMGATNRPQELDEAVLR	1	3	50.28	2.6354e+06	6.49208e+06	5.84011e+06	6.75837e+06	4.67393e+06	3.85332e+06	2.78765e+06	5.08969e+06	6.9512e+06	1.08198e+07	1.97745e+06	5.15142e+06	2.82333e+06	2.95706e+06	6.77797e+06	539580	3.98911e+06	1.34202e+06	2.03642e+06	3.03739e+06	2.48704e+06	3.669e+06	3.00414e+06	3.39755e+06	3.02106e+06	1.25801e+06	3.1588e+06	2.76395e+06	2.53439e+06	1.65791e+06	3.8436e+06	1.97742e+06	4.78378e+06	1.56351e+06	2.57112e+06	1.39575e+06	1.98688e+06	2.29004e+06	546656	2.56091e+06	1.26691e+06	3.05339e+06	1.53408e+06
INPP_HUMAN	0	sp|P49441|INPP_HUMAN	TLADVLVQEVIK	1	2	72.99	4.32282e+06	4.52614e+06	6.36489e+06	8.17711e+06	2.28959e+06	5.30132e+06	3.40923e+06	2.93304e+06	1.37022e+07	1.24221e+07	2.83517e+06	6.66545e+06	2.78368e+06	4.04466e+06	1.09112e+07	276542	8.47747e+06	1.37774e+06	2.02317e+06	4.44478e+06	2.73066e+06	2.78031e+06	4.64213e+06	2.66972e+06	2.21003e+06	2.22771e+06	2.6874e+06	2.23655e+06	4.63222e+06	1.95151e+06	4.46407e+06	1.02862e+06	6.34386e+06	1.20557e+06	1.27298e+06	1.76802e+06	2.00352e+06	2.048e+06	507655	3.05338e+06	77886	578404	2.5569e+06
PLPHP_HUMAN	0	sp|O94903|PLPHP_HUMAN	VMVQINTSGEESK+APLEVAQEH+IGSTIFGER+ILSLCPEIK+LADKVNSSWQR+LMAVPNLFMLETVDSVK+TFGENYVQELLEK+TKPADMVIEAYGHGQR+DLPAIQPR	9	2+2+2+2+2+3+2+3+2	31.70+25.08+35.94+45.80+25.42+82.70+67.44+37.31+34.54	2.88733e+08	4.38008e+08	4.82561e+08	5.4296e+08	2.43956e+08	3.3108e+08	3.69278e+08	3.59277e+08	7.60071e+08	6.4635e+08	1.89024e+08	5.33803e+08	2.20134e+08	3.39522e+08	5.06831e+08	6.51806e+07	4.29196e+08	1.05752e+08	2.6163e+08	2.42622e+08	2.96954e+08	2.03542e+08	5.2674e+08	3.08209e+08	2.40137e+08	2.3672e+08	2.21312e+08	2.03956e+08	1.7429e+08	1.9791e+08	3.25529e+08	8.18391e+07	3.26086e+08	1.44291e+08	1.44569e+08	6.50898e+07	3.46743e+08	2.31057e+08	2.00116e+08	3.34773e+08	5.08471e+07	1.35698e+08	3.0468e+08
SRP54_HUMAN	0	sp|P61011|SRP54_HUMAN	SAIDLEEMASGLNKR+GNEQESMAR+GGGALSAVAATK+QFQQGAAGNMK+DVQELLTQYTK+SAIDLEEMASGLNK	6	3+2+2+2+2+2	52.90+13.17+27.11+20.43+57.95+57.17	5.98693e+07	4.91425e+07	6.86792e+07	8.29288e+07	2.81879e+07	4.84855e+07	5.58153e+07	2.60853e+07	1.05579e+08	8.68783e+07	2.41026e+07	4.93844e+07	2.35441e+07	4.17113e+07	6.56683e+07	1.10225e+07	7.82306e+07	1.69481e+07	4.8464e+07	4.58556e+07	6.42201e+07	2.87508e+07	5.68661e+07	3.5364e+07	3.75926e+07	2.38075e+07	3.69403e+07	3.69475e+07	2.25293e+07	2.55603e+07	3.99952e+07	1.72913e+07	4.93986e+07	1.84412e+07	1.88629e+07	1.09079e+07	2.80676e+07	3.12583e+07	3.29492e+07	4.05226e+07	8.13628e+06	1.76994e+07	5.44503e+07
ARF3_HUMAN	0	sp|P61204|ARF3_HUMAN / sp|P84077|ARF1_HUMAN	MLAEDELR+QDLPNAMNAAEITDK+NISFTVWDVGGQDK+QDLPNAMNAAEITDKLGLHSLR+VNEAREELMR	5	2+2+2+3+2	31.63+44.09+59.92+62.37+23.50	3.57198e+08	2.28563e+08	2.99355e+08	2.27862e+08	8.57916e+07	2.83883e+08	2.47942e+08	2.70351e+08	7.71316e+08	4.95058e+08	2.00181e+08	3.62935e+08	2.40502e+08	2.43933e+08	6.93268e+08	1.65401e+08	7.41785e+08	1.08142e+08	1.73447e+08	2.42271e+08	2.02552e+08	2.92304e+08	2.49051e+08	1.22301e+08	2.37158e+08	1.64983e+08	2.118e+08	1.06187e+08	1.99934e+08	1.60352e+08	4.34153e+08	1.07037e+08	5.7991e+08	1.42529e+08	1.66111e+08	2.38071e+08	1.93159e+08	1.07645e+08	1.40337e+08	1.69346e+08	7.54784e+07	7.74764e+07	1.29501e+08
GRB2_HUMAN	0	sp|P62993|GRB2_HUMAN	ESESAPGDFSLSVK+NYIEMKPHPWFFGK+GDFIHVMDNSDPNWWK+ATADDELSFK	4	2+3+3+2	42.70+52.80+61.33+32.87	3.95004e+07	7.59865e+07	4.88704e+07	9.47029e+07	5.65434e+07	2.55815e+07	2.92844e+07	4.01531e+07	1.09235e+08	7.55655e+07	2.97551e+07	5.25959e+07	2.02421e+07	4.27858e+07	1.0162e+08	9.72073e+06	7.26143e+07	1.54486e+07	1.2161e+07	4.89945e+07	2.10512e+07	4.2608e+07	4.43679e+07	4.44407e+07	1.9169e+07	1.49654e+07	3.70573e+07	4.48332e+07	2.65051e+07	2.55741e+07	3.60302e+07	1.88191e+07	3.80036e+07	1.70383e+07	2.30539e+07	1.25208e+07	3.23593e+07	2.33496e+07	1.37897e+07	1.68615e+07	1.20928e+07	1.67443e+07	2.2733e+07
HDGF_HUMAN	0	sp|P51858|HDGF_HUMAN	GFSEGLWEIENNPTVK+IDEMPEAAVK	2	2+2	58.92+31.17	1.48779e+07	1.89525e+07	2.8334e+07	3.48377e+07	1.85632e+07	1.74941e+07	1.50497e+07	1.25926e+07	2.20197e+07	1.93331e+07	1.6402e+07	1.90461e+07	1.62027e+07	1.73355e+07	3.24067e+07	7.56669e+06	2.82363e+07	2.41882e+07	1.75874e+07	1.14898e+07	1.33737e+07	1.18624e+07	1.07597e+07	1.41164e+07	8.32101e+06	4.07217e+06	1.52059e+07	1.3824e+07	1.31148e+07	1.05023e+07	1.44e+07	6.36023e+06	1.1787e+07	7.78391e+06	7.34059e+06	5.78317e+06	1.2635e+07	4.47462e+06	1.81365e+07	1.11434e+07	2.53657e+07	1.94711e+07	2.14053e+07
TWF2_HUMAN	0	sp|Q6IBS0|TWF2_HUMAN	TEISVESK+AVLPLLDAQQPCYLLYR+VVIEDEQLVLGASQEPVGR+HQTLQGLAFPLQPEAQR+HLSSCAAPAPLTSAER	5	2+3+3+3+3	19.74+74.42+55.65+52.70+28.87	8.42314e+07	1.13925e+08	1.53709e+08	1.5655e+08	8.93256e+07	1.15783e+08	1.28304e+08	1.15606e+08	1.90417e+08	2.23344e+08	5.86245e+07	1.41782e+08	7.10192e+07	8.37146e+07	1.86424e+08	2.89636e+07	9.73839e+07	3.30207e+07	7.89449e+07	8.53619e+07	8.83185e+07	5.1199e+07	1.37539e+08	9.76759e+07	6.40863e+07	8.4256e+07	8.19606e+07	6.19978e+07	5.66543e+07	6.55191e+07	9.93771e+07	3.37829e+07	1.19948e+08	4.84446e+07	5.36851e+07	2.31954e+07	9.67066e+07	7.29767e+07	5.55564e+07	8.02511e+07	2.27015e+07	4.67547e+07	9.05457e+07
NIT2_HUMAN	0	sp|Q9NQR4|NIT2_HUMAN	AVDNQVYVATASPAR+IHLFDIDVPGK+IVSLPECFNSPYGAK	3	2+3+2	33.04+56.95+52.26	7.75993e+06	2.66216e+07	2.95995e+07	3.4888e+07	1.85821e+07	2.27951e+07	2.20431e+07	2.75222e+07	3.54183e+07	3.84003e+07	1.90305e+07	4.04362e+07	1.61919e+07	3.36403e+07	1.00049e+08	6.88728e+06	4.40083e+07	6.89254e+06	8.96406e+06	1.76537e+07	1.08068e+07	2.4009e+07	2.72592e+07	2.05286e+07	1.64843e+07	5.8666e+06	1.46278e+07	1.29779e+07	1.71538e+07	1.8012e+07	4.55456e+07	5.12448e+06	1.76231e+07	9.33704e+06	1.32589e+07	8.39307e+06	8.49469e+06	2.00122e+07	7.76919e+06	1.32956e+07	8.22542e+06	7.60119e+06	1.6724e+07
IF4G3_HUMAN	0	sp|O43432|IF4G3_HUMAN	SVTAFFTWLR+DHMGQLLYQLVQSEK+ESAKPEISAMSAHDK+GPDFTPAFADFGR+GVIDLVFEK	5	2+3+3+2+2	75.34+67.46+23.21+59.76+58.72	5.50239e+07	7.48554e+07	4.63437e+07	6.21489e+07	1.63608e+07	3.68805e+07	4.96979e+07	1.9916e+07	5.31796e+07	7.13181e+07	9.73017e+06	3.63592e+07	1.29279e+07	3.21117e+07	6.41641e+07	4.91479e+06	4.01879e+07	1.50084e+07	2.6447e+07	1.8208e+07	5.92267e+07	1.16732e+07	3.09474e+07	5.18118e+07	2.13785e+07	2.18743e+07	2.29166e+07	2.13505e+07	7.35374e+06	1.66164e+07	2.17183e+07	7.82121e+06	3.41729e+07	8.61232e+06	1.11402e+07	3.39485e+06	2.18859e+07	1.93455e+07	1.51711e+07	3.16802e+07	5.06254e+06	1.01848e+07	2.58688e+07
WASF2_HUMAN	0	sp|Q9Y6W5|WASF2_HUMAN	SSLPAVSDAR+VTQLDPKEEEVSLQGINTR+EEEVSLQGINTR+DVVGNDVATILSR+YAEDIFGELFTQANTFASR+MGQEFVESK+SDLLSAIR	7	2+3+2+2+3+2+2	27.29+45.18+37.82+58.82+83.99+26.18+44.08	1.00017e+08	1.2903e+08	1.63554e+08	1.73822e+08	9.10897e+07	6.14069e+07	8.11852e+07	4.87768e+07	2.42682e+08	7.17178e+07	4.33845e+07	9.13998e+07	3.78577e+07	1.02223e+08	1.21879e+08	4.4702e+07	9.66603e+07	2.61236e+07	5.62174e+07	7.97701e+07	3.874e+07	5.47499e+07	1.46096e+08	9.64179e+07	5.78164e+07	3.17896e+07	6.71575e+07	6.81517e+07	4.35679e+07	6.0962e+07	7.84671e+07	3.43668e+07	6.36754e+07	3.69129e+07	3.92685e+07	9.55532e+06	8.24679e+07	6.90188e+07	4.99302e+07	5.5369e+07	3.37037e+07	3.75966e+07	4.54365e+07
CO3_HUMAN	0	sp|P01024|CO3_HUMAN	ILLQGTPVAQMTEDAVDAER+VPVAVQGEDTVQSLTQGDGVAK+SGSDEVQVGQQR+KQELSEAEQATR+SDDKVTLEER+GYTQQLAFR+SGQSEDRQPVPGQQMTLK+IPIEDGSGEVVLSR+AGDFLEANYMNLQR+QPSSAFAAFVK+DFDFVPPVVR	11	3+3+2+2+2+2+2+2+2+2+2	65.65+51.27+19.73+20.01+20.91+36.34+29.37+43.76+55.61+47.79+62.50	1.50137e+08	2.94031e+08	1.67139e+08	3.47386e+08	1.24108e+08	9.59471e+07	7.38532e+07	4.65912e+07	2.66708e+08	3.7442e+08	8.907e+07	9.18468e+07	7.27913e+07	2.17858e+08	2.13735e+08	4.08635e+07	1.52374e+08	4.28199e+07	4.85683e+07	5.71366e+07	3.42665e+07	1.77263e+08	1.73435e+08	4.63789e+07	5.25817e+07	3.32934e+07	9.84656e+07	8.8711e+07	5.29596e+07	6.56053e+07	5.43587e+07	1.02216e+08	1.4217e+08	4.52467e+07	1.0387e+08	1.21639e+08	8.09766e+07	6.16801e+07	3.50075e+07	2.94159e+07	4.3493e+07	2.81248e+07	2.72109e+08
HS71A_HUMAN	0	sp|P0DMV8|HS71A_HUMAN / sp|P0DMV9|HS71B_HUMAN	SAVEDEGLK+VQVSYKGETK+NQVALNPQNTVFDAKR+EIAEAYLGYPVTNAVITVPAYFNDSQR+NQVALNPQNTVFDAK+FGDPVVQSDMK+KFGDPVVQSDMK+LLQDFFNGR+HWPFQVINDGDKPK+LVNHFVEEFK+LVNHFVEEFKR+LDKAQIHDLVLVGGSTR+AQIHDLVLVGGSTR+LLQDFFNGRDLNK	14	2+2+3+3+2+2+2+2+3+2+3+3+2+3	20.61+18.82+39.58+77.94+44.45+34.69+29.91+52.47+42.86+39.43+35.75+44.56+39.91+51.67	1.19741e+09	1.97045e+09	2.33506e+09	2.35244e+09	1.53054e+09	1.4042e+09	1.16844e+09	1.15492e+09	3.31485e+09	3.31059e+09	1.08051e+09	3.58122e+09	8.83018e+08	1.45417e+09	4.59433e+09	4.78606e+08	3.18067e+09	1.6069e+09	6.31747e+08	1.01028e+09	8.10254e+08	2.79178e+09	1.78572e+09	1.39769e+09	9.64035e+08	8.18419e+08	1.27554e+09	1.58065e+09	1.65669e+09	1.05778e+09	1.4377e+09	7.77547e+08	1.83996e+09	7.93285e+08	1.17342e+09	6.50573e+08	1.22766e+09	1.11334e+09	7.12099e+08	1.68041e+09	4.92909e+08	6.07829e+08	6.19168e+08
GDIA_HUMAN	0	sp|P31150|GDIA_HUMAN	VVEGSFVYK+QLICDPSYIPDR+NPYYGGESSSITPLEELYKR+TFEGVDPQTTSMR+KQNDVFGEAEQ+TDDYLDQPCLETVNR+LSAIYGGTYMLNKPVDDIIMENGK+FQLLEGPPESMGR+MAGTAFDFENMKR+VPSTETEALASNLMGMFEK+IYKVPSTETEALASNLMGMFEK+MAGTAFDFENMK	12	2+2+3+2+2+2+3+2+3+3+3+2	33.06+44.28+56.31+35.80+27.59+45.57+64.94+52.45+43.56+81.22+78.19+50.42	3.76432e+08	5.98388e+08	8.35872e+08	9.5728e+08	5.87216e+08	5.1293e+08	4.43051e+08	7.40544e+08	2.16591e+09	2.0128e+09	6.28551e+08	1.25527e+09	4.6206e+08	5.33008e+08	4.11189e+09	1.44372e+08	2.19567e+09	2.64341e+08	2.00095e+08	1.22601e+09	6.16054e+08	1.13527e+09	6.23161e+08	4.97932e+08	3.53935e+08	2.03015e+08	4.08094e+08	5.46e+08	8.80967e+08	2.3138e+08	8.00565e+08	1.90513e+08	1.09549e+09	2.57202e+08	5.28666e+08	3.21856e+08	2.98538e+08	5.13644e+08	2.1302e+08	5.23569e+08	1.3659e+08	1.10608e+08	3.81079e+08
IF4A2_HUMAN	0	sp|Q14240|IF4A2_HUMAN	LQAEAPHIVVGTPGR+GVAINFVTEEDKR+GFKDQIYEIFQK+DFTVSALHGDMDQK	4	3+3+3+2	37.50+39.67+58.66+42.12	3.01529e+08	3.73824e+08	4.14182e+08	3.55999e+08	1.71004e+08	3.27229e+08	3.83338e+08	1.95326e+08	6.9991e+08	5.11092e+08	1.37814e+08	3.95846e+08	1.70088e+08	2.48163e+08	5.67481e+08	6.5113e+07	4.01942e+08	8.95059e+07	2.13545e+08	1.87085e+08	2.81837e+08	1.45632e+08	4.0222e+08	2.40784e+08	2.53e+08	1.60045e+08	1.75053e+08	1.76459e+08	1.43074e+08	1.74948e+08	2.51216e+08	9.4365e+07	3.04747e+08	1.09628e+08	1.10893e+08	5.20219e+07	2.36205e+08	1.74985e+08	1.52055e+08	2.68483e+08	4.88867e+07	1.82338e+08	2.02985e+08
MYG1_HUMAN	0	sp|Q9HB07|MYG1_HUMAN	LDFYQHSWLPAR+AMDLVQEEFLQR+LPLPEPWR+FQVDPSGEIVELAK	4	3+2+2+2	53.03+56.18+52.68+57.64	1.56767e+07	3.39377e+07	3.47983e+07	2.07346e+07	1.51293e+07	1.70809e+07	1.807e+07	1.22683e+07	4.15916e+07	2.35531e+07	1.35005e+07	2.35283e+07	1.17587e+07	1.8737e+07	3.60544e+07	7.99945e+06	3.58816e+07	8.90367e+06	1.31449e+07	7.94311e+06	1.04618e+07	1.15117e+07	2.57106e+07	1.58496e+07	1.18917e+07	9.61189e+06	1.84047e+07	1.34262e+07	1.57136e+07	1.95599e+07	2.27755e+07	6.597e+06	2.66631e+07	1.2564e+07	9.26627e+06	6.0184e+06	2.23083e+07	1.5878e+07	6.11184e+06	1.30181e+07	3.0889e+06	5.55711e+06	5.95758e+06
SWP70_HUMAN	0	sp|Q9UH65|SWP70_HUMAN	TFEISASDKK+ELQAANESK+FSTELER+LQTQVELQAR+VRELEDMYLK+LQEALEDER+QLAEQEELER+QQMEEQVAQK+WHLEQQQAIQTTEAEKQELENQR+SSELEQYLQR	10	2+2+2+2+3+2+2+2+3+2	24.08+12.85+27.44+31.05+37.61+25.28+27.86+18.85+45.04+43.80	2.44839e+08	2.93143e+08	3.29775e+08	3.30038e+08	7.44394e+07	1.69028e+08	2.03739e+08	7.04587e+07	3.94775e+08	2.19368e+08	5.44948e+07	1.88685e+08	1.1042e+08	1.83524e+08	2.04397e+08	5.57713e+07	1.48826e+08	6.70708e+07	1.2791e+08	1.49241e+08	1.34791e+08	1.07401e+08	2.4647e+08	1.36374e+08	1.23665e+08	1.05356e+08	1.64276e+08	5.99311e+07	3.74852e+07	1.43892e+08	1.39178e+08	5.57909e+07	1.67336e+08	7.02416e+07	4.47951e+07	1.36965e+07	2.1752e+08	1.04203e+08	1.25008e+08	1.60483e+08	4.09813e+07	6.65642e+07	1.02547e+08
PPCEL_HUMAN	0	sp|Q4J6C6|PPCEL_HUMAN	GIVSYTEK+LFEETGHEDPITK+GGGELGLQWHADGR	3	2+3+3	25.16+32.39+38.33	3.21058e+07	2.63902e+07	2.59855e+07	2.73142e+07	9.38247e+06	2.63823e+07	3.14746e+07	1.01047e+07	9.37264e+07	8.98965e+07	1.26208e+07	4.46601e+07	1.70939e+07	2.9336e+07	6.56525e+07	3.58769e+06	4.16654e+07	1.46607e+07	8.1509e+06	3.3296e+07	3.35676e+07	1.46719e+07	2.62121e+07	1.39366e+07	1.21152e+07	8.75378e+06	1.41818e+07	2.04222e+07	1.10773e+07	8.62452e+06	2.36324e+07	9.40292e+06	2.24974e+07	8.21819e+06	9.09906e+06	9.97988e+06	7.27797e+06	1.30329e+07	1.06721e+07	1.49136e+07	1.3435e+07	1.81791e+07	3.01884e+07
FAS_HUMAN	0	sp|P49327|FAS_HUMAN	VLEALLPLK+VSVHVIEGDHR+VTAIHIDPATHR+ADEASELACPTPK+DGAWGAFR+LSPDAIPGK+GYAVLGGER+SLLVNPEGPTLMR+LQVVDQPLPVR+IPGLLSPHPLLQLSYTATDR+RPTPQDSPIFLPVDDTSFR+SLYQSAGVAPESFEYIEAHGTGTK+GILADEDSSRPVWLK+QVQPEGPYR+AQVADVVVSR+HGLYLPTR+AGLYGLPR+VGDPQELNGITR+GVDLVLNSLAEEK+VLQGDLVMNVYR+FPQLDSTSFANSR+YSGTLNLDR+LPEDPLLSGLLDSPALK+LHLSGIDANPNALFPPVEFPAPR+SEGVVAVLLTK+TGTVSLEVR+LSIPTYGLQCTR+WTSQDSLLGMEFSGR+DPSQQELPR+DNLEFFL…	46	2+3+3+2+2+2+2+2+2+3+3+3+3+2+2+2+2+2+2+2+2+2+2+3+2+2+2+2+2+2+2+2+3+3+3+3+3+2+2+2+2+2+2+3+2+2	57.20+23.13+26.40+28.83+39.40+28.14+29.17+52.09+44.16+65.78+58.77+54.95+49.18+23.12+29.63+29.04+37.24+34.07+56.29+51.33+47.19+30.87+78.67+71.93+54.04+29.64+49.77+60.39+24.84+75.37+37.99+50.15+49.59+54.66+67.24+64.51+53.09+33.18+31.99+35.47+31.03+53.56+36.91+59.36+34.37+35.46	8.18088e+08	1.25059e+09	1.39143e+09	1.94334e+09	4.94623e+08	1.00564e+09	1.37482e+09	1.58218e+09	1.88468e+09	2.96339e+09	6.25633e+08	1.75869e+09	7.20952e+08	6.8304e+08	1.93028e+09	1.22996e+08	1.46824e+09	4.61791e+08	8.47432e+08	1.47077e+09	1.65805e+09	4.87293e+08	1.28861e+09	9.11837e+08	5.23248e+08	9.40327e+08	6.19299e+08	6.98477e+08	5.47449e+08	5.35548e+08	1.03749e+09	3.29684e+08	1.34243e+09	2.92912e+08	4.48547e+08	2.8273e+08	7.90697e+08	8.23538e+08	5.41379e+08	8.97405e+08	2.07862e+08	2.15425e+08	1.19912e+09
PHIPL_HUMAN	0	sp|Q96FC7|PHIPL_HUMAN	DNSGSHGSPISGK+LDHALNSPTSPCEEVIK+ISWEMDSK+TEYTVAVQTASK+SQDSGIAEMEELPVPHNIK	5	2+3+2+2+3	13.98+35.82+36.20+29.73+53.98	5.91536e+07	1.03994e+08	1.65126e+08	1.29909e+08	3.02403e+07	1.11084e+08	1.2757e+08	8.90963e+07	2.07861e+08	3.37467e+08	4.01778e+07	2.25609e+08	8.44238e+07	5.11999e+07	2.38195e+08	4.22307e+06	2.23402e+08	4.1467e+07	7.26941e+07	1.28606e+08	1.59739e+08	7.07208e+07	7.99009e+07	5.04664e+07	7.19832e+07	7.77947e+07	3.40356e+07	2.96029e+07	3.29593e+07	3.81553e+07	1.33646e+08	6.28286e+06	1.67792e+08	1.66815e+07	2.34878e+07	1.23847e+07	3.60644e+07	3.97384e+07	6.09422e+07	8.9564e+07	1.95879e+07	1.28424e+07	1.29593e+08
ERF3A_HUMAN	0	sp|P15170|ERF3A_HUMAN	MDDPTVNWSNER	1	2	37.7	5.63798e+06	4.99292e+06	8.13444e+06	1.10582e+07	1.88491e+06	5.86952e+06	1.03775e+07	4.56923e+06	1.50793e+07	1.29992e+07	3.71413e+06	6.19089e+06	4.29151e+06	6.39732e+06	1.03705e+07	1.7241e+06	1.12723e+07	1.66998e+06	7.32512e+06	4.52222e+06	6.1106e+06	1.80661e+06	1.9812e+06	3.64416e+06	4.47352e+06	4.47352e+06	4.05466e+06	2.59699e+06	4.23058e+06	3.68607e+06	6.52798e+06	1.59593e+06	7.32132e+06	2.69457e+06	3.61903e+06	1.00529e+06	3.79821e+06	1.56371e+06	4.85811e+06	2.1482e+06	356578	1.35496e+06	4.7063e+06
HGS_HUMAN	0	sp|O14964|HGS_HUMAN	STYTSYPK+LYYEGLQDK+ESDAMFAAER+VCEPCYEQLNR+ALQNAVTTFVNR+VQFGVMTR	6	2+2+2+2+2+2	21.51+34.29+30.07+32.48+45.88+35.64	1.43009e+08	2.07909e+08	2.16425e+08	2.57255e+08	1.16742e+08	1.56967e+08	2.02476e+08	1.54019e+08	3.19409e+08	4.09621e+08	9.52602e+07	2.67145e+08	1.21663e+08	1.64555e+08	2.98863e+08	3.71281e+07	1.44727e+08	5.00797e+07	1.26501e+08	1.62629e+08	1.78643e+08	9.61649e+07	2.53054e+08	1.56871e+08	1.20697e+08	1.08565e+08	1.09042e+08	1.01534e+08	9.8275e+07	1.13894e+08	1.7965e+08	4.81857e+07	2.00269e+08	7.4556e+07	6.98823e+07	3.2911e+07	1.50714e+08	1.18783e+08	1.05058e+08	1.40963e+08	5.42462e+07	5.30176e+07	1.37883e+08
SPB6_HUMAN	0	sp|P35237|SPB6_HUMAN	NLGMTDAFELGK+SGGGGDIHQGFQSLLTEVNK+ADFSGMSQTDLSLSK+LVLVNAVYFR+SCDFLSSFR+GNTAAQMAQILSFNK+GNWDEQFDKENTEER	7	2+3+2+2+2+2+2	52.32+55.51+46.23+59.78+50.82+59.64+32.88	1.4271e+08	1.35263e+08	1.26379e+08	1.13222e+08	5.88478e+07	9.47546e+07	9.0684e+07	4.36802e+07	4.26617e+08	8.63535e+07	6.5608e+07	7.04136e+07	5.1785e+07	9.23365e+07	1.76547e+08	5.6487e+07	1.40777e+08	3.29914e+07	4.49793e+07	6.56468e+07	3.87341e+07	1.1646e+08	1.16222e+08	7.73233e+07	5.85266e+07	3.74538e+07	7.4341e+07	4.74817e+07	7.90586e+07	6.54246e+07	1.21447e+08	5.25605e+07	9.73744e+07	4.10853e+07	5.60544e+07	3.42445e+07	9.27865e+07	5.80841e+07	3.46477e+07	4.95336e+07	3.58908e+07	3.56514e+07	3.69319e+07
RD23A_HUMAN	0	sp|P54725|RD23A_HUMAN	EDKSPSEESAPTTSPESVSGSVPSSGSSGR+DQPQFQNMR+NFVVVMVTK	3	3+2+2	30.94+29.33+47.74	3.81795e+07	4.26178e+07	5.53795e+07	2.82387e+07	2.42556e+07	3.23576e+07	3.084e+07	2.13104e+07	5.527e+07	4.48676e+07	1.6157e+07	3.11279e+07	1.20565e+07	3.09279e+07	4.98085e+07	9.64896e+06	3.32329e+07	4.33821e+06	2.67341e+07	3.42369e+07	2.20027e+07	9.15529e+06	3.47191e+07	3.57484e+07	2.30548e+07	1.85048e+07	2.37276e+07	1.44599e+07	1.48653e+07	2.01176e+07	2.07592e+07	7.84687e+06	2.92977e+07	1.05081e+07	7.12152e+06	3.52217e+06	2.24653e+07	2.39667e+07	1.61731e+07	2.43928e+07	8.65821e+06	9.27009e+06	6.23972e+06
ARPIN_HUMAN	0	sp|Q7Z6K5|ARPIN_HUMAN	TRGDGPFLDSLAK+LPGAWDPAAHQGGNGVLLEGELIDVSR+TGASWTDNIMAQK+GNEIEPNFSATR	4	3+3+2+2	39.35+67.11+43.32+34.65	6.09006e+07	1.06812e+08	1.30225e+08	1.4957e+08	3.31539e+07	7.17921e+07	7.29404e+07	4.80608e+07	1.59731e+08	1.19945e+08	3.30041e+07	8.12553e+07	4.52859e+07	8.23041e+07	7.98034e+07	1.60858e+07	8.38999e+07	2.50633e+07	3.905e+07	4.26423e+07	6.1808e+07	4.502e+07	9.10549e+07	7.3917e+07	5.20327e+07	4.66348e+07	4.42886e+07	4.28308e+07	2.78534e+07	4.60467e+07	7.07342e+07	3.29629e+07	6.48971e+07	1.97488e+07	1.73292e+07	7.11359e+06	7.15807e+07	4.56551e+07	4.19257e+07	5.9003e+07	1.50188e+07	2.15557e+07	6.07779e+07
CLIC4_HUMAN	0	sp|Q9Y696|CLIC4_HUMAN	DEFTNTCPSDKEVEIAYSDVAK+YLTNAYSR+HPESNTAGMDIFAK+AGSDGESIGNCPFSQR+NSRPEANEALER+LDEYLNSPLPDEIDENSMEDIK+KPADLQNLAPGTHPPFITFNSEVK+EVEIAYSDVAK+EEDKEPLIELFVK+FLDGNEMTLADCNLLPK+NFDIPKEMTGIWR	11	3+2+2+2+3+3+3+2+3+2+3	51.78+25.18+36.66+33.27+19.81+62.69+56.36+37.06+65.35+64.35+60.94	9.585e+08	1.06829e+09	9.83149e+08	7.45772e+08	2.05765e+08	6.14128e+08	6.66854e+08	2.73552e+08	1.52019e+09	7.22845e+08	2.17322e+08	8.2166e+08	4.75866e+08	6.91494e+08	6.86079e+08	2.49087e+08	5.40179e+08	2.20798e+08	3.8961e+08	4.20653e+08	4.377e+08	3.06555e+08	9.5162e+08	4.31157e+08	5.78037e+08	3.67919e+08	5.82252e+08	1.923e+08	2.53322e+08	5.33344e+08	6.38692e+08	9.94443e+07	5.92966e+08	2.47443e+08	1.43871e+08	6.82725e+07	8.15109e+08	2.86393e+08	3.73794e+08	5.23488e+08	9.26139e+07	1.92514e+08	4.06921e+08
SHLB1_HUMAN	0	sp|Q9Y371|SHLB1_HUMAN	NSSEQELR+ITQSEFDR+IEEFVYEKLDR+QTEVLLQPNPNAR+RLDLDAAK+NFIEGDYK+ELIQTSALNFLTPLR+IGTADRELIQTSALNFLTPLR+GKVPITYLELLN+LAADAGTFLSR	10	2+2+3+2+2+2+2+3+2+2	13.55+24.25+42.11+35.62+22.07+31.37+75.18+73.03+65.97+41.54	1.5701e+08	2.59612e+08	2.59027e+08	3.08245e+08	1.21609e+08	1.60055e+08	1.66307e+08	1.35092e+08	4.0491e+08	3.29492e+08	7.68829e+07	2.25514e+08	1.2527e+08	1.84592e+08	2.36928e+08	5.0886e+07	1.38384e+08	5.42141e+07	1.36505e+08	1.59194e+08	1.40766e+08	1.09862e+08	2.9099e+08	1.5257e+08	1.16691e+08	1.2324e+08	1.58125e+08	8.97118e+07	7.97929e+07	1.15894e+08	1.75362e+08	7.31868e+07	1.7395e+08	6.243e+07	5.86441e+07	3.30949e+07	2.44341e+08	1.35238e+08	1.07439e+08	1.76566e+08	4.46187e+07	6.29509e+07	1.13785e+08
SGT1_HUMAN	0	sp|Q9Y2Z0|SGT1_HUMAN	LPSGEDYNLK+LEGQGDVPTPK+NYAAALETFTEGQK+SLELNPNNSTAMLR+LELLHPIIPEQSTFK+SFMESGGTVLSTNWSDVGKR+LFQQIYSDGSDEVKR	7	2+2+2+2+3+3+3	31.50+26.07+53.01+46.21+57.54+54.38+39.84	1.25275e+08	1.41019e+08	1.84996e+08	1.35186e+08	7.07586e+07	1.0904e+08	1.16221e+08	6.99727e+07	2.10011e+08	2.07215e+08	4.90895e+07	1.66336e+08	5.93319e+07	1.21371e+08	1.84912e+08	3.06078e+07	1.79966e+08	3.95322e+07	6.20302e+07	8.61142e+07	9.69978e+07	6.51844e+07	1.04502e+08	1.24954e+08	1.00616e+08	7.46168e+07	8.10262e+07	6.21482e+07	4.3098e+07	7.48081e+07	1.09634e+08	2.74471e+07	1.2964e+08	4.10564e+07	4.30431e+07	4.20585e+07	8.39092e+07	5.47217e+07	6.94814e+07	8.5848e+07	2.12631e+07	4.68453e+07	7.86418e+07
NISCH_HUMAN	0	sp|Q9Y2I1|NISCH_HUMAN	TLNLAGNLLESLSGLHK	1	3	75.64	3.53622e+06	2.43198e+06	4.29868e+06	2.82635e+06	630999	2.72885e+06	3.63671e+06	2.17279e+06	7.96636e+06	9.73139e+06	1.49205e+06	3.73341e+06	1.36386e+06	2.65881e+06	8.2851e+06	362812	5.73083e+06	499219	2.058e+06	5.14883e+06	3.48944e+06	774299	4.10073e+06	1.41975e+06	2.44512e+06	2.01131e+06	1.12791e+06	1.47233e+06	1.76154e+06	1.2553e+06	1.95675e+06	557026	3.47398e+06	371167	808468	1.27383e+06	1.08843e+06	929668	1.49511e+06	2.62345e+06	622750	723358	2.05546e+06
GCYB1_HUMAN	0	sp|Q02153|GCYB1_HUMAN	GLYLSDIPLHDATR+IVNLLNDLYTR+YCLFGNTVNLTSR	3	3+2+2	51.32+62.28+56.35	4.44728e+07	3.85533e+07	5.20723e+07	4.81646e+07	2.33002e+07	2.51057e+07	3.64961e+07	3.86865e+07	6.99576e+07	8.17561e+07	1.95803e+07	4.0026e+07	2.14019e+07	2.59878e+07	7.18512e+07	1.0576e+07	5.21899e+07	1.18094e+07	1.88342e+07	3.94456e+07	2.40309e+07	2.4684e+07	5.06593e+07	3.93512e+07	2.28617e+07	2.65865e+07	2.66175e+07	2.25609e+07	1.86522e+07	2.1325e+07	3.36312e+07	1.62156e+07	3.79981e+07	1.3917e+07	2.11266e+07	1.30507e+07	2.77484e+07	2.68799e+07	2.36991e+07	1.87103e+07	1.98279e+07	9.36613e+06	2.6539e+07
RAB6B_HUMAN	0	sp|Q9NRW1|RAB6B_HUMAN	AKELSVMFIETSAK+ELSVMFIETSAK+QITIEEGEQR+VASALPGMENVQEK	4	3+2+2+2	48.57+56.71+26.81+37.78	8.65029e+07	1.74334e+08	1.64034e+08	2.95542e+08	1.81629e+08	1.21607e+08	1.61794e+08	2.02264e+08	2.85661e+08	4.61621e+08	1.23124e+08	2.31813e+08	1.03094e+08	1.00387e+08	4.50201e+08	3.43196e+07	3.35365e+08	5.94079e+07	9.47088e+07	2.43035e+08	1.65896e+08	1.20426e+08	1.99439e+08	2.03891e+08	7.92633e+07	6.91371e+07	1.04705e+08	1.68336e+08	1.29322e+08	7.44581e+07	1.47709e+08	6.51257e+07	1.95066e+08	6.7662e+07	1.1065e+08	4.45713e+07	1.0092e+08	1.66749e+08	6.8807e+07	1.30619e+08	5.55221e+07	5.07356e+07	1.19261e+08
ATG9A_HUMAN	0	sp|Q7Z3C6|ATG9A_HUMAN	ALEIIDFFR+LEASYSDSPPGEEDLLVHVAEGSK+SFSPLQPGQAPTGR	3	2+3+2	76.08+56.40+38.05	2.41492e+07	3.63462e+07	2.97796e+07	4.63473e+07	2.21746e+07	2.20459e+07	3.05529e+07	2.58949e+07	3.51984e+07	6.65852e+07	1.79781e+07	4.04278e+07	1.44185e+07	1.93388e+07	4.01951e+07	6.25702e+06	2.55782e+07	1.22254e+07	2.2145e+07	2.567e+07	2.25318e+07	1.18654e+07	4.50452e+07	3.72089e+07	1.45639e+07	1.95315e+07	1.90046e+07	1.971e+07	1.55925e+07	1.88298e+07	2.10403e+07	1.44322e+07	2.60175e+07	9.43623e+06	1.90413e+07	8.63378e+06	3.03198e+07	1.33025e+07	9.72279e+06	2.03249e+07	1.09619e+07	1.54766e+07	1.7849e+07
XPP1_HUMAN	0	sp|Q9NQW7|XPP1_HUMAN	VGVDPLIIPTDYWK	1	2	70.97	1.78234e+06	6.36968e+06	5.60999e+06	9.49608e+06	3.5866e+06	2.80745e+06	2984560	3.13428e+06	1.65086e+07	1.20406e+07	3.30796e+06	5.76339e+06	2.59659e+06	2.75355e+06	1.69569e+07	446479	9.55418e+06	784601	972790	3.97367e+06	1.96874e+06	4.19805e+06	6.25365e+06	3.72538e+06	1.01535e+06	788905	2.25714e+06	1.67277e+06	3.71077e+06	1.74152e+06	2.54267e+06	1.62506e+06	4.87358e+06	1.6069e+06	2.37402e+06	1.42441e+06	2.878e+06	3.73482e+06	1.13492e+06	1.44471e+06	896067	952523	2.37117e+06
CSRP1_HUMAN	0	sp|P21291|CSRP1_HUMAN	GYGYGQGAGTLSTDK+GFGFGQGAGALVHSE+CSQAVYAAEK+NLDSTTVAVHGEEIYCK+GLESTTLADKDGEIYCK+GYGYGQGAGTLSTDKGESLGIK+HEEAPGHRPTTNPNASK	7	2+2+2+2+2+3+3	29.73+50.19+19.42+38.73+36.39+40.00+12.83	1.15577e+08	2.01401e+08	2.39291e+08	4.62355e+08	2.20691e+08	1.22927e+08	2.54692e+08	1.71411e+08	8.0191e+08	4.56434e+08	1.95783e+08	3.2273e+08	1.32295e+08	2.61772e+08	6.24124e+08	9.73995e+07	4.02173e+08	5.75576e+07	1.02637e+08	5.41195e+08	1.50064e+08	1.69006e+08	2.4545e+08	1.83176e+08	7.94144e+07	5.99004e+07	1.0465e+08	1.64416e+08	2.42727e+08	2.33106e+08	2.12779e+08	5.1773e+07	2.2631e+08	8.40877e+07	2.09699e+08	8.10355e+07	1.3137e+08	2.29562e+08	1.0103e+08	1.23073e+08	1.14119e+08	7.82388e+07	2.13383e+08
INSR_HUMAN	0	sp|P06213|INSR_HUMAN	ELGQGSFGMVYEGNAR+TNCPATVINGQFVER+TVNESASLR	3	2+2+2	47.19+43.27+19.08	1.99616e+07	7.25685e+07	7.23097e+07	1.32899e+08	1.18168e+08	5.20099e+07	2.62093e+07	3.53752e+07	2.74643e+08	9.11151e+07	3.04981e+07	1.15853e+08	5.77528e+07	8.67882e+07	5.36312e+07	5.56545e+07	1.66518e+08	5.34081e+07	7.17736e+07	1.42197e+08	9.16216e+07	1.94389e+08	1.23672e+08	6.51032e+07	2.05248e+07	3.19625e+07	3.89188e+07	7.47218e+07	7.07469e+07	3.06942e+07	3.58078e+07	2.24755e+07	6.17615e+07	3.11625e+07	3.61773e+07	8.92541e+06	7.52148e+07	6.19999e+07	5.83506e+07	6.20309e+07	4.70033e+07	4.81968e+07	6.34723e+07
IF5A1_HUMAN	0	sp|P63241|IF5A1_HUMAN	EDLRLPEGDLGK+NDFQLIGIQDGYLSLLQDSGEVR	2	3+3	39.15+83.55	1.00374e+08	4.79172e+07	7.41487e+07	1.32985e+07	6.31752e+06	4.23709e+07	4.79788e+07	2.82279e+07	9.49177e+07	5.67056e+07	1.99697e+07	3.94488e+07	2.64033e+07	4.85498e+07	6.55975e+07	1.21891e+07	9.24634e+07	2.42677e+07	3.283e+07	3.73351e+07	4.25385e+07	3.05292e+07	4.83166e+07	1.47769e+07	3.17985e+07	2.8674e+07	2.29079e+07	1.4625e+07	1.78242e+07	2.87018e+07	4.68645e+07	9.28556e+06	5.05957e+07	1.82936e+07	1.48793e+07	9.56616e+06	2.93855e+07	1.68507e+07	3.11605e+07	3.30829e+07	6.06202e+06	1.95472e+07	3.51164e+07
DNM1L_HUMAN	0	sp|O00429|DNM1L_HUMAN	IIQHCSNYSTQELLR+RPLILQLVHVSQEDK+GVSPEPIHLK+DTLQSELVGQLYK+FATEYCNTIEGTAK+ALQGASQIIAEIR+VPSALAPASQEPSPAASAEADGK+AEELLAEEK+SKPIPIMPASPQK+CVELVHEEMQR+SATLLQLITK+GHAVNLLDVPVPVAR+LGIIGVVNR+YIETSELCGGAR+SSVLESLVGR+SQLDINNKK+IFSPNVVNLTLVDLPGMTK+SSLLDDLLTESEDMAQR+SVTDSIRDEYAFLQK	19	3+3+2+2+2+2+3+2+2+3+2+3+2+2+2+2+3+2+2	35.31+51.11+29.55+61.03+36.60+56.61+36.92+27.39+32.59+29.83+62.29+54.18+43.77+32.11+51.07+15.72+80.45+83.12+53.52	3.26584e+08	5.25354e+08	7.09184e+08	6.53049e+08	2.39146e+08	5.91045e+08	5.66697e+08	5.63717e+08	9.53158e+08	1.93393e+09	2.76306e+08	1.10627e+09	4.25252e+08	3.13215e+08	1.09203e+09	5.06346e+07	8.32846e+08	2.29759e+08	4.47918e+08	6.41498e+08	8.80204e+08	3.29187e+08	6.14993e+08	2.69803e+08	3.4573e+08	4.35445e+08	3.16196e+08	2.28443e+08	2.66644e+08	1.60813e+08	6.15954e+08	1.04027e+08	8.55311e+08	1.84235e+08	1.89071e+08	1.17379e+08	2.87483e+08	3.83264e+08	3.41244e+08	6.21696e+08	9.76338e+07	1.57958e+08	5.13249e+08
FCSK_HUMAN	0	sp|Q8N0W3|FCSK_HUMAN	LNDHLLLVYTGK	1	3	48.66	2.06465e+06	3.40107e+06	3.79319e+06	4.34537e+06	2.16068e+06	1.31881e+06	2.34033e+06	2.97619e+07	2.97694e+06	3.10105e+06	1.22346e+06	1.60851e+06	851583	3.00032e+06	3.45178e+06	607588	3.07055e+06	873144	2.06644e+06	2.41934e+06	1.89181e+06	1.90636e+06	2.21196e+06	2.12067e+06	1.07234e+06	944297	1.5925e+06	1.23239e+06	888279	1.87707e+06	2.51545e+06	992906	2.26375e+06	995461	1.13636e+06	840264	1.25092e+06	1.528e+06	1.87726e+06	1.09143e+06	1.78849e+06	395825	1.96457e+06
WDR1_HUMAN	0	sp|O75083|WDR1_HUMAN	SIQCLTVHK+DIAWTEDSKR+AHDGGIYAISWSPDSTHLLSASGDK+YEYQPFAGK+VINSVDIK+NNPSKPLHVIK+MTVDESGQLISCSMDDTVR+KVFASLPQVER+IWDTTQKEHLLK+GNNFLYTNGK+LYSILGTTLKDEGK+YAPSGFYIASGDVSGK+GPVTDVAYSHDGAFLAVCDASK+VFASLPQVER+DYSGQGVVK+AHDGGIYAISWSPDSTHLLSASGDKTSK+NIDNPALADIYTEHAHQVVVAK+FTIGDHSR	18	2+2+3+2+2+2+3+2+3+2+3+2+3+2+2+3+3+2	24.09+27.77+56.01+34.71+27.30+18.40+52.47+37.29+31.49+30.28+46.63+46.64+50.98+43.35+21.95+51.69+49.90+21.98	1.40104e+09	1.93813e+09	2.1053e+09	2.74304e+09	8.42271e+08	1.37474e+09	1.68493e+09	1.38956e+09	3.08912e+09	2.48618e+09	6.74828e+08	1.80726e+09	1.01101e+09	1.44194e+09	1.80745e+09	3.60338e+08	1.37611e+09	4.86925e+08	8.42514e+08	1.06434e+09	1.0238e+09	6.50655e+08	2.22906e+09	1.29383e+09	8.59626e+08	1.05689e+09	1.182e+09	6.31527e+08	6.97314e+08	1.19102e+09	1.31305e+09	5.08903e+08	1.45199e+09	6.48614e+08	4.10061e+08	2.09082e+08	1.97367e+09	1.14445e+09	8.4122e+08	9.33638e+08	5.41519e+08	4.07444e+08	1.02768e+09
CFDP1_HUMAN	0	sp|Q9UEE9|CFDP1_HUMAN	SSGMSSLLGK+EKPQANVPSALPSLPAGSGLK+VFDFAGEEVR	3	2+3+2	34.75+48.70+45.80	4.66524e+07	5.51123e+07	6.91218e+07	5.81352e+07	3.96514e+07	2.49865e+07	3.23604e+07	8.73683e+06	6.01804e+07	2.51899e+07	6.78038e+06	1.62337e+07	8.68081e+06	5.21049e+07	5.16406e+07	7.74934e+06	6.05022e+07	8.14747e+06	2.10279e+07	2.18287e+07	3.08155e+07	1.08928e+07	2.59355e+07	6.99931e+07	2.38387e+07	8.91233e+06	8.89559e+06	2.073e+07	5.72975e+06	2.0853e+07	1.66551e+07	7.98817e+06	1.63171e+07	6.70841e+06	5.07573e+06	4.66155e+06	1.95249e+07	1.75995e+07	1.85442e+07	2.51569e+07	6.9097e+06	1.0123e+07	2.31047e+07
2ABD_HUMAN	0	sp|Q66LE6|2ABD_HUMAN	VPILKPMDLMVEASPR+FFEEPEDPSSR	2	3+2	61.20+34.21	1.88611e+07	2.00354e+07	2.64616e+07	3.49262e+07	1.30916e+07	1.81163e+07	2.00728e+07	2.28594e+07	4.37043e+07	3.94258e+07	1.0016e+07	2.68033e+07	1.10241e+07	1.47571e+07	4.07876e+07	2.23812e+06	2.56378e+07	7.81404e+06	1.2068e+07	1.63968e+07	1.60151e+07	1.21571e+07	3.68968e+07	1.29379e+07	1.3692e+07	1.29555e+07	1.23713e+07	1.3585e+07	1.46813e+07	1.05521e+07	1.74384e+07	6.75786e+06	2.71475e+07	7.82517e+06	9.69588e+06	6.49831e+06	1.64292e+07	1.36157e+07	8.21922e+06	2.01973e+07	5.03893e+06	3.41909e+06	1.02257e+07
NTF2_HUMAN	0	sp|P61970|NTF2_HUMAN	LSSLPFQK	1	2	37.95	8.96303e+06	1.95114e+07	1.71334e+07	3.67667e+07	1.77431e+07	1.25999e+07	1.5258e+07	1.59398e+07	4.58517e+07	3.67681e+07	1.6406e+07	3.04865e+07	1.33889e+07	1.61091e+07	3.92316e+07	4.03275e+06	2.32454e+07	3.15155e+06	8.69469e+06	1.40478e+07	1.14886e+07	1.39696e+07	2.99509e+07	1.46945e+07	6.58508e+06	6.34119e+06	7.56065e+06	1.1341e+07	2.2499e+07	7.94489e+06	1.65466e+07	5.51991e+06	2.08617e+07	5.48295e+06	1.09142e+07	6.04242e+06	1.7972e+07	1.84175e+07	5.07376e+06	1.35896e+07	7.01834e+06	7.73358e+06	9.72285e+06
COR1C_HUMAN	0	sp|Q9ULV4|COR1C_HUMAN	TTDTASVQNEAK+HVFGQAVK+VGIVAWHPTAR+YFEITDESPYVHYLNTFSSK+SIKDTICNQDER+QLALWNPK+AIFLADGNVFTTGFSR+NADPILISLK	8	2+2+3+3+2+2+2+2	17.16+17.50+36.94+67.08+24.66+43.73+68.16+51.01	2.41492e+08	4.37862e+08	3.95803e+08	3.70672e+08	2.51245e+08	2.79924e+08	2.47777e+08	2.03411e+08	7.72502e+08	5.78464e+08	2.08709e+08	3.12006e+08	1.54431e+08	2.91936e+08	6.46792e+08	9.53315e+07	4.94709e+08	1.09761e+08	1.65137e+08	2.31304e+08	1.72035e+08	1.94997e+08	3.66162e+08	2.7891e+08	1.75364e+08	1.29564e+08	2.9499e+08	2.57298e+08	2.94191e+08	2.61318e+08	2.95611e+08	1.12948e+08	2.74515e+08	1.50199e+08	1.68995e+08	9.37516e+07	1.80842e+08	2.52795e+08	1.26308e+08	2.22468e+08	9.90774e+07	9.97356e+07	1.27487e+08
ARRB1_HUMAN	0	sp|P49407|ARRB1_HUMAN	KVQYAPERPGPQPTAETTR+DFVDHIDLVDPVDGVVLVDPEYLK	2	3+3	24.84+82.92	8.26684e+06	7.54538e+06	1.51172e+07	1.5471e+07	3.86083e+06	5.62363e+06	9.71336e+06	4.47595e+06	2.41503e+07	1.76493e+07	6.76694e+06	1.09651e+07	3.33067e+06	8.42274e+06	2.78328e+07	4.05106e+06	1.88816e+07	1.28854e+06	3.61201e+06	1.10633e+07	3.87912e+06	6.55092e+06	6.41322e+06	5.48724e+06	4.54721e+06	2.17219e+06	7.34782e+06	6.05797e+06	6.45258e+06	5.36407e+06	9.47667e+06	2.75231e+06	1.31177e+07	5.79046e+06	5.54196e+06	1.66967e+06	7.73371e+06	4.44742e+06	2.68817e+06	2.50499e+06	951299	1.89355e+06	3.91516e+06
H90B2_HUMAN	0	sp|Q58FF8|H90B2_HUMAN	HSQFLGYPITLYLEK+HSQFLGYPITLYLEKER	2	2+3	64.78+60.37	1.04441e+08	2.59636e+08	1.2772e+08	9.55995e+07	6.00629e+07	1.17579e+08	1.18854e+08	8.69242e+07	2.15121e+08	2.27692e+08	3.4085e+07	1.02975e+08	6.22672e+07	1.21526e+08	1.88917e+08	1.47424e+07	1.50263e+08	3.55025e+07	5.90851e+07	7.80822e+07	6.32878e+07	4.56282e+07	2.25179e+08	1.38984e+08	6.05353e+07	6.52827e+07	7.72295e+07	6.40758e+07	3.32578e+07	5.10832e+07	8.78559e+07	1.45198e+07	1.2592e+08	3.13973e+07	3.73185e+07	2.28436e+07	8.87696e+07	6.78968e+07	7.66697e+07	1.20877e+08	1.58385e+07	2.00985e+07	5.94431e+07
SPT6H_HUMAN	0	sp|Q7KZ85|SPT6H_HUMAN	NQHFEVPFIAFYR+IEYVTVTPEGFR+MQAYQYEQISADPDKPLADGIR+TSFDDRLEDDDFDLIEENLGVK+SIFEMYEPSELESSHLTDQDNEIR+VAPYRPDQQVEEDDDFMDENQGK+IMKIDIEK	7	3+2+3+3+3+3+2	66.27+50.65+49.10+72.14+61.31+42.56+28.48	1.75366e+08	3.24066e+08	2.57844e+08	3.50119e+08	1.25812e+08	2.14162e+08	2.27747e+08	1.30821e+08	5.34301e+08	5.63942e+08	8.42334e+07	3.64649e+08	1.20369e+08	2.06472e+08	3.61478e+08	3.31204e+07	2.19884e+08	3.86938e+07	8.20283e+07	1.40374e+08	1.87457e+08	1.33321e+08	2.60715e+08	1.71342e+08	1.47365e+08	9.97152e+07	1.44483e+08	1.13921e+08	8.32967e+07	1.17031e+08	1.88805e+08	4.59981e+07	2.52005e+08	5.99782e+07	6.8858e+07	2.34751e+07	1.28103e+08	1.90965e+08	1.12853e+08	2.87096e+08	2.17056e+07	3.80931e+07	9.84675e+07
SRP68_HUMAN	0	sp|Q9UHB9|SRP68_HUMAN	QVPGGGGGGGSGGGGGSGGGGSGGGR+YANEVNSDAGAFK+LASAFTEEQAVLYNQR+ALLQQQPEDDSKR+VEEISPNIR+IFLLGLADNEAAIVQAESEETKER+NSLKDLPDVQELITQVR+DLPDVQELITQVR+HAEELER+SGGTEGLLAEKLEALITQTR	10	2+2+2+2+2+3+3+2+2+3	13.03+29.58+51.21+23.23+30.66+72.98+68.09+71.93+12.04+78.91	1.17059e+08	9.46447e+07	1.37216e+08	8.36389e+07	5.25208e+07	9.60344e+07	1.17925e+08	5.352e+07	2.42195e+08	1.58227e+08	4.4546e+07	1.08841e+08	4.35208e+07	9.59899e+07	1.34569e+08	1.93762e+07	1.25028e+08	4.10097e+07	6.09807e+07	7.36182e+07	1.04295e+08	4.47338e+07	1.07177e+08	6.78701e+07	7.10164e+07	5.61199e+07	7.17613e+07	7.33225e+07	4.38058e+07	5.13366e+07	7.64508e+07	4.00099e+07	8.25804e+07	3.0213e+07	4.52644e+07	2.07588e+07	5.95037e+07	5.79615e+07	5.9655e+07	7.65644e+07	2.19898e+07	2.7426e+07	8.60807e+07
IF4G1_HUMAN	0	sp|Q04637|IF4G1_HUMAN	VPTTEKPTVTVNFR+EMDEAATAEER+LKEELEEAR+EAVGDLLDAFK+FSALQQAVPTESTDNRR+AALSEEELEKK+HGVESTLER+ITKPGSIDSNNQLFAPGGR+VEYTLGEESEAPGQR+GLPLVDDGGWNTVPISK	10	3+2+2+2+3+3+2+3+2+2	36.41+21.47+21.59+64.95+35.17+25.58+17.87+39.06+34.67+62.75	1.23101e+08	1.89654e+08	1.8583e+08	1.83745e+08	7.27893e+07	1.35788e+08	1.5769e+08	1.01572e+08	2.16886e+08	2.24605e+08	5.33733e+07	1.64269e+08	8.74708e+07	1.26409e+08	2.06164e+08	3.02605e+07	1.39804e+08	6.14935e+07	1.25528e+08	1.31818e+08	1.57926e+08	7.86556e+07	1.46181e+08	1.57387e+08	8.63928e+07	1.07944e+08	9.27203e+07	6.95956e+07	5.34247e+07	8.22263e+07	1.20987e+08	4.09606e+07	1.52795e+08	5.14758e+07	4.47799e+07	2.72634e+07	1.54506e+08	8.30074e+07	1.03422e+08	1.17769e+08	3.15837e+07	6.97934e+07	1.02227e+08
DCPS_HUMAN	0	sp|Q96C86|DCPS_HUMAN	VNEASGDGDGEDAVVILEK+TTVVYPATEK+DLTPEHLPLLR	3	2+2+3	45.30+25.74+51.92	2.85168e+07	3.13149e+07	4.14058e+07	2.50542e+07	1.47697e+07	2.65809e+07	2.41476e+07	8.05661e+06	4.71321e+07	2.58192e+07	7.6262e+06	2.07457e+07	1.0718e+07	2.90778e+07	3.54505e+07	7.40295e+06	2.99204e+07	6.16507e+06	1.45531e+07	1.5227e+07	1.79052e+07	1.84209e+07	3.43057e+07	2.34656e+07	1.63063e+07	1.34123e+07	1.41357e+07	7.20023e+06	1.15829e+07	1.90012e+07	1.88761e+07	6.26395e+06	1.95667e+07	7.4729e+06	9.691e+06	2.62742e+06	2.0795e+07	1.20596e+07	1.2534e+07	1.42376e+07	5.18461e+06	1.14707e+07	1.47763e+07
KAT1_HUMAN	0	sp|Q16773|KAT1_HUMAN	GLVAIPVSIFYSVPHQK+ALVLNTPNNPLGK+RLDGIDYNPWVEFVK+VGWVLGPDHIMK	4	3+2+3+3	71.12+46.33+67.40+49.90	2.38022e+07	2.67758e+07	2.91328e+07	2.74599e+07	1.20572e+07	2.33858e+07	2.70654e+07	3.73704e+07	5.15703e+07	5.89222e+07	1.27599e+07	2.7153e+07	1.60339e+07	1.85196e+07	4.29001e+07	2.99389e+06	4.92298e+07	8.47914e+06	1.29279e+07	2.02265e+07	1.55856e+07	1.48562e+07	2.58781e+07	2.43318e+07	1.73108e+07	1.65802e+07	1.3301e+07	1.25711e+07	9.40317e+06	9.49591e+06	2.61565e+07	5.74439e+06	3.00441e+07	4.35792e+06	1.52912e+07	1.09994e+07	1.88338e+07	1.29745e+07	1.25742e+07	1.46772e+07	5.9231e+06	4.83503e+06	1.69525e+07
KINH_HUMAN	0	sp|P33176|KINH_HUMAN	GGGAFVQNSQPVAVR+RDQDNMQAELNR+QLESTQTESNKK+FRPLNESEVNRGDK+QLESTQTESNK+SAEIDSDDTGGSAAQK+QPEGTGMIDEEFTVAR+LQAENDASKEEVK+DQDNMQAELNR+VFQSSTSQEQVYNDCAK+LITDLQDQNQK+NGETVPIDEQFDKEK+QAVEQQIQSHR+MMLEQER+SLSALGNVISALAEGSTYVPYR+KLHELTVMQDR+TQMLDQEELLASTR+EYELLSDELNQK+LFVQDLATR+NTIQWLENELNR+SLSALGNVISALAEGSTYVPYRDSK+SLTEYLQNVEQK+SATLASIDAELQK+FQGEDTVVIASKPYAFDR+AAEMMASLLK+LHDPEGMGIIPR+FVCSPDEVMDTIDEGK	27	2+3+3+3+2+2+2+2+2+2+2+3+3+2+3+3+2+2+2+2+3+2+2+3+2+3+2	33.51+23.81+11.23+24.91+13.30+18.97+49.98+18.20+28.55+30.22+29.65+35.05+21.10+24.73+85.52+26.81+49.31+48.56+44.18+67.79+81.83+50.12+48.39+48.92+48.14+39.23+55.64	6.95796e+08	7.94643e+08	8.54322e+08	1.05243e+09	3.7918e+08	4.77005e+08	6.59087e+08	3.06499e+08	1.41105e+09	7.54059e+08	2.30306e+08	6.2785e+08	3.32517e+08	5.39902e+08	7.79303e+08	2.01975e+08	4.98165e+08	1.25815e+08	3.20069e+08	3.99999e+08	2.89827e+08	2.76006e+08	6.99399e+08	6.22846e+08	3.99894e+08	3.00134e+08	4.32479e+08	2.58843e+08	2.21328e+08	4.06139e+08	5.28444e+08	1.7381e+08	5.06261e+08	1.85497e+08	1.71464e+08	9.6453e+07	6.92604e+08	3.74312e+08	3.21749e+08	3.59766e+08	1.62013e+08	1.35173e+08	3.36669e+08
CCD93_HUMAN	0	sp|Q567U6|CCD93_HUMAN	SYSVSQFQK+QMEQIVEGIK+ADAHEEDELR+TYSLPEDDDFIK+MTAMANEESR+TVVDLSEVYKPR+DQLNDQYLELLEK	7	2+2+2+2+2+3+2	30.19+39.47+17.28+50.67+19.24+44.08+63.89	4.13712e+07	1.41514e+08	7.9716e+07	1.1941e+08	5.00606e+07	3.93718e+07	5.42426e+07	5.6085e+07	9.57277e+07	8.03301e+07	2.22943e+07	6.54209e+07	2.99821e+07	4.47904e+07	6.01665e+07	8.8453e+06	5.14057e+07	9.33609e+06	2.21069e+07	3.39084e+07	2.79271e+07	1.8312e+07	8.67864e+07	5.62484e+07	3.0623e+07	3.57164e+07	3.42825e+07	3.22367e+07	2.2275e+07	29643824	4.00541e+07	1.8603e+07	4.95789e+07	1.85868e+07	1.50741e+07	8.99681e+06	5.77257e+07	2.11614e+07	1.63594e+07	4.31456e+07	8.6266e+06	6.54889e+06	2.91476e+07
SNX5_HUMAN	0	sp|Q9Y5X3|SNX5_HUMAN	ALIDYENSNK+SADEVLFTGVK+YYMLNIEAAK+NLIEMSELEIK+TTLPTFQSPEFSVTR+EMFGGFFK	6	2+2+2+2+2+2	30.29+44.01+48.58+58.82+56.55+56.81	8.93748e+07	1.10669e+08	1.37979e+08	1.5985e+08	6.36707e+07	6.64739e+07	6.96314e+07	6.63428e+07	1.85478e+08	1.03962e+08	4.27917e+07	1.1969e+08	4.05176e+07	7.55822e+07	1.12949e+08	2.26166e+07	9.07688e+07	1.84039e+07	3.72371e+07	4.83322e+07	3.53909e+07	3.36181e+07	8.72028e+07	1.03782e+08	4.98132e+07	4.23064e+07	5.20166e+07	4.85714e+07	3.92557e+07	5.44823e+07	6.6561e+07	2.87335e+07	6.91256e+07	4.18671e+07	3.25688e+07	1.98858e+07	8.32196e+07	4.34514e+07	3.44267e+07	4.85389e+07	1.98894e+07	1.8497e+07	4.08992e+07
SH3G1_HUMAN	0	sp|Q99961|SH3G1_HUMAN	QNFIDPLQNLCEK+NPGYPQSEGLLGECMIR+QAVQILDELAEK+IAASSSFR	4	2+2+2+2	58.20+53.78+55.47+21.91	5.41932e+07	7.90145e+07	1.05696e+08	1.0569e+08	5.11894e+07	5.94968e+07	6.27836e+07	7.28031e+07	1.81247e+08	2.20964e+08	4.23434e+07	1.37824e+08	4.75584e+07	5.57396e+07	2.07421e+08	1.26858e+07	1.39574e+08	2.87142e+07	3.8212e+07	9.17417e+07	7.12935e+07	7.31029e+07	1.24321e+08	7.2648e+07	4.08769e+07	3.51943e+07	4.97475e+07	5.10491e+07	3.92683e+07	3.74333e+07	8.3792e+07	2.94254e+07	9.42553e+07	3.54043e+07	3.29665e+07	1.96657e+07	4.75913e+07	7.02547e+07	4.92104e+07	6.79495e+07	2.71787e+07	2.20043e+07	6.72331e+07
PROF2_HUMAN	0	sp|P35080|PROF2_HUMAN	SQGGEPTYNVAVGR+TKSQGGEPTYNVAVGR+EGFFTNGLTLGAK+VLVFVMGK+DREGFFTNGLTLGAK	5	2+2+2+2+2	30.83+26.47+57.23+49.16+52.42	4.16549e+08	4.82813e+08	7.09487e+08	5.81052e+08	2.79933e+08	5.61234e+08	5.69508e+08	5.76561e+08	1.14453e+09	1.40025e+09	3.29685e+08	8.57898e+08	4.37439e+08	4.74951e+08	1.55722e+09	9.02199e+07	1.11273e+09	4.10889e+08	4.20234e+08	7.71289e+08	6.75135e+08	5.27269e+08	8.46685e+08	2.95697e+08	3.41535e+08	3.84035e+08	3.84705e+08	2.47916e+08	4.91106e+08	3.30731e+08	5.64217e+08	2.1782e+08	8.10903e+08	2.46549e+08	2.93855e+08	1.88035e+08	4.90823e+08	5.11969e+08	4.14793e+08	6.17943e+08	1.75361e+08	2.05681e+08	4.17905e+08
SNX6_HUMAN	0	sp|Q9UNH7|SNX6_HUMAN	ISESAKQELIDFK+QNEFSVVR+TVAMHEVFLCR+SLVDYENANK+IGSSLYALGTQDSTDICK+LGEGEGSMTKEEFTK+KNLVELAELELK+NLVELAELELK+TFLLEYHNR	9	3+2+3+2+2+2+3+2+2	39.32+29.99+39.17+29.22+48.72+29.39+60.06+69.27+37.18	1.34374e+08	2.36355e+08	2.45157e+08	2.72519e+08	8.07484e+07	1.4086e+08	1.67423e+08	9.90865e+07	3.30517e+08	2.45813e+08	7.8266e+07	1.86558e+08	8.92575e+07	1.68298e+08	1.62774e+08	4.01896e+07	1.28569e+08	4.26933e+07	8.67472e+07	1.05407e+08	9.4867e+07	6.98176e+07	1.81054e+08	1.60254e+08	9.17982e+07	1.02312e+08	1.14956e+08	7.21299e+07	6.81534e+07	1.02473e+08	1.6e+08	4.17013e+07	1.48135e+08	5.31156e+07	4.90736e+07	2.08239e+07	1.45633e+08	9.87454e+07	8.61413e+07	1.08748e+08	3.65601e+07	4.42801e+07	1.0091e+08
1433E_HUMAN	0	sp|P62258|1433E_HUMAN	HLIPAANTGESK+IISSIEQK+YLAEFATGNDR+YLAEFATGNDRK+LICCDILDVLDK+EAAENSLVAYK+AASDIAMTELPPTHPIR+KEAAENSLVAYK+IISSIEQKEENK+AAFDDAIAELDTLSEESYK+YDEMVESMKK+YDEMVESMK+LAEQAERYDEMVESMK	13	2+2+2+3+2+2+3+2+2+3+3+2+3	21.79+23.92+36.14+29.94+70.22+30.96+44.38+25.84+23.11+76.83+25.73+30.53+46.00	2.38692e+09	1.9639e+09	3.12513e+09	3.18714e+09	1.39461e+09	2.41124e+09	2.95364e+09	3.53707e+09	5.70579e+09	6.0811e+09	1.54786e+09	3.73194e+09	1.91398e+09	2.20519e+09	5.28076e+09	6.40579e+08	4.12857e+09	9.45728e+08	2.22892e+09	3.29311e+09	3.3968e+09	1.91137e+09	3.31445e+09	1.8376e+09	2.22315e+09	2.7745e+09	1.40677e+09	1.34835e+09	1.97771e+09	1.32022e+09	3.16531e+09	7.73444e+08	3.15745e+09	9.60953e+08	1.21009e+09	9.39869e+08	1.99088e+09	1.72836e+09	1.8912e+09	2.24634e+09	8.99347e+08	9.32156e+08	2.50789e+09
SAR1B_HUMAN	0	sp|Q9Y6B6|SAR1B_HUMAN	EMFGLYGQTTGK	1	2	44.26	2.29233e+07	3.10824e+07	3.50649e+07	35259125	8.69337e+06	2.13644e+07	1.90403e+07	1.41231e+07	5.42971e+07	2.77986e+07	1.33902e+07	2.67115e+07	1.19046e+07	1.63595e+07	2.41871e+07	8.14063e+06	2.59764e+07	2.51105e+06	1.2916e+07	1.17543e+07	1.52972e+07	8.1104e+06	2.49662e+07	1.52498e+07	1.43756e+07	1.29186e+07	1.76781e+07	9.81039e+06	9.03333e+06	1.30505e+07	1.8074e+07	8.79123e+06	2.24458e+07	8.30199e+06	1.14616e+07	5.88623e+06	1.55768e+07	1.1242e+07	9.32263e+06	15585818	4.06241e+06	4.57473e+06	8.75981e+06
ILKAP_HUMAN	0	sp|Q9H0C8|ILKAP_HUMAN	FAAQNLHQNLIR+EHNPTQYEER	2	3+2	35.70+16.97	1.55534e+07	1.11273e+07	2.83693e+07	6.8938e+06	2.83798e+06	2.06579e+07	1.43466e+07	1.86026e+06	2.48299e+07	1.36799e+07	1.5382e+07	7.866e+06	3.07968e+06	1.14309e+07	1.10242e+07	2.20059e+06	1.65604e+07	1.19829e+06	4.08829e+06	5.29554e+06	8.71554e+06	4.06085e+06	7.09453e+06	1.76428e+07	1.53064e+07	3.85599e+06	4.49025e+06	2.22822e+06	3.1472e+06	5.11747e+06	7.15684e+06	559233	1.03459e+07	2.6015e+06	807394	988872	3.30571e+06	2.66843e+06	4.3909e+06	8.70305e+06	62119.8	1.55394e+06	5.29647e+06
ALDOC_HUMAN	0	sp|P09972|ALDOC_HUMAN	GVVPLAGTDGETTTQGLDGLSER+CPLPRPWALTFSYGR+AEVNGLAAQGK+DNAGAATEEFIKR+RAEVNGLAAQGK+QVLFSADDR+ALQASALNAWR+LSQIGVENTEENR+DNAGAATEEFIK+ELSDIALR+YTPEEIAMATVTALR+GILAADESVGSMAK+QVLFSADDRVK+TPSALAILENANVLAR+LSQIGVENTEENRR	15	3+3+2+3+3+2+2+2+2+2+3+2+3+3+3	52.10+61.07+21.55+33.66+18.17+32.96+45.02+28.40+37.52+36.57+77.84+40.51+31.90+73.97+25.40	7.70513e+08	1.71669e+09	1.44237e+09	1.9676e+09	1.31822e+09	1.28888e+09	1.19199e+09	1.57409e+09	2.48968e+09	4.94644e+09	1.42919e+09	2.56554e+09	1.08628e+09	1.02029e+09	5.35478e+09	1.95967e+08	3.35822e+09	8.44719e+08	6.71325e+08	1.74682e+09	2.4412e+09	3.36732e+09	1.96027e+09	1.23197e+09	7.06641e+08	5.22477e+08	8.51561e+08	1.29195e+09	1.66475e+09	6.41215e+08	1.70002e+09	4.38089e+08	2.17242e+09	5.6817e+08	1.04406e+09	7.14306e+08	8.28023e+08	1.37941e+09	5.10846e+08	1.53271e+09	6.86838e+08	4.06128e+08	9.89867e+08
DRG1_HUMAN	0	sp|Q9Y295|DRG1_HUMAN	SDATADDLIDVVEGNR+LNSKPPNIGFK+GGGGGGPGEGFDVAK+IIENELEGFGIR+IGFVGFPSVGK+IQLLDLPGIIEGAK	6	2+3+2+2+2+2	60.80+31.40+29.07+56.21+56.04+76.23	8.16628e+07	1.16528e+08	9.47385e+07	1.60707e+08	3.31385e+07	6.15197e+07	8.31967e+07	3.2628e+07	1.07844e+08	9.60414e+07	2.56656e+07	6.85071e+07	3.15746e+07	6.44627e+07	8.89039e+07	1.5031e+07	6.65659e+07	1.88919e+07	3.85042e+07	3.93937e+07	5.01899e+07	1.81713e+07	8.59018e+07	7.25815e+07	4.19391e+07	3.97684e+07	3.94772e+07	4.45827e+07	1.89724e+07	5.09688e+07	4.26968e+07	2.01488e+07	5.06254e+07	1.82391e+07	1.37295e+07	7.57213e+06	6.45104e+07	4.69194e+07	3.62481e+07	3.92154e+07	1.69092e+07	1.61313e+07	6.09765e+07
CRIP2_HUMAN	0	sp|P52943|CRIP2_HUMAN	ASSVTTFTGEPNTCPR+GVNTGAVGSYIYDR+TVYFAEK+GVNTGAVGSYIYDRDPEGK+VSSLGKDWHK	5	2+2+2+3+2	33.72+43.17+27.02+41.85+20.52	7.38293e+08	7.26865e+08	8.44823e+08	1.16926e+09	6.00193e+08	4.76749e+08	7.87359e+08	4.06525e+08	1.58183e+09	7.90946e+08	2.98938e+08	7.51176e+08	3.58451e+08	6.63467e+08	8.57981e+08	3.00893e+08	6.5883e+08	2.53202e+08	3.8772e+08	5.33533e+08	3.94268e+08	4.64312e+08	8.08976e+08	9.77017e+08	7.22683e+08	4.32275e+08	3.16413e+08	3.69522e+08	2.51737e+08	5.90026e+08	5.76079e+08	1.46161e+08	4.30288e+08	2.66103e+08	2.26195e+08	7.8674e+07	8.57954e+08	4.69361e+08	4.35046e+08	2.8749e+08	2.21011e+08	2.56963e+08	6.18221e+08
CLIP1_HUMAN	0	sp|P30622|CLIP1_HUMAN	ANENASFLQK+FAEASEEAVSVQR+SQQLSALQEENVK	3	2+2+2	27.54+31.46+32.56	1.3424e+07	9.95383e+06	1.71341e+07	3.17824e+07	9.7073e+06	1.09907e+07	1.73972e+07	1.93506e+07	2.78603e+07	3.48645e+07	7.1801e+06	1.93842e+07	9.03216e+06	1.56892e+07	3.95251e+07	3.80185e+06	1.49831e+07	6.56004e+06	1.11751e+07	2.31045e+07	1.34081e+07	1.12993e+07	2.56762e+07	1.61834e+07	9.07733e+06	9.96108e+06	6.69835e+06	1.71157e+07	9.43443e+06	1.03368e+07	1.36561e+07	4.46088e+06	1.44378e+07	5.9158e+06	4.64325e+06	3.28485e+06	1.55769e+07	2.11415e+07	8.75111e+06	8.25328e+06	1.09285e+07	6.79367e+06	9.66049e+06
ADIRF_HUMAN	0	sp|Q15847|ADIRF_HUMAN	TANQASDTFSGIGK	1	2	31.37	8.23075e+06	6.55888e+06	3.98034e+06	8.68087e+06	6.55888e+06	4.16461e+06	1.19034e+07	6.06517e+06	3.27301e+06	5.94757e+06	4.6833e+06	5.09278e+06	6.55044e+06	3.68552e+06	2.23435e+06	1.30145e+06	574061	731885	4.85611e+06	931332	4.02363e+06	320850	3.76348e+06	8.61657e+06	1.51755e+07	6.88039e+06	5.87727e+06	8.68087e+06	4.74554e+06	5.3962e+06	1.69848e+07	5.50564e+06	7.54185e+06	5.55634e+06	4.48833e+06	4.23755e+06	8.44214e+06	5.86201e+06	6.38231e+06	3.15647e+06	5.73194e+06	5.06423e+06	1.1672e+07
UB2L3_HUMAN	0	sp|P68036|UB2L3_HUMAN	IEINFPAEYPFKPPK	1	3	61.06	3.95108e+06	4.11897e+06	1.11593e+07	1.11929e+07	2.93253e+06	5.35955e+06	5.66321e+06	4.3371e+06	1.10138e+07	7.62075e+06	4.78488e+06	4.26448e+06	4.28225e+06	3.6569e+06	2.38352e+07	4.14667e+06	1.94775e+07	3.8955e+06	2.62377e+06	6.49584e+06	2.46983e+06	9.90608e+06	7.83115e+06	1.82443e+07	3.25712e+06	2.49601e+06	7.02911e+06	949154	3.24593e+06	4.72923e+06	3.93901e+06	2.8702e+06	9.40895e+06	3.65941e+06	4.27567e+06	2.3505e+06	1.4448e+06	3.50729e+06	2.02137e+06	4.14984e+06	1.6934e+06	1.93436e+06	3.62777e+06
ANXA5_HUMAN	0	sp|P08758|ANXA5_HUMAN	LIVALMKPSR+ADAETLRK+SNAQRQEISAAFK+GAGTDDHTLIR+DLLDDLKSELTGK+LYDAYELK+FITIFGTR+ALLLLCGEDD+KNFATSLYSMIK+SEIDLFNIRK+YMTISGFQIEETIDR+WGTDEEKFITIFGTR+SEIDLFNIR+VLTEIIASR+GTVTDFPGFDER+QVYEEEYGSSLEDDVVGDTSGYYQR+NFATSLYSMIK+DPDAGIDEAQVEQDAQALFQAGELK+GTVTDFPGFDERADAETLR+GLGTDEESILTLLTSR+ETSGNLEQLLLAVVK+VLTEIIASRTPEELR+SIPAYLAETLYYAMK	23	2+2+2+2+3+2+2+2+2+3+2+3+2+2+2+3+2+3+3+2+2+3+3	39.45+12.40+27.47+21.54+75.17+36.33+53.72+58.83+54.81+46.91+63.59+64.16+57.86+39.11+46.61+57.15+67.53+79.81+50.49+80.03+84.94+47.95+84.54	4.81394e+09	7.48271e+09	5.97962e+09	8.61614e+09	3.5194e+09	5.15304e+09	4.07408e+09	3.3849e+09	1.24552e+10	6.44951e+09	5.73106e+09	6.22357e+09	2.84369e+09	5.61411e+09	6.16178e+09	1.22774e+09	7.42683e+09	2.72659e+09	2.74842e+09	3.15371e+09	2.60966e+09	4.68626e+09	7.4425e+09	2.97233e+09	2.55906e+09	1.68082e+09	3.36142e+09	3.99846e+09	5.61161e+09	4.77595e+09	4.95948e+09	5.3068e+09	3.58709e+09	3.54454e+09	2.30858e+09	1.53446e+09	5.55483e+09	3.46406e+09	1.76919e+09	4.44028e+09	2.13129e+09	2.40171e+09	2.27803e+09
LASP1_HUMAN	0	sp|Q14847|LASP1_HUMAN	MGPSGGEGMEPERR+KPYCNAHYPK+TGDTGMLPANYVEAI+YKEEFEK+YHEEFEK+IVYPTEK+GFSVVADTPELQR+QSFTMVADTPENLR+MGPSGGEGMEPER+TQDQISNIK+QQSELQSQVR+LKQQSELQSQVR	12	3+3+2+2+2+2+2+2+2+2+2+2	22.87+15.14+65.44+17.68+17.65+24.52+46.55+46.47+25.50+21.94+21.09+22.38	5.00111e+08	5.66644e+08	7.7385e+08	9.64808e+08	5.32692e+08	4.01511e+08	6.54748e+08	3.9933e+08	1.71903e+09	1.17648e+09	2.70165e+08	7.4799e+08	2.95306e+08	5.67027e+08	1.50086e+09	2.52671e+08	8.10942e+08	1.47431e+08	3.23099e+08	5.91663e+08	3.33649e+08	4.79018e+08	7.37489e+08	8.43762e+08	3.85547e+08	3.19729e+08	3.9643e+08	4.15082e+08	2.85108e+08	4.16838e+08	5.08708e+08	1.85418e+08	4.68752e+08	2.79479e+08	2.5952e+08	1.1802e+08	5.43366e+08	5.63611e+08	3.09981e+08	3.39676e+08	1.96777e+08	1.76647e+08	4.55567e+08
TRFL_HUMAN	0	sp|P02788|TRFL_HUMAN	LCAGTGENK+IDSGLYLGSGYFTAIQNLR+KSEEEVAAR+YYGYTGAFR+CGLVPVLAENYK+DSAIGFSR+FDEYFSQSCAPGSDPR+GEADAMSLDGGYVYTAGK+CAFSSQEPYFSYSGAFK+LRPVAAEVYGTER+RSDTSLTWNSVK+KGGSFQLNELQGLK+FQLFGSPSGQK+SQQSSDPDPNCVDRPVEGYLAVAVVR+SVNGKEDAIWNLLR+YLGPQYVAGITNLK+GGSFQLNELQGLK+LADFALLCLDGK+DSPIQCIQAIAENR+NLLFNDNTECLAR+DVTVLQNTDGNNNEAWAK+CLAENAGDVAFVK+QVLLHQQAK+DGAGDVAFIR+YLGPQYVAGITNLKK+THYYAVAVVK+SVQWCAVSQPEATK+SDTSLTWNSV…	29	2+3+2+2+2+2+2+2+2+3+2+2+2+3+3+2+2+2+2+2+2+2+2+2+3+2+2+2+2	12.35+74.93+11.18+37.68+51.95+28.13+40.66+46.88+57.08+31.20+31.58+45.67+44.83+56.68+59.87+55.98+53.02+64.73+63.78+50.07+43.33+41.86+16.43+39.68+48.89+29.49+36.87+37.38+19.70	6.45753e+08	1.86647e+09	1.4292e+09	1.66869e+09	5.94875e+08	5.97973e+08	2.10554e+09	2.28089e+08	1.50351e+09	1.20822e+09	2.63782e+08	2.2584e+09	1.24823e+09	1.372e+09	7.4418e+08	2.99172e+08	7.01182e+08	3.84297e+08	3.56675e+08	1.13621e+09	6.58141e+08	5.47801e+08	1.41003e+09	1.83996e+08	5.63382e+07	1.03622e+08	6.09381e+08	3.59023e+08	3.58482e+08	9.82469e+08	6.66698e+08	3.24676e+08	2.57756e+09	8.1622e+08	4.45571e+08	2.03456e+08	8.07648e+08	5.10534e+08	8.14644e+08	7.00333e+08	7.36343e+08	1.83978e+08	5.29245e+08
SYSC_HUMAN	0	sp|P49591|SYSC_HUMAN	KLDLEAWFPGSGAFR+LLIDEAILK	2	2+2	69.46+56.17	1.39038e+07	2.33121e+07	1.6318e+07	3.21383e+07	1.57579e+07	1.12202e+07	1.63579e+07	1.38842e+07	4.8488e+07	4.01754e+07	1.38202e+07	2.06326e+07	7.91553e+06	1.22058e+07	7.46614e+07	2.17579e+06	4.12378e+07	3.00991e+06	5.88846e+06	1.66062e+07	7.6716e+06	1.5072e+07	2.15217e+07	1.87367e+07	5.13551e+06	8.56468e+06	1.26134e+07	9.98899e+06	1.30375e+07	6.76273e+06	1.69871e+07	7.23342e+06	1.8148e+07	4.88269e+06	8.29173e+06	6.73389e+06	1.2154e+07	9.88336e+06	4.94573e+06	6.07552e+06	3.73184e+06	4.1842e+06	8.13102e+06
RBX1_HUMAN	0	sp|P62877|RBX1_HUMAN	QVCPLDNR+QVCPLDNREWEFQK	2	2+3	22.62+44.54	1.8865e+07	1.78886e+07	2.32931e+07	2.81677e+07	1.36924e+07	1.62136e+07	2.01472e+07	1.49239e+07	4.99245e+07	4.18784e+07	9.71278e+06	2.09846e+07	9.354e+06	1.91309e+07	3.77762e+07	3.14929e+06	2.97943e+07	6.34902e+06	1.08859e+07	2.4287e+07	1.68959e+07	1.3784e+07	1.48314e+07	1.3425e+07	1.35784e+07	1.47638e+07	1.09898e+07	1.41903e+07	1.09784e+07	1.0647e+07	1.44389e+07	6.71746e+06	1.89674e+07	4.68437e+06	5.75887e+06	4.40775e+06	1.0666e+07	1.25044e+07	1.3012e+07	1.03487e+07	7.9113e+06	7.19469e+06	1.87594e+07
ARK72_HUMAN	0	sp|O43488|ARK72_HUMAN	SLKPDSVR+RMDAPASAAAVR+FFGNSWAETYR+ALQAAYGASAPSVTSAALR+VASVLGTMEMGR+SNGWILPTVYQGMYNATTR	6	2+3+2+2+2+3	15.68+23.10+50.01+45.07+45.75+70.88	4.71742e+07	1.01005e+08	1.22311e+08	1.9949e+08	1.21274e+08	6.53549e+07	6.50169e+07	7.40821e+07	3.91721e+08	3.20659e+08	8.76286e+07	1.54645e+08	6.63946e+07	7.57164e+07	3.33544e+08	4.752e+07	2.93542e+08	2.26889e+07	3.55641e+07	1.40661e+08	5.38385e+07	1.36656e+08	1.30604e+08	1.04566e+08	4.42256e+07	2.26968e+07	7.18995e+07	8.90567e+07	1.26711e+08	6.99707e+07	1.15471e+08	4.26245e+07	9.34229e+07	4.72197e+07	5.66189e+07	3.28218e+07	6.09468e+07	9.76932e+07	3.89146e+07	7.99549e+07	4.55814e+07	2.4223e+07	5.65413e+07
ZC3HF_HUMAN	0	sp|Q8WU90|ZC3HF_HUMAN	IDKLEQDMER	1	2	25.92	1.67274e+06	5.06288e+06	4.37294e+06	8.58704e+06	2.20384e+06	5.02261e+06	6.02633e+06	2.70967e+06	9.28194e+06	8.99227e+06	2.03114e+06	6.15487e+06	3.68771e+06	3.26397e+06	1.26917e+07	1.21252e+06	8.19983e+06	742084	1.52927e+06	3.09543e+06	5.82188e+06	2.45995e+06	1.07418e+07	2.68035e+06	3.11714e+06	3.11714e+06	3.49438e+06	3.63832e+06	2.93349e+06	914945	3.96293e+06	1.39451e+06	4.47911e+06	748364	923231	536069	4.49133e+06	2.23445e+06	1.57027e+06	3.08723e+06	215245	1.38987e+06	7.13385e+06
CSN7A_HUMAN	0	sp|Q9UBW8|CSN7A_HUMAN	LEVDYSIGR+QDLSAIAR+VTGQNQEQFLLLAK	3	2+2+2	39.33+27.84+52.24	4.33148e+07	6.70128e+07	7.1435e+07	5.35895e+07	2.03656e+07	4.70592e+07	5.98325e+07	4.22809e+07	1.05456e+08	1.20681e+08	2.68649e+07	6.74878e+07	2.80426e+07	5.77099e+07	1.25379e+08	8.77386e+06	8.88073e+07	2.57224e+07	4.52593e+07	6.75219e+07	8.03834e+07	3.68943e+07	8.07048e+07	5.23003e+07	3.6566e+07	4.56917e+07	2.31364e+07	2.50199e+07	3.2663e+07	2.22816e+07	4.96553e+07	1.18786e+07	5.19138e+07	1.51533e+07	2.89619e+07	9.96369e+06	2.30546e+07	3.6548e+07	3.78046e+07	5.6713e+07	1.50475e+07	2.86874e+07	7.6726e+07
OXR1_HUMAN	0	sp|Q8N573|OXR1_HUMAN	SQSVDINAPGFNPLAGAGK+IRDAGNDSASTAPR+GTIEYTVESR+MTGSNTEEIDSR+IKESLPIDIDQLSGR+FDTTPNELVQLNK+TIGYPWTLVYGTGK+ADLESESFRPNLSDPSELLLPDQIEK+VVSSTSEEEEAFTEK	9	2+3+2+2+3+2+2+3+2	53.89+14.69+29.62+21.23+54.63+48.73+66.37+67.26+33.12	7.32454e+07	1.16371e+08	1.55194e+08	2.02483e+08	1.22597e+08	1.06869e+08	1.17598e+08	1.90854e+08	3.16575e+08	4.88287e+08	1.15423e+08	2.53146e+08	9.21082e+07	6.21125e+07	4.94153e+08	1.1683e+07	2.03472e+08	5.90619e+07	7.83034e+07	2.64988e+08	1.77934e+08	1.20731e+08	1.51657e+08	9.03557e+07	5.49477e+07	9.08356e+07	7.00841e+07	8.0147e+07	1.05346e+08	3.34274e+07	1.19757e+08	4.66767e+07	2.26075e+08	4.33248e+07	6.90107e+07	3.96302e+07	5.48927e+07	1.12404e+08	7.14863e+07	1.19129e+08	3.82903e+07	4.04974e+07	1.54959e+08
DOCK9_HUMAN	0	sp|Q9BZ29|DOCK9_HUMAN	TESGAQALGNELVK+DVSPFPVNAGMTVK+AEPYVASEYK+LAHLYDTLHR+CIYGRPGGPVFTR+GSLISTDSGNSLPER+MPFAWAAR+GILHEAAMQYPK+QGIFSVTCPHPDIFLVAR+LIKEDQLEYQEEMK+DVVETQVGYSWLPLLK+LTPLSEISQR+FMFEMPFTQTGK+LDFSSAEPEVK+LIEPLDYENVIVQK+EMLLFPYDDFQTAILR	16	2+2+2+3+3+2+2+3+3+2+2+2+2+2+2+2	38.68+51.88+28.32+29.94+35.46+36.54+47.74+35.05+66.02+36.20+78.37+40.50+67.03+39.56+60.75+82.06	2.41086e+08	3.40151e+08	3.07513e+08	3.09971e+08	1.30759e+08	1.80218e+08	2.28815e+08	1.16549e+08	4.92864e+08	2.88282e+08	8.2051e+07	2.39327e+08	1.19307e+08	2.00242e+08	2.86788e+08	8.15944e+07	1.83607e+08	3.67086e+07	1.12311e+08	1.17475e+08	1.05746e+08	7.42372e+07	2.6388e+08	2.06064e+08	1.25506e+08	9.81285e+07	1.76127e+08	1.31065e+08	9.67255e+07	1.83442e+08	1.57736e+08	8.99688e+07	1.46219e+08	7.65416e+07	7.93913e+07	4.06715e+07	2.17904e+08	1.178e+08	8.72389e+07	1.42857e+08	5.4194e+07	4.1394e+07	1.01161e+08
5MP2_HUMAN	0	sp|Q7L1Q6|5MP2_HUMAN	FLDASGAK+ELQEQMSR+GDPFKDIILYVK+DINAVAASLR	4	2+2+3+2	22.31+19.99+64.44+43.54	7.55047e+07	9.48171e+07	7.9803e+07	7.98776e+07	2.29472e+07	5.40183e+07	5.63505e+07	3.1938e+07	1.54541e+08	8.29366e+07	2.58576e+07	5.94674e+07	4.58635e+07	5.44413e+07	6.23456e+07	1.69777e+07	5.06168e+07	2.04631e+07	4.4822e+07	3.96271e+07	5.20435e+07	3.31974e+07	7.90611e+07	6.71675e+07	5.15992e+07	4.20851e+07	4.57063e+07	2.41765e+07	2.19558e+07	3.635e+07	5.89443e+07	1.85842e+07	5.7289e+07	2.23168e+07	1.4024e+07	1.34301e+07	6.00431e+07	3.30363e+07	3.37925e+07	4.62636e+07	1.46986e+07	1.97124e+07	5.64208e+07
CCD91_HUMAN	1	sp|Q7Z6B0|CCD91_HUMAN	IKQDVESLMEK	1	2	32.98	1.38608e+06	6.25903e+06	5.66706e+06	1.2056e+07	4.19435e+06	2.69504e+06	4.69212e+06	2.62175e+06	6.82213e+06	1.00404e+07	1.87714e+06	6.324e+06	1.19985e+06	3.45418e+06	5.79277e+06	528043	5.90601e+06	1.97938e+06	1.99174e+06	6.93425e+06	8.13004e+06	1.65319e+06	3.92911e+06	5.56599e+06	1.21282e+06	172538	2.64944e+06	4.80076e+06	1.79758e+06	3.68805e+06	2.92774e+06	1.70349e+06	4.16112e+06	1.37494e+06	377563	214410	3.4707e+06	664735	1.327e+06	1.38878e+06	353372	2.01892e+06	1.26028e+07
URP2_HUMAN	0	sp|Q86UX7|URP2_HUMAN	VFVGEEDPEAESVTLR+EKEPEEELYDLSK+VVLAGGVAPALFR	3	2+2+2	46.53+41.23+59.06	5.03541e+07	5.07043e+07	5.29299e+07	6.22084e+07	1.85283e+07	2.42905e+07	4.95507e+07	7.11355e+06	8.00966e+07	3.20615e+07	1.42105e+07	5.51414e+07	2.05412e+07	5.15447e+07	3.87894e+07	6.00253e+06	3.81095e+07	5.46414e+06	1.70565e+07	2.09601e+07	1.6775e+07	1.48693e+07	3.11854e+07	1.53121e+07	1.40083e+07	1.6902e+07	3.43765e+07	1.34629e+07	1.17048e+07	2.44993e+07	2.40332e+07	1.13992e+07	2.80875e+07	1.66355e+07	1.4948e+07	1.33446e+06	3.51616e+07	2.02505e+07	1.74131e+07	1.31161e+07	5.11532e+06	1.14833e+07	2.0095e+07
PACN1_HUMAN	0	sp|Q9BY11|PACN1_HUMAN	TEQSVTPEQQK+KAEGVALTNATGAVESTSQAGDR+GADAQEDLR+LGEEDEQGWCR+EVLLDIKR+AYGQQLTDWAK+ALYDYDGQEQDELSFK+NNLLNEDLEK+GPQYGSLER+HLNLAENSSYIHVYR+AYHLACKEEK+LCNDLMNCVQER	12	2+3+2+2+2+2+2+2+2+3+3+2	15.35+35.16+17.52+30.87+33.94+42.60+50.92+36.56+25.11+40.06+14.86+40.15	1.45533e+08	3.55324e+08	9.02295e+08	2.18011e+09	6.85496e+08	3.44437e+08	1.16837e+09	5.18722e+08	8.12397e+08	1.47465e+09	1.93525e+09	9.15098e+08	3.90765e+08	1.80981e+09	1.82542e+09	4.21777e+08	7.07094e+08	3.83743e+08	3.52372e+08	1.56995e+09	1.58763e+09	6.48795e+08	7.13066e+08	3.64387e+08	2.66021e+08	1.66173e+08	2.90644e+08	3.49994e+08	1.31612e+09	5.2854e+08	2.37164e+08	1.2471e+08	6.49659e+08	3.91004e+08	3.76365e+08	2.68431e+08	1.36014e+09	6.86093e+08	3.53129e+08	8.8161e+08	2.34266e+08	2.40822e+08	9.13147e+08
ABHEB_HUMAN	0	sp|Q96IU4|ABHEB_HUMAN	AVAIDLPGLGHSK+TPALIVYGDQDPMGQTSFEHLK	2	3+3	45.61+57.64	1.02652e+08	1.51035e+08	1.74967e+08	1.56312e+08	4.76149e+07	9.95653e+07	1.04212e+08	4.23304e+07	2.34299e+08	1.24164e+08	3.79999e+07	1.52931e+08	5.27352e+07	1.31895e+08	1.09715e+08	3.87682e+07	1.3832e+08	1.47235e+07	6.57079e+07	5.98909e+07	6.61391e+07	5.23057e+07	1.80611e+08	9.16152e+07	7.48566e+07	4.79452e+07	6.89384e+07	2.48731e+07	3.54007e+07	8.13414e+07	8.60475e+07	2.25893e+07	8.26946e+07	3.5919e+07	2.04148e+07	4.4936e+06	1.43754e+08	7.17243e+07	6.62432e+07	1.01515e+08	4.34382e+07	1.40093e+07	6.28435e+07
MDC1_HUMAN	0	sp|Q14676|MDC1_HUMAN	TPEPVVPTAPEPHPTTSTDQPVTPK	1	3	39.17	109333	4.77889e+06	4.62018e+06	7.34762e+06	1.35196e+07	1.61092e+06	2.69285e+06	1.71003e+06	503165	987454	2.21158e+06	1.7987e+06	1.30398e+06	3.46863e+06	2.67771e+06	271583	2.22165e+06	202916	818080	583885	1.26722e+06	1.2592e+06	3.20816e+06	1.25791e+07	2.96844e+06	1.82221e+06	2.01031e+06	4.1323e+06	2.80385e+06	6.00126e+06	2.01696e+06	5.64728e+06	3.48924e+06	2.13341e+06	2.23368e+06	1.28142e+06	9.52922e+06	4.77213e+06	1.51986e+06	3.07181e+06	1.85873e+06	1.01458e+07	4.29091e+06
STK24_HUMAN	0	sp|Q9Y6E0|STK24_HUMAN	ADPEELFTK+NLENGALQPSDLDR+AANVLLSEHGEVK+YSLSGGGTSSH+SQACGGNLGSIEELR	5	2+2+3+2+2	40.34+40.23+29.58+21.57+42.34	6.53318e+07	7.77649e+07	1.06853e+08	7.15944e+07	2.28419e+07	5.19247e+07	5.43892e+07	4.11404e+07	1.0328e+08	8.48568e+07	2.41202e+07	9.26463e+07	4.09594e+07	4.57382e+07	7.24161e+07	1.42554e+07	5.48453e+07	2.31088e+07	3.78568e+07	3.55587e+07	3.80433e+07	2.68809e+07	7.05783e+07	6.12052e+07	2.96633e+07	3.49238e+07	3.9518e+07	2.55028e+07	2.28059e+07	4.38659e+07	4.90816e+07	1.70348e+07	5.38012e+07	2.02337e+07	1.84007e+07	7.15011e+06	6.37904e+07	3.03348e+07	4.11263e+07	4.00138e+07	2.47783e+07	3.17896e+07	3.50987e+07
XPOT_HUMAN	0	sp|O43592|XPOT_HUMAN	ALAYFEQLK	1	2	48.06	1.0834e+07	4.84462e+06	1.82951e+07	1.04251e+07	4.05762e+06	6.00183e+06	6.43429e+06	8.23982e+06	4.05762e+06	1.84736e+07	4.16206e+06	1.16516e+07	3.70287e+06	5.05956e+06	1.5245e+07	1.71598e+06	8.31613e+06	2.51593e+06	5.78514e+06	7.0431e+06	6.40282e+06	3.58558e+06	6.07138e+06	7.86995e+06	7.67576e+06	3.66924e+06	4.45623e+06	4.65043e+06	4.23138e+06	4.43802e+06	7.22304e+06	1.93597e+06	7.11681e+06	2.94115e+06	1.88061e+06	1.10384e+06	3.32885e+06	4.67029e+06	4.65523e+06	6.97531e+06	227488	2.99803e+06	3.20894e+06
PNCB_HUMAN	0	sp|Q6XQN6|PNCB_HUMAN	SPAQYQVVLSER+DADVQFLASVLPPDTDPAFFEHLR	2	2+3	40.09+84.46	1.04816e+07	1.00566e+07	5.11354e+06	1.08227e+07	4.01719e+06	3.12793e+06	9.06968e+06	3.10942e+06	3.64873e+07	7.97943e+06	4.34778e+06	1.0334e+07	5.52885e+06	8.72863e+06	1.36264e+07	3.46948e+06	1.36967e+07	1.08807e+06	6.3321e+06	2.96291e+06	5.9471e+06	7.19362e+06	8.97371e+06	5.7081e+06	5.98689e+06	3.95771e+06	5.93416e+06	1.26976e+06	4.98688e+06	6.44408e+06	5.4753e+06	2.75248e+06	8.64831e+06	5.50736e+06	5.20259e+06	1.29206e+06	7.91617e+06	1.02843e+06	1.58871e+06	5.32639e+06	1.33534e+06	5.22578e+06	3.70175e+06
ACSA_HUMAN	0	sp|Q9NR19|ACSA_HUMAN	DQDGYYWITGR+AELGMGDSTSQSPPIKR+IGPIATPDYIQNAPGLPK	3	2+3+2	51.74+30.64+58.45	1.24782e+07	1.76615e+07	2.58164e+07	6.00228e+07	1.54986e+07	1.49438e+07	1.93527e+07	1.6573e+07	3.23179e+07	3.188e+07	1.28403e+07	2.97437e+07	1.43177e+07	1.67846e+07	2.37183e+07	3.08256e+06	2.218e+07	7.9645e+06	2.03981e+07	1.53298e+07	1.08601e+07	5.41553e+06	2.81631e+07	1.86181e+07	9.96749e+06	1.11642e+07	1.40779e+07	2.05692e+07	8.00427e+06	1.36096e+07	1.43596e+07	9.9859e+06	2.49487e+07	8.08078e+06	9.3561e+06	7.084e+06	1.6804e+07	1.28875e+07	9.79289e+06	1.19219e+07	7.514e+06	3.35514e+06	8.65563e+06
CLIC2_HUMAN	0	sp|O15247|CLIC2_HUMAN	YLHNAYAR+IEEFLEQTLAPPR+YRDFDIPAEFSGVWR+EEFTHTCPEDKEIENTYANVAK+KPEELKDLAPGTNPPFLVYNK+RLDDYLNTPLLDEIDPDSAEEPPVSR+DFDIPAEFSGVWR	7	2+2+3+3+3+3+2	17.98+55.73+65.20+41.05+53.04+70.30+74.18	1.60313e+08	2.08669e+08	2.11853e+08	1.70937e+08	5.07871e+07	1.49521e+08	1.0431e+08	2.42598e+07	2.17486e+08	8.05137e+07	3.87357e+07	1.28451e+08	7.02941e+07	1.15044e+08	1.12833e+08	2.98157e+07	1.05358e+08	3.67957e+07	7.91155e+07	5.66308e+07	5.28807e+07	4.2404e+07	1.35258e+08	5.97596e+07	8.40251e+07	6.21082e+07	1.7097e+08	3.70446e+07	3.26345e+07	9.29938e+07	7.96771e+07	1.96071e+07	1.05821e+08	7.13388e+07	2.61943e+07	1.04973e+07	1.44523e+08	5.59264e+07	6.17209e+07	8.4508e+07	1.38131e+07	2.38249e+07	1.83369e+07
AP1S1_HUMAN	0	sp|P61966|AP1S1_HUMAN	FMLLFSR+AIEQADLLQEEDESPR+ELMQVVLAR	3	2+2+2	60.10+42.49+48.13	3.37774e+07	4.19052e+07	5.31265e+07	6.98979e+07	2.3275e+07	3.28474e+07	4.23151e+07	5.2982e+07	3.43913e+07	9.7093e+07	2.15425e+07	3.25855e+07	2.10259e+07	2.36896e+07	6.5468e+07	4.28577e+06	5.10573e+07	1.23778e+07	3.4223e+07	2.57926e+07	4.8704e+07	1.43969e+07	5.50483e+07	3.34729e+07	2.29984e+07	2.94711e+07	2.88529e+07	1.50237e+07	1.82561e+07	1.40943e+07	3.00216e+07	1.13266e+07	5.5186e+07	1.1618e+07	1.24074e+07	6.6979e+06	3.29313e+07	2.77375e+07	2.3668e+07	3.10387e+07	1.00521e+07	4.19674e+06	2.70001e+07
DAZP1_HUMAN	0	sp|Q96EP5|DAZP1_HUMAN	SQAPGQPGASQWGSR+LFVGGLDWSTTQETLR+IFVGGIPHNCGETELR	3	2+2+3	27.03+64.79+41.59	1.4062e+08	1.58673e+08	1.53498e+08	1.65095e+08	5.99015e+07	8.97727e+07	1.14847e+08	2.83241e+07	1.74568e+08	9.17851e+07	2.42508e+07	4.79227e+07	2.60224e+07	7.90688e+07	1.51912e+08	2.50807e+07	1.03271e+08	2.20226e+07	5.06446e+07	48508591	4.55415e+07	2.77477e+07	8.74861e+07	1.41419e+08	6.19957e+07	3.35305e+07	5.51906e+07	4.63002e+07	2.63165e+07	6.98326e+07	5.5593e+07	2.48009e+07	5.13451e+07	2.44189e+07	1.82149e+07	8.21525e+06	6.15348e+07	5.19802e+07	3.12371e+07	3.77548e+07	1.51596e+07	3.03133e+07	6.14082e+07
DCTN4_HUMAN	0	sp|Q9UJW0|DCTN4_HUMAN	ATSISTQLPDDPAK+DAAAEYDELAEPQDFQDDPDIIAFRK+VLYLVQGEK+DAAAEYDELAEPQDFQDDPDIIAFR+NYMPLAFSDK+SVASGGWQEPENPHTQR+IQLVAVNYIPEVR+APLSQLYFCR+LIEYYQQLAQK	9	2+3+2+3+2+3+2+2+2	35.97+64.40+36.44+71.05+47.50+27.69+63.31+49.29+44.43	1.18304e+08	1.40772e+08	1.67744e+08	2.19774e+08	8.60656e+07	1.03919e+08	1.36359e+08	1.66167e+08	2.26766e+08	2.63171e+08	7.58797e+07	1.55107e+08	7.49752e+07	1.04039e+08	1.91903e+08	2.9033e+07	1.55291e+08	4.77721e+07	1.01876e+08	1.33115e+08	9.65821e+07	6.89718e+07	1.58537e+08	1.28022e+08	9.0345e+07	1.25e+08	8.33386e+07	1.06918e+08	9.31867e+07	7.05974e+07	1.12497e+08	4.35662e+07	1.22706e+08	4.27863e+07	6.51848e+07	5.32333e+07	1.07983e+08	9.78224e+07	8.52663e+07	8.16878e+07	4.32455e+07	4.03856e+07	1.18799e+08
IBP7_HUMAN	0	sp|Q16270|IBP7_HUMAN	GEGEPCGGGGAGR+GTCEQGPSIVTPPK+ITVVDALHEIPVK	3	2+2+3	12.69+31.70+58.93	2.0329e+07	3.10474e+07	1.65744e+07	4.31831e+07	2.32913e+07	2.1932e+07	1.96813e+07	1.3938e+07	2.83257e+07	2.39762e+07	2.74785e+07	1.71435e+07	1.57983e+07	3.28152e+07	2.43526e+07	7.07756e+06	1.43762e+07	2.78717e+06	1.32772e+07	7.47112e+06	1.37827e+07	4.48614e+06	4.98975e+07	3.38245e+07	1.58517e+07	3.03654e+07	3.54734e+07	2.31416e+07	3.81769e+07	6.57993e+07	4.14586e+07	5.10453e+07	2.72382e+07	2.32044e+07	1.95138e+07	1.62935e+07	7.58074e+07	4.8064e+07	1.41688e+07	2.10096e+07	3.52987e+07	2.16955e+07	2.99455e+07
EIF3L_HUMAN	0	sp|Q9Y262|EIF3L_HUMAN	VSSDVIDQK+LAGFLDLTEQEFR+VYEIQDIYENSWTK+VFSDEVQQQAQLSTIR+YGDFFIR+IQLLVFK+GDPQVYEELFSYSCPK+KSEEEIDFLR	8	2+2+2+2+2+2+2+2	22.33+68.19+58.65+45.25+46.60+55.45+62.76+38.51	1.66363e+08	1.43109e+08	1.6548e+08	1.69209e+08	6.22891e+07	1.16412e+08	1.28065e+08	6.93698e+07	2.25429e+08	1.44921e+08	6.17393e+07	9.49885e+07	5.96257e+07	1.18766e+08	1.70586e+08	3.23903e+07	1.29263e+08	5.13317e+07	8.7181e+07	8.10005e+07	9.17829e+07	5.50821e+07	1.40236e+08	8.92995e+07	7.99319e+07	6.38609e+07	9.04651e+07	8.30808e+07	6.4104e+07	8.11051e+07	9.32749e+07	7.6306e+07	9.47901e+07	6.66755e+07	5.99633e+07	3.81512e+07	1.09336e+08	6.85566e+07	6.07051e+07	8.08114e+07	4.09309e+07	4.42272e+07	8.60571e+07
ARL3_HUMAN	0	sp|P36405|ARL3_HUMAN	QLASEDISHITPTQGFNIK+QDLLTAAPASEIAEGLNLHTIR+LNVWDIGGQR+ILLLGLDNAGK	4	3+3+2+2	51.01+68.33+50.12+54.77	1.7033e+08	1.94097e+08	3.14656e+08	2.44266e+08	7.81408e+07	1.53666e+08	1.80284e+08	1.40614e+08	3.51384e+08	3.56256e+08	8.39732e+07	2.85985e+08	1.16483e+08	1.5057e+08	3.15694e+08	3.26566e+07	3.73887e+08	5.76498e+07	1.01552e+08	1.52144e+08	1.15399e+08	9.93989e+07	2.06567e+08	1.07104e+08	1.06827e+08	1.41177e+08	1.16671e+08	9.70242e+07	1.03153e+08	1.10888e+08	1.69128e+08	7.30958e+07	2.12761e+08	5.98e+07	7.94288e+07	5.55252e+07	1.63402e+08	1.23607e+08	1.22939e+08	1.30028e+08	4.70336e+07	5.91206e+07	1.11383e+08
ADPPT_HUMAN	0	sp|Q9NRN7|ADPPT_HUMAN	HQDVPSQDDSKPTQR+IGQFVFAR	2	3+2	15.34+44.38	4.03807e+07	6.17606e+07	6.75968e+07	5.15883e+07	2.70759e+07	4.19527e+07	4.56459e+07	3.71763e+07	6.89951e+07	1.0242e+08	2.41504e+07	5.97984e+07	2.53352e+07	3.89314e+07	8.20882e+07	4.93295e+06	5.58007e+07	1.14893e+07	3.48012e+07	3.68036e+07	6.73942e+07	1.5594e+07	4.06188e+07	3.01092e+07	2.9368e+07	2.74209e+07	3.0216e+07	2.18337e+07	2.12833e+07	2.16145e+07	4.13977e+07	1.16379e+07	5.62057e+07	1.31681e+07	1.50852e+07	8.49929e+06	2.88864e+07	3.00038e+07	2.64531e+07	3.82397e+07	6.42898e+06	1.57814e+07	3.41047e+07
SND1_HUMAN	0	sp|Q7KZF4|SND1_HUMAN	DYVAPTANLDQK+TDAVDSVVR+NDIASHPPVEGSYAPR+LSECEEQAK+AAATQPDAKDTPDEPWAFPAR+IHVFYIDYGNR+VADISGDTQK+LRPLYDIPYMFEAR+EADGSETPEPFAAEAK+EYGMIYLGK+QINLSNIR+SSHYDELLAAEAR+VNVTVDYIRPASPATETVPAFSER+VITEYLNAQESAK+FVDGEWYR+QFLPFLQR+VMQVLNADAIVVK+DTPDEPWAFPAR+VLPAQATEYAFAFIQVPQDDDAR+LGTLSPAFSTR+ADDADEFGYSR+VWAHYEEQPVEEVMPVLEEKER	22	2+2+3+2+3+3+2+3+2+2+2+2+3+2+2+2+2+2+3+2+2+3	33.34+26.06+31.24+14.49+45.68+48.18+17.39+67.84+35.00+45.58+35.56+37.10+54.58+38.40+40.29+59.57+52.82+51.92+77.85+40.02+29.75+56.29	5.91406e+08	7.32335e+08	7.40504e+08	7.3781e+08	3.49565e+08	5.68982e+08	7.514e+08	3.59157e+08	1.14327e+09	8.43214e+08	3.09454e+08	6.36842e+08	2.9525e+08	6.02886e+08	8.05286e+08	1.21096e+08	7.58962e+08	3.01951e+08	4.29646e+08	4.23055e+08	6.11243e+08	2.70367e+08	5.92267e+08	5.56173e+08	3.46978e+08	3.11991e+08	4.71732e+08	3.84243e+08	3.21441e+08	4.60733e+08	4.86458e+08	3.78397e+08	5.10083e+08	2.60786e+08	2.63441e+08	1.46213e+08	6.5818e+08	3.26286e+08	2.85644e+08	4.92564e+08	8.87791e+07	1.54307e+08	4.25575e+08
BDH2_HUMAN	0	sp|Q9BUT1|BDH2_HUMAN	VIATDINESK+SGNIINMSSVASSVK	2	2+2	24.63+47.36	5.01788e+06	1.02281e+07	1.42276e+07	1.6513e+07	1.13969e+07	9.04095e+06	9.42274e+06	9.26852e+06	3.1008e+07	2.96716e+07	1.24988e+07	1.16647e+07	8.2787e+06	1.36624e+07	4.36558e+07	5.24681e+06	4.12035e+07	7.23006e+06	3.89903e+06	1.18938e+07	4.41352e+06	3.61832e+07	7.60595e+06	7.81156e+06	3.21056e+06	8.03779e+06	1.5771e+07	8.94795e+06	1.54152e+07	8.88227e+06	1.78344e+07	7.13647e+06	1.63231e+07	6.55327e+06	7.55259e+06	6.29352e+06	1.32923e+07	4.76514e+06	2.45107e+06	2.22939e+06	2.37661e+06	1.42965e+06	5.05138e+06
FBX2_HUMAN	0	sp|Q9UK22|FBX2_HUMAN	CQQEGLVPEGGVEEER+VEELPGDSGVEFTHDESVKK+VEELPGDSGVEFTHDESVK+FEHGGQDSVYWK+WKELVDGAPLWLLK+VLAALPAAELVQACR+YFASSFEWCR+SDAGCLYELTVK+ELVDGAPLWLLK	9	2+3+3+2+3+3+2+2+2	34.67+36.45+41.24+31.00+70.73+58.55+51.96+46.45+71.92	2.38359e+08	3.73111e+08	3.46318e+08	3.09646e+08	8.34997e+07	2.25265e+08	2.60915e+08	3.75659e+08	5.59868e+08	6.16699e+08	1.41557e+08	3.52225e+08	1.69724e+08	1.50747e+08	5.17826e+08	2.70495e+07	5.8007e+08	1.3718e+08	1.51996e+08	4.24325e+08	2.65718e+08	1.67822e+08	2.74863e+08	1.23698e+08	1.394e+08	2.58381e+08	1.4222e+08	1.32737e+08	1.90947e+08	1.19717e+08	3.36759e+08	7.39926e+07	3.34311e+08	1.04111e+08	1.25124e+08	7.85062e+07	1.65528e+08	1.45719e+08	1.71317e+08	2.26147e+08	3.13213e+07	1.0433e+08	2.17915e+08
PLPP_HUMAN	0	sp|Q96GD0|PLPP_HUMAN	LAGDPSAGDGAAPR+QRLPGPPDAPGAVFVLGGEGLR+TPGTGSLAAAVETASGR	3	2+3+2	22.52+62.49+47.65	2.79322e+07	5.37411e+07	5.2351e+07	7.61772e+07	5.82833e+07	3.64887e+07	5.11219e+07	6.32173e+07	1.27068e+08	1.79014e+08	3.32272e+07	7.08536e+07	3.15542e+07	4.94102e+07	1.95479e+08	1.09911e+07	9.52711e+07	1.86163e+07	2.54304e+07	8.08571e+07	5.9411e+07	6.47671e+07	3.17572e+07	5.88162e+07	2.87838e+07	2.03219e+07	3.69205e+07	4.26376e+07	5.53472e+07	2.36761e+07	5.28575e+07	1.33998e+07	6.40177e+07	1.71274e+07	2.77734e+07	1.61925e+07	2.12227e+07	5.09989e+07	2.8873e+07	3.89627e+07	1.3054e+07	1.69964e+07	5.8552e+07
SYVC_HUMAN	0	sp|P26640|SYVC_HUMAN	LQQTEAELR+KDVSGPMPDSYSPR+GFVPSPTSQPGGHESLVDR+CGEMAQAASAAVTR+KVDEAIALFQK+YGEAGEGPGWGGAHPR+TLLSVPGYK+DPGVITYDLPTPPGEK+ITPAHDQNDYEVGQR+ADFPAGIPECGTDALR+ILPEAHQR+DVSGPMPDSYSPR+IQQQQPPPGEK+GIEDNPMVVPLCNR+LVNWSCTLNSAISDIEVDKK+SSAQDPQAVLGALGR+GALINVPPPFLGLPR+DVVEPLLRPQWYVR+LSAAVTEAFVR+EAFLQEVWK+HGLEAISIMDSR+ALSPLEEWLR	22	2+2+3+2+2+3+2+2+3+2+2+2+2+2+3+2+3+3+2+2+2+2	23.55+28.36+38.57+31.47+42.82+27.72+43.36+53.94+24.31+51.23+16.86+35.20+16.08+50.27+70.22+51.11+73.39+60.89+45.86+56.80+42.62+66.79	6.49086e+08	7.94788e+08	5.68292e+08	1.15842e+09	2.90198e+08	4.01576e+08	7.25409e+08	3.41245e+08	8.67432e+08	8.36738e+08	1.77996e+08	4.12076e+08	1.79511e+08	5.37554e+08	8.40658e+08	9.16966e+07	6.33239e+08	2.08038e+08	3.8869e+08	3.47168e+08	6.54147e+08	2.51838e+08	4.29432e+08	6.71466e+08	2.70935e+08	4.04628e+08	2.46816e+08	4.01286e+08	2.16924e+08	2.49774e+08	3.68651e+08	1.87369e+08	3.53824e+08	1.46202e+08	1.9086e+08	1.18768e+08	3.63265e+08	3.32834e+08	2.42432e+08	3.22307e+08	8.7949e+07	1.67303e+08	6.7241e+08
CARM1_HUMAN	0	sp|Q86X55|CARM1_HUMAN	HAEQQALR+LLTIGDANGEIQR	2	2+2	11.10+42.45	2.91153e+07	2.0697e+07	3.30828e+07	2.20712e+07	7.44588e+06	2.48261e+07	2.7239e+07	2.08751e+07	2.13283e+07	4.6124e+07	9.01197e+06	1.42848e+07	9.73003e+06	2.31615e+07	3.82966e+07	4.74169e+06	3.01485e+07	6.68304e+06	1.4168e+07	1.67141e+07	1.66631e+07	8.17184e+06	2.3012e+07	1.67823e+07	1.43086e+07	1.66812e+07	1.61348e+07	1.08991e+07	9.21735e+06	1.18308e+07	1.99994e+07	5.37883e+06	2.1026e+07	8.25056e+06	7.97743e+06	1.05727e+06	1.12466e+07	1.02516e+07	1.49215e+07	1.43163e+07	3.77888e+06	5.13651e+06	2.24087e+07
DCTN1_HUMAN	0	sp|Q14203|DCTN1_HUMAN	FELSENCSERPGLR+EQLDMAGAR+QLTAHLQDVNR+QMEVAQANR+LVLTQEQLHQLHSR+VEAAQETVADYQQTIKK+QLEEQNAR+ELTNQQEASVER+AEITDAEGLGLK+DSPLLLQQISAMR+ETVSQRPGATVPTDFATFPSSAFLR+ASLASLPPLHVAK+LHISQLQHENSILK+ETELELR+DADERIEK+MQEQQADLQR+QQQPPPETFDFK+NQELEVVR+DLSSSEKQEHVK+GSDGAASSYQLK+VTFSCAAGFGQR+AKEEQQDDTVYMGK+GPPPSGIATLVSGIAGEEQQR+VDELTTDLEILK+VGSLYPEMSAHER+LEETQALLR+SPSAQLMEQVAQLK+VDELTTDLEILKAEIEEK+QSQIQVFEDGADTTSPET…	33	3+2+3+2+3+3+2+2+2+2+3+3+3+2+2+2+2+2+2+2+2+2+3+2+2+2+2+3+3+2+2+3+3	35.03+24.93+27.02+18.36+35.12+35.70+13.19+23.19+41.10+66.04+64.79+44.43+36.77+28.64+12.69+21.13+40.77+27.10+15.14+24.13+39.63+22.59+66.53+60.63+31.90+35.18+56.31+80.14+44.38+25.47+45.50+44.88+42.11	6.41448e+08	1.06699e+09	1.12748e+09	1.63506e+09	7.43067e+08	8.3386e+08	9.74293e+08	1.44294e+09	1.93117e+09	2.44266e+09	6.093e+08	1.4521e+09	6.35683e+08	8.30568e+08	1.51969e+09	2.05639e+08	1.00386e+09	3.679e+08	7.33144e+08	1.2213e+09	1.00667e+09	6.18496e+08	1.19198e+09	1.04133e+09	5.24034e+08	7.89961e+08	5.83269e+08	9.01003e+08	7.32593e+08	5.11128e+08	9.32031e+08	3.34089e+08	1.01795e+09	3.62215e+08	5.20458e+08	2.61875e+08	9.96005e+08	7.96222e+08	6.44822e+08	7.31682e+08	3.83695e+08	3.47096e+08	9.11588e+08
2AAA_HUMAN	0	sp|P30153|2AAA_HUMAN	ELVSDANQHVK+ENVIMSQILPCIK+AVGPEITK+AVGPEITKTDLVPAFQNLMK+VLELDNVK+LTQDQDVDVK+MAGDPVANVR+DNTIEHLLPLFLAQLKDECPEVR+FGKEWAHATIIPK+TDLVPAFQNLMK+IGPILDNSTLQSEVKPILEK+VLAMSGDPNYLHR+NLCSDDTPMVR+LAGGDWFTSR+HMLPTVLR+AISHEHSPSDLEAHFVPLVK+YMVADKFTELQK+SALASVIMGLSPILGK+SEIIPMFSNLASDEQDSVR	19	3+2+2+3+2+2+2+3+3+2+3+3+2+2+2+3+2+3+3	20.42+65.83+22.03+67.74+33.85+22.26+27.40+85.73+38.33+65.21+61.71+37.04+30.69+44.96+33.55+45.42+41.02+84.31+66.30	9.02461e+08	1.62542e+09	1.54659e+09	2.20709e+09	9.84072e+08	1.35769e+09	1.43416e+09	2.12221e+09	3.07237e+09	4.20326e+09	1.1183e+09	2.42616e+09	1.03728e+09	1.14312e+09	3.08084e+09	2.53487e+08	1.84574e+09	4.54906e+08	1.03877e+09	1.75857e+09	1.90504e+09	1.07753e+09	2.15807e+09	1.38372e+09	9.86989e+08	1.14817e+09	8.84498e+08	1.0543e+09	1.14579e+09	5.99769e+08	1.57235e+09	4.8183e+08	1.72207e+09	5.28065e+08	8.23371e+08	4.15572e+08	1.10154e+09	1.26953e+09	9.2372e+08	1.55257e+09	3.80561e+08	5.72115e+08	1.34164e+09
BACH_HUMAN	0	sp|O00154|BACH_HUMAN	IMRPDDANVAGNVHGGTILK+VLEVPPVVYSR+ATLWYVPLSLK+TNIVTASVDAINFHDK+MIEEAGAIISTR+NVDKVLEVPPVVYSR+LMDEVAGIVAAR	7	3+2+2+3+2+3+2	37.05+51.09+69.48+53.59+42.27+50.60+50.65	2.23438e+08	2.67769e+08	3.7447e+08	4.50048e+08	2.00577e+08	1.78089e+08	3.12996e+08	4.11162e+08	7.32149e+08	7.23788e+08	2.45228e+08	4.65466e+08	1.58966e+08	1.86066e+08	8.98346e+08	3.88209e+07	5.20391e+08	7.32202e+07	1.2493e+08	4.15242e+08	3.22758e+08	2.65623e+08	3.18402e+08	2.17553e+08	1.59472e+08	1.60548e+08	1.44336e+08	1.71691e+08	2.725e+08	8.19974e+07	3.61633e+08	1.06244e+08	3.90964e+08	5.54127e+07	1.63863e+08	1.10418e+08	1.505e+08	2.30167e+08	1.30362e+08	1.5011e+08	7.33429e+07	9.59782e+07	2.90879e+08
XRP2_HUMAN	0	sp|O75695|XRP2_HUMAN	APDFLPLLNK	1	2	63.02	6.84371e+06	4.51973e+06	7.34056e+06	6.49111e+06	1.97137e+06	4.45763e+06	6.3689e+06	1.50818e+06	1.5803e+07	5.34515e+06	3.07326e+06	5.52946e+06	3.56543e+06	6.89981e+06	1.0506e+07	2.38007e+06	7.77121e+06	1.54777e+06	2.96601e+06	3.99246e+06	2.29898e+06	2.50621e+06	1.04911e+07	2.4522e+06	2.1637e+06	1.59152e+06	2.64452e+06	2.94905e+06	4.90439e+06	5.52946e+06	4.81864e+06	3.05723e+06	5.02259e+06	2.25606e+06	2.13165e+06	1.50658e+06	4.1471e+06	4.10579e+06	2.09175e+06	3.2121e+06	2.44469e+06	2.88182e+06	3.71075e+06
PCNA_HUMAN	0	sp|P12004|PCNA_HUMAN	FSASGELGNGNIK+MPSGEFAR+NLAMGVNLTSMSK+YLNFFTK	4	2+2+2+2	33.35+25.71+49.30+49.22	111289854	1.03029e+08	1.54754e+08	1.20105e+08	5.49856e+07	8.9928e+07	1.02414e+08	2.50676e+07	1.99013e+08	8.16125e+07	3.03919e+07	9.18365e+07	3.97953e+07	9.3839e+07	8.44364e+07	2.58299e+07	7.97511e+07	1.67856e+07	4.69506e+07	3.95412e+07	5.13285e+07	3.71895e+07	1.13114e+08	7.62201e+07	6.68483e+07	3.07457e+07	8.27262e+07	5.40109e+07	3.19069e+07	6.09105e+07	5.8554e+07	3.17697e+07	66615449	3.47486e+07	2.43703e+07	9.89047e+06	8.20588e+07	5.00526e+07	4.04086e+07	5.65055e+07	1.97346e+07	1.76735e+07	3.769e+07
SH3L3_HUMAN	0	sp|Q9H299|SH3L3_HUMAN	VYSTSVTGSR+IQYQLVDISQDNALRDEMR	2	2+3	21.07+56.40	4.63352e+07	1.22426e+08	1.03406e+08	1.98538e+08	1.36403e+08	6.87416e+07	5.56352e+07	37015969	2.06284e+08	1.556e+08	5.39885e+07	1.04681e+08	3.97711e+07	9.15325e+07	2.12356e+08	1.98624e+07	1.25474e+08	8.47869e+06	3.38397e+07	6.73075e+07	4.53515e+07	4.01369e+07	7.41048e+07	9.87374e+07	4.36387e+07	1.49793e+07	6.3208e+07	7.91691e+07	6.97658e+07	4.7321e+07	1.14802e+08	2.32446e+07	7.48257e+07	2.39283e+07	3.62711e+07	1.23473e+07	5.4035e+07	4.65067e+07	1.61643e+07	5.85018e+07	1.81895e+07	1.20666e+07	3.18463e+07
SAMP_HUMAN	0	sp|P02743|SAMP_HUMAN	AYSLFSYNTQGR+VGEYSLYIGR+IVLGQEQDSYGGKFDR+QGYFVEAQPK	4	2+2+3+2	46.15+43.96+36.45+31.75	2.41853e+07	4.94525e+07	3.41322e+07	1.14279e+08	7.00248e+07	1.98787e+07	1.34025e+07	1.42557e+07	2.96485e+07	2.76515e+08	2.45998e+07	3.29589e+07	1.14014e+07	4.89973e+07	3.33437e+07	5.01667e+06	4.323e+07	3.55876e+07	2.39126e+07	1.77224e+07	3.61623e+07	2.5501e+08	8.21513e+07	2.19514e+07	9.27928e+06	5.63227e+06	3.4013e+07	1.0801e+08	2.62801e+07	2.3139e+07	1.04067e+07	7.70925e+07	1.54794e+07	2.27232e+07	3.58738e+07	9.43946e+06	1.44492e+07	1.32773e+07	1.12357e+07	1.23838e+07	3.36094e+07	1.13511e+07	1.13717e+07
ASML_HUMAN	0	sp|O95671|ASML_HUMAN	ASFATPYGYAMETAK	1	2	48.75	8.41382e+06	9.60633e+06	1.51051e+07	19411408	5.33979e+06	3.57065e+06	5.71213e+06	5.5783e+06	1.60326e+07	9.07758e+06	1.53513e+06	8.41382e+06	1.93848e+06	9.8903e+06	1.2267e+07	1.31871e+06	2.02395e+07	1.72868e+06	2.65207e+06	6.51475e+06	6.28121e+06	3.34461e+06	4.98202e+06	1.55689e+07	4.91579e+06	2.9084e+06	3.94853e+06	6.75756e+06	1.21238e+06	3.39046e+06	7.97202e+06	1.94928e+06	4.08946e+06	1.11148e+06	432616	63931.8	3.35043e+06	2.53933e+06	6.76439e+06	5.00887e+06	2.07495e+06	3.38219e+06	8.2139e+06
NRX1A_HUMAN	0	sp|Q9ULB1|NRX1A_HUMAN	TGSISFDFR	1	2	46.35	2.88273e+06	3.71201e+06	5.81483e+06	4.44257e+06	5.57789e+06	2.83908e+06	2.8881e+06	5.96121e+06	2.17192e+06	1.93484e+07	3.66248e+06	3.37635e+06	1.83338e+06	2.64856e+06	8.54373e+06	219859	5.05622e+06	1.33536e+06	1.54712e+06	2.18239e+06	3.44428e+06	5.013e+06	7.64915e+06	3.63303e+06	1.57958e+06	1.69805e+06	2.43848e+06	2.73465e+06	3.7515e+06	490117	1.9544e+06	1.49016e+06	6.40734e+06	634018	5.11389e+06	2.99133e+06	2.55742e+06	1.40883e+06	425241	2.0657e+06	2.10676e+06	894562	1.58169e+06
PIMT_HUMAN	0	sp|P22061|PIMT_HUMAN	MKPLMGVIYVPLTDK+ALDVGSGSGILTACFAR+VQLVVGDGR+KDDPTLLSSGR+TDKVFEVMLATDR+VFEVMLATDR+SGGASHSELIHNLR+LILPVGPAGGNQMLEQYDKLQDGSIK+MKPLMGVIYVPLTDKEK+SGGASHSELIHNLRK+ELVDDSVNNVR	11	3+2+2+2+3+2+3+3+3+3+2	62.16+58.76+30.12+24.30+50.96+49.80+24.53+67.70+55.44+21.75+30.78	3.09206e+08	6.21582e+08	4.61051e+08	7.31978e+08	5.38026e+08	2.84285e+08	3.19195e+08	4.42798e+08	9.11067e+08	8.0837e+08	3.34405e+08	4.78724e+08	2.93801e+08	5.1663e+08	1.39936e+09	1.10157e+08	6.34502e+08	2.06313e+08	2.36538e+08	6.29387e+08	4.56103e+08	2.76266e+08	6.25392e+08	5.10719e+08	1.71558e+08	2.19104e+08	2.69751e+08	3.6785e+08	4.03591e+08	3.2327e+08	3.49701e+08	2.21232e+08	4.57065e+08	1.9825e+08	3.48179e+08	1.95182e+08	3.95151e+08	4.46732e+08	1.5407e+08	3.31992e+08	1.98104e+08	1.55003e+08	4.11931e+08
KAP3_HUMAN	0	sp|P31323|KAP3_HUMAN	DGEHVIDQGDDGDNFYVIDR+TWGDLGAAAGGGTPSK+AATITATSPGALWGLDR+VVDVIGTK+CLAMDVQAFER+SLEFSER+LVKDGEHVIDQGDDGDNFYVIDR+AASAHAIGTVK+LLGPCMEIMK+KMYESFIESLPFLK+MYESFIESLPFLK+LKVVDVIGTK+NLDPEQMSQVLDAMFEK	13	3+2+2+2+2+2+3+2+2+3+2+2+2	48.84+37.92+59.12+26.71+51.58+27.66+45.31+15.48+50.06+73.90+81.55+36.21+84.04	2.34785e+08	3.49895e+08	4.9118e+08	6.93309e+08	2.62556e+08	3.36108e+08	4.03124e+08	4.38327e+08	7.31511e+08	1.28985e+09	2.63399e+08	6.18169e+08	2.66733e+08	2.26647e+08	7.78127e+08	4.28952e+07	5.55674e+08	1.36174e+08	2.2133e+08	2.93718e+08	4.95725e+08	2.1392e+08	7.25918e+08	3.06156e+08	2.28582e+08	2.20108e+08	2.29158e+08	2.96717e+08	3.08058e+08	1.35623e+08	3.44972e+08	1.29879e+08	4.79471e+08	1.34927e+08	2.37225e+08	1.47627e+08	2.0739e+08	2.49453e+08	2.06639e+08	4.0102e+08	1.09035e+08	1.34756e+08	3.24948e+08
PTN_HUMAN	0	sp|P21246|PTN_HUMAN	TVTISKPCGK	1	2	18.76	2.77877e+07	6.45924e+07	5.11537e+07	8.01986e+07	1.43057e+08	2.51097e+07	3.24321e+07	1.41807e+07	6.50259e+07	2.10369e+08	7.96185e+07	136120947	1.88312e+07	1.16552e+08	7.61201e+07	9.03539e+06	76750499	4.28843e+07	3.98143e+06	1.0865e+07	4.79211e+07	4.42275e+08	8.29865e+07	7.1962e+07	1.63432e+07	1.4956e+07	5.28878e+07	8.49672e+07	4.46511e+07	5.23973e+07	2.92009e+07	6.21049e+07	2.39586e+07	3.15075e+07	4.07496e+07	8.19327e+06	7.71515e+07	1.82762e+07	3.20913e+06	1.07451e+07	1.17524e+07	5.37253e+06	7.9149e+06
CSN1_HUMAN	0	sp|Q13098|CSN1_HUMAN	AESTPEIAEQR+EGSQGELTPANSQSR+LQFIADHCPTLR+DSQTQAILTK+ALIQYFSPYVSADMHR	5	2+2+3+2+3	24.49+20.97+41.77+26.93+61.29	8.16431e+07	7.62796e+07	1.02208e+08	6.10579e+07	1.95859e+07	7.34623e+07	7.07452e+07	5.68161e+07	1.61321e+08	1.37215e+08	2.8219e+07	7.27338e+07	3.39251e+07	6.88825e+07	1.31222e+08	1.6913e+07	8.39912e+07	2.02831e+07	4.27411e+07	5.49004e+07	7.83037e+07	3.76685e+07	4.32402e+07	4.32129e+07	5.51831e+07	4.81239e+07	3.32502e+07	2.97651e+07	3.59153e+07	2.9023e+07	7.80599e+07	1.39135e+07	7.86789e+07	1.89304e+07	2.88279e+07	1.74198e+07	3.23843e+07	3.84661e+07	3.5945e+07	5.27356e+07	9.63595e+06	2.34769e+07	9.23605e+07
PFKAM_HUMAN	0	sp|P08237|PFKAM_HUMAN	ITDEEATK+LLAHVRPPVSK+ALVFQPVAELK+VLVVHDGFEGLAK+SGSHTVAVMNVGAPAAGMNAAVR+LPLMECVQVTK+AIAVLTSGGDAQGMNAAVR+IMEIVDAITTTAQSHQR+IGLIQGNR+SEWSDLLSDLQK+DLQANVEHLVQK+IFANTPDSGCVLGMR+AMNWMSGK+SFMNNWEVYK	14	2+3+2+3+3+2+2+3+2+3+2+2+2+2	12.45+25.33+54.94+43.11+42.80+47.69+44.36+56.09+28.14+71.62+46.02+48.58+32.21+52.22	2.74302e+08	4.96057e+08	5.99516e+08	5.57564e+08	2.16109e+08	3.90536e+08	3.57365e+08	4.64649e+08	7.19926e+08	8.53443e+08	3.15048e+08	6.37938e+08	2.89667e+08	3.33207e+08	9.56827e+08	7.1824e+07	7.40045e+08	1.64448e+08	2.54357e+08	2.98717e+08	3.14911e+08	3.87441e+08	8.51868e+08	3.63366e+08	1.81394e+08	2.24772e+08	3.28512e+08	2.11896e+08	2.72367e+08	2.30414e+08	4.1094e+08	2.75284e+08	8.33641e+08	1.72233e+08	2.20944e+08	1.53349e+08	3.8437e+08	2.1932e+08	2.24658e+08	4.00654e+08	1.08191e+08	1.47027e+08	2.36436e+08
IDHC_HUMAN	0	sp|O75874|IDHC_HUMAN	LIDDMVAQAMK+GWPLYLSTK	2	2+2	50.85+52.65	6.24354e+06	1.29966e+07	1.24643e+07	9.03111e+06	3.08405e+06	8.56627e+06	7.77691e+06	6.93497e+06	3.02891e+07	1.26515e+07	1.063e+07	1.54219e+07	5.56037e+06	1.13309e+07	1.97003e+07	5.17226e+06	1.88918e+07	1.43248e+06	3.2634e+06	3.93714e+06	3.9199e+06	7.59376e+06	1.67011e+07	5.20425e+06	3.43133e+06	1.874e+06	1.29214e+07	5.82635e+06	8.4804e+06	5.00268e+06	8.30127e+06	3.16889e+06	8.4288e+06	4.94509e+06	9.851e+06	2.80705e+06	1.13683e+07	1.04446e+07	3.4972e+06	4.97058e+06	2.69163e+06	1.2824e+06	2.68369e+06
GRHPR_HUMAN	0	sp|Q9UBQ7|GRHPR_HUMAN	GEPMPSELKL+RIPAEGR+NTMSLLAANNLLAGLR+ILDAAGANLK+GDVVNQDDLYQALASGK+RLPEAIEEVK+IAAAGLDVTSPEPLPTNHPLLTLK	7	2+2+2+2+2+2+3	46.74+12.02+74.69+30.94+56.12+32.85+61.11	3.64007e+07	9.69502e+07	9.02023e+07	1.40863e+08	8.73382e+07	8.3725e+07	7.4796e+07	1.0278e+08	1.96931e+08	2.78291e+08	1.09875e+08	1.3944e+08	7.75504e+07	8.39565e+07	3.21908e+08	4.17758e+07	1.55432e+08	4.65725e+07	5.43905e+07	9.18447e+07	9.44641e+07	1.21753e+08	1.49365e+08	7.99358e+07	5.63624e+07	3.4123e+07	6.17034e+07	7.9624e+07	1.30778e+08	4.80691e+07	1.57916e+08	4.38557e+07	1.29059e+08	4.14779e+07	7.87108e+07	4.66766e+07	6.07664e+07	9.40668e+07	4.36126e+07	8.18041e+07	5.42724e+07	5.39502e+07	1.09401e+08
NXN_HUMAN	0	sp|Q6DKJ4|NXN_HUMAN	EVIAGPLLR+LRGDAAAGPGPGAGAGAAAEPEPR	2	2+3	43.31+26.93	2.32085e+07	2.57498e+07	2.80944e+07	2.02792e+07	5.42306e+06	2.08457e+07	3.12919e+07	9.63411e+06	4.16124e+07	2.27811e+07	5.60474e+06	1.85196e+07	1.5644e+07	1.8702e+07	2.21136e+07	4.88086e+06	1.28886e+07	6.98636e+06	1.82409e+07	1.36446e+07	1.6787e+07	1.1774e+07	2.68543e+07	1.04535e+07	2.05149e+07	1.32189e+07	2.66492e+07	4.97854e+06	4.95113e+06	1.77995e+07	2.10269e+07	4.19149e+06	1.80995e+07	6.92396e+06	3.60223e+06	5.21041e+06	2.70755e+07	8.82608e+06	1.4269e+07	1.24971e+07	1.3803e+06	6.5494e+06	8.95128e+06
GCYA1_HUMAN	0	sp|Q02108|GCYA1_HUMAN	GLYLSDIPIHNALR	1	3	56.14	1.10336e+07	1.082e+07	1.15319e+07	1.57318e+07	1.26708e+07	9.1451e+06	1.14516e+07	8.99188e+06	2.62671e+07	1.96369e+07	5.58063e+06	1.40945e+07	4.34113e+06	12972000	15040000	4446200	2.25832e+07	2.08894e+06	5.53287e+06	1.02753e+07	5.73989e+06	3.51921e+06	4.98711e+06	1.22437e+07	4.57716e+06	5.09681e+06	9.68109e+06	1.12471e+07	3.45957e+06	7.42007e+06	1.16061e+07	6034800	9.66712e+06	3.5286e+06	3.80125e+06	2.21384e+06	15040000	4.47899e+06	3.57567e+06	5.21295e+06	2.2395e+06	2.37123e+06	8.65688e+06
SQSTM_HUMAN	0	sp|Q13501|SQSTM_HUMAN	LTPVSPESSSTEEK+AGEARPGPTAESASGPSEDPSVNFLK+NMVHPNVICDGCNGPVVGTR+AYLLGKEDAAR+LAFPSPFGHLSEGFSHSR	5	2+3+3+3+3	25.13+43.14+38.70+26.77+57.90	7.77076e+07	2.46794e+08	1.13236e+08	3.60624e+08	1.56174e+08	1.02311e+08	8.9705e+07	8.52199e+07	2.10177e+08	2.04271e+08	5.74774e+07	1.07567e+08	5.44355e+07	1.64054e+08	1.05578e+08	9.49814e+06	1.6563e+08	5.47945e+07	1.23623e+08	1.63384e+08	8.97175e+07	5.15157e+07	1.65206e+08	1.09212e+08	4.46077e+07	5.73878e+07	9.23964e+07	1.19141e+08	5.99848e+07	6.413e+07	1.16432e+08	5.92009e+07	9.08297e+07	4.76857e+07	5.69214e+07	2.49406e+07	1.28631e+08	8.55704e+07	5.87744e+07	9.69157e+07	3.06257e+07	5.44647e+07	4.46746e+07
TIGAR_HUMAN	0	sp|Q9NQ88|TIGAR_HUMAN	FALTVVR+IIQGQGVDEPLSETGFK	2	2+2	41.43+45.93	8.6012e+07	8.53958e+07	1.30698e+08	8.76417e+07	1.87554e+07	7.4556e+07	7.25045e+07	2.86504e+07	2.34159e+08	1.42689e+08	4.20632e+07	9.80197e+07	5.51494e+07	5.3359e+07	7.489e+07	1.58151e+07	7.2596e+07	1.14169e+07	2.98469e+07	4.30502e+07	3.0508e+07	2.40627e+07	6.84776e+07	2.35395e+07	2.89214e+07	6.70597e+07	3.10206e+07	1.88977e+07	1.32952e+07	3.13149e+07	8.39905e+07	2.35985e+07	7.52535e+07	1.8305e+07	2.0796e+06	1.96798e+07	9.97909e+07	6.55326e+07	3.12271e+07	6.26076e+07	2.06259e+07	2.27951e+07	2.86557e+07
AP1B1_HUMAN	0	sp|Q10567|AP1B1_HUMAN	LLSTDPVAAK+SQPDMAIMAVNTFVK+KLAPPLVTLLSAEPELQYVALR+DCPLNAEAASSK+DIPNENEAQFQIR+AVWLPAMK+QMFLATWK	7	2+3+3+2+2+2+2	29.54+66.09+84.90+24.78+43.84+48.41+50.90	1.51166e+08	2.65297e+08	2.74866e+08	3.08615e+08	1.45718e+08	1.92562e+08	2.0839e+08	2.36521e+08	4.09265e+08	5.31465e+08	1.24954e+08	3.08604e+08	1.21489e+08	1.46326e+08	4.20849e+08	3.81285e+07	2.0925e+08	4.44202e+07	1.34317e+08	1.84788e+08	1.79921e+08	1.03555e+08	2.96746e+08	1.93792e+08	1.24382e+08	1.37612e+08	1.69858e+08	1.2573e+08	1.3471e+08	1.13041e+08	1.80329e+08	7.21051e+07	2.39626e+08	8.88295e+07	9.14713e+07	5.81593e+07	1.63017e+08	1.91049e+08	1.01684e+08	1.66977e+08	5.25408e+07	8.0751e+07	1.11863e+08
PUR9_HUMAN	0	sp|P31939|PUR9_HUMAN	TLTPISAAYAR+ANYWWLR+TGLVEFAR+AFTHTAQYDEAISDYFR+NGQVIGIGAGQQSR+VCMVYDLYK+NGNYCVLQMDQSYKPDENEVR+VVACNLYPFVK+HVSPAGAAVGIPLSEDEAK+ALFEEVPELLTEAEKK+RAEISNAIDQYVTGTIGEDEDLIK+NLTALGLNLVASGGTAK+LDFNLIR+SLFSNVVTK+TLHPAVHAGILAR+TLFGLHLSQK+DVSELTGFPEMLGGR+EVSDGIIAPGYEEEALTILSK+ALFEEVPELLTEAEK	19	2+2+2+3+2+2+3+2+2+3+3+2+2+2+3+2+2+3+2	38.83+54.25+37.27+54.37+28.99+46.77+44.13+52.09+40.25+69.87+69.65+61.55+52.69+41.48+29.70+44.50+66.68+76.32+74.37	4.48476e+08	6.07981e+08	9.2361e+08	1.0532e+09	3.46538e+08	5.63163e+08	7.00223e+08	9.1176e+08	1.15157e+09	1.17915e+09	4.41434e+08	8.03357e+08	4.58615e+08	5.6833e+08	1.04952e+09	1.00545e+08	6.05374e+08	1.52112e+08	3.95483e+08	5.38609e+08	6.23592e+08	2.52293e+08	8.55971e+08	5.48908e+08	3.16964e+08	5.99428e+08	4.0215e+08	3.05068e+08	4.19122e+08	4.57452e+08	5.64748e+08	1.92994e+08	7.4374e+08	2.41373e+08	2.34834e+08	1.3942e+08	6.58894e+08	5.38981e+08	2.57403e+08	5.51169e+08	1.43931e+08	1.85271e+08	4.42258e+08
CCD22_HUMAN	0	sp|O60826|CCD22_HUMAN	EFQASPLLLPVPTQVPQPVGR+LVVPELSSR+FTFHLEPQAQATQVSDVPATSR+DLGELLQAWGAGAK+DQLALPWVPPHLR+LAEIQELHQSVR	6	3+2+3+2+3+3	71.53+42.04+50.47+77.04+63.73+33.73	6.35671e+07	1.21155e+08	1.16555e+08	1.59289e+08	4.81693e+07	6.74797e+07	7.99945e+07	7.99587e+07	1.59601e+08	1.51618e+08	4.21864e+07	1.04246e+08	4.68957e+07	7.84071e+07	1.11237e+08	1.55013e+07	5.93627e+07	1.81226e+07	4.94774e+07	5.2261e+07	5.67905e+07	3.42218e+07	1.20352e+08	9.64641e+07	4.73521e+07	5.80102e+07	6.58596e+07	5.08695e+07	3.99697e+07	5.2672e+07	6.60345e+07	2.20851e+07	6.47705e+07	2.97613e+07	2.08091e+07	1.2505e+07	8.32173e+07	5.74049e+07	4.19258e+07	6.90834e+07	1.79407e+07	2.42262e+07	5.22185e+07
LYSM2_HUMAN	0	sp|Q8IV50|LYSM2_HUMAN	AGDTLQGIALK	1	2	39.53	1.92515e+06	4.19103e+06	9.96648e+06	6.91691e+06	4.69362e+06	3.63053e+06	4.87659e+06	3.62266e+06	7.40245e+06	8.19687e+06	3.11648e+06	6.95098e+06	3.05265e+06	2.4235e+06	3.7753e+06	571166	3.31364e+06	1.12445e+06	3.57236e+06	3.45792e+06	3.69177e+06	2.3285e+06	3.98034e+06	2.58106e+06	1.91663e+06	1.98478e+06	2.93883e+06	4.2677e+06	919983	2.36183e+06	2.41669e+06	923593	3.37273e+06	2.59755e+06	1.90811e+06	683172	4.35986e+06	2.8559e+06	1.96032e+06	3.45295e+06	2.63698e+06	2.56732e+06	3.31364e+06
NP1L1_HUMAN	0	sp|P55209|NP1L1_HUMAN	YAVLYQPLFDKR+YAVLYQPLFDK+NVDLLSDMVQEHDEPILK+LDGLVETPTGYIESLPR+QLTVQMMQNPQILAALQER	5	3+2+3+3+3	51.29+57.65+62.76+63.39+70.52	1.56966e+08	2.16047e+08	2.63015e+08	3.03067e+08	1.12111e+08	1.44772e+08	1.76573e+08	1.40171e+08	3.06642e+08	3.18461e+08	8.89996e+07	1.94977e+08	8.46747e+07	1.41606e+08	2.54956e+08	2.57593e+07	1.54195e+08	3.89392e+07	1.00205e+08	1.24042e+08	1.22509e+08	6.89566e+07	2.16942e+08	1.81583e+08	1.06887e+08	1.06354e+08	1.28854e+08	1.04473e+08	9.27901e+07	9.91722e+07	1.32931e+08	5.94066e+07	1.42785e+08	6.06827e+07	6.20258e+07	4.77623e+07	1.57461e+08	1.2991e+08	8.79277e+07	1.2891e+08	3.44862e+07	3.56053e+07	1.04334e+08
AKA12_HUMAN	0	sp|Q02952|AKA12_HUMAN	ERPPAPSSFVFQEETK+GSVEEPKPEEPK+EDEVEASEK+SAESPTSPVTSETGSTFKK+LKETCVSGEDPTQGADLSPDEK+DKTEKPDTVQLLTVK+VVGQTTPESFEK+EGVTPWASFK+AATIIEER+SAESPTSPVTSETGSTFK+QSTEKPEETLKR+KPKEDEVEASEK+FFTQGWAGWR+AEAERPEEQAEASGLKK+LTASEQAHPQEPAESAHEPR+VKEESQLPGTGGPEDVLQPVQR+AITPQAQEELQK+SPPSPVER+TEGTQEADQYADEK+VLSKPPEGVVSEVEMLSSQER+SDEVDEQVACQEVK+VLGETANILETGETLEPAGAHLVLEEK+SSEKNEDFAAHPGEDAVPTGPDCQAK+STPVIVSATTK+SVPEDDGH…	27	3+3+2+3+3+3+2+2+2+2+3+3+2+3+3+3+2+2+2+3+2+3+3+2+3+3+2	43.29+20.31+13.64+29.16+32.80+36.34+29.46+48.51+24.36+34.19+15.92+11.88+58.07+21.94+23.05+44.25+28.66+18.18+24.12+60.04+30.32+67.67+31.10+28.77+33.70+83.36+60.74	3.65621e+08	6.10418e+08	6.49117e+08	9.96442e+08	5.79651e+08	4.17257e+08	5.34517e+08	8.94657e+08	1.42005e+09	1.35972e+09	4.31977e+08	8.71834e+08	3.6908e+08	5.32718e+08	1.16082e+09	1.50502e+08	6.14478e+08	2.23407e+08	4.44956e+08	8.72749e+08	4.35977e+08	3.4486e+08	7.01392e+08	4.89284e+08	2.58392e+08	4.25796e+08	4.00032e+08	4.77246e+08	3.66744e+08	3.63637e+08	4.56306e+08	4.00014e+08	7.54546e+08	3.7721e+08	3.9272e+08	2.13149e+08	6.41601e+08	4.41948e+08	3.64809e+08	3.80809e+08	2.83162e+08	3.50433e+08	4.49669e+08
GRDN_HUMAN	0	sp|Q3V6T2|GRDN_HUMAN	TSELSEAPQK	1	2	19.3	1.4258e+06	2.62164e+06	3.54151e+06	5.30076e+06	3.76573e+06	2.20758e+06	2.30688e+06	6.18884e+06	3.50126e+06	5.86807e+06	1.72161e+06	4.07043e+06	2.20466e+06	3.82056e+06	3.32223e+06	384429	6.22277e+06	2.48911e+06	2.01043e+06	4.50912e+06	2.89598e+06	5.8877e+06	6.43818e+06	1.40855e+06	2.28243e+06	2.25944e+06	2.5354e+06	2.97809e+06	3.01833e+06	1.71753e+06	1.95825e+06	2.00962e+06	3.00539e+06	1.25618e+06	1.32807e+06	1.28782e+06	2.17131e+06	6.53391e+06	3.27892e+06	1.65382e+06	922646	1.47432e+06	1.65622e+06
PPM1A_HUMAN	0	sp|P35813|PPM1A_HUMAN	GSAGAPSVENVK+TGFLEIDEHMR+QGEGVPDLVHVMR	3	2+3+3	23.08+44.43+45.88	1.59192e+07	2.24544e+07	2.87992e+07	3.37607e+07	1.7882e+07	2.11194e+07	2.14671e+07	2.21247e+07	6.1912e+07	7.43305e+07	1.38901e+07	3.67908e+07	1.44733e+07	1.38601e+07	8.19314e+07	3.78278e+06	5.51559e+07	7.63815e+06	1.16271e+07	2.30606e+07	2.17367e+07	2.3308e+07	2.64291e+08	1.5424e+07	1.23059e+07	1.21167e+07	1.67744e+07	1.63177e+07	1.66524e+07	1.04127e+07	2.18214e+07	3.76021e+06	2.68597e+07	6.47132e+06	1.21572e+07	3.92022e+06	1.21381e+07	1.35253e+07	8.64415e+06	2.02891e+07	9.19407e+07	6.64221e+06	1.40798e+07
FN3K_HUMAN	0	sp|Q9H479|FN3K_HUMAN	RGEGAEPQYVDK+AFGGPGAGCISEGR+AYDTDAGPVFVK+LGEQMADLHLYNQK+VIDLPGGGAAFVMEHLK+QMFEGEVASLEALR+LKEEENTVGR	7	2+2+2+2+3+2+2	18.63+31.25+38.71+43.58+68.26+61.85+15.27	8.82534e+07	2.21335e+08	2.23961e+08	2.98116e+08	1.72526e+08	1.14665e+08	1.46353e+08	1.72591e+08	3.61596e+08	4.5194e+08	1.208e+08	2.59241e+08	9.36733e+07	1.30125e+08	396782608	2.81524e+07	3.56312e+08	3.2195e+07	6.68437e+07	1.80317e+08	1.34875e+08	1.03548e+08	1.98794e+08	1.90302e+08	6.83047e+07	1.0034e+08	9.88219e+07	1.40282e+08	9.9864e+07	9.29754e+07	1.62925e+08	7.08019e+07	2.13572e+08	5.88401e+07	8.51586e+07	4.7684e+07	1.29056e+08	1.06975e+08	6.60315e+07	1.11725e+08	3.67154e+07	5.1008e+07	1.20705e+08
EIF3D_HUMAN	0	sp|O15371|EIF3D_HUMAN	IFHTVTTTDDPVIRK+DMPYQPFSK+FMTPVIQDNPSGWGPCAVPEQFR+VADWTGATYQDKR+GAVIATELK+IFHTVTTTDDPVIR+HCNGVDWR+YNFPNPNPFVEDDMDKNEIASVAYR+SVYSWDIVVQR+NMLQFNLQILPK	10	3+2+3+2+2+3+2+3+2+2	31.99+41.03+68.26+28.94+30.64+37.47+20.44+63.93+55.45+70.92	1.59402e+08	1.87323e+08	1.64547e+08	1.8525e+08	8.71007e+07	1.39199e+08	1.69298e+08	8.99769e+07	2.71895e+08	1.97572e+08	7.74256e+07	1.42039e+08	6.64455e+07	1.60965e+08	2.1226e+08	3.75188e+07	1.58796e+08	4.98916e+07	9.59353e+07	1.01445e+08	1.32552e+08	8.22164e+07	1.48584e+08	1.46775e+08	8.64648e+07	8.4312e+07	1.05416e+08	1.2479e+08	7.80577e+07	1.44793e+08	1.21946e+08	7.26816e+07	1.08835e+08	7.10123e+07	6.54046e+07	3.01468e+07	1.43443e+08	8.49784e+07	7.30238e+07	1.11691e+08	4.30875e+07	3.51609e+07	1.12849e+08
UCHL3_HUMAN	0	sp|P15374|UCHL3_HUMAN	VTHETSAHEGQTEAPSIDEK+YLENYDAIR+SQGQDVTSSVYFMK+FLEESVSMSPEER+WLPLEANPEVTNQFLK	5	3+2+2+2+2	21.64+36.35+44.32+41.16+69.53	8.8879e+07	7.95307e+07	1.35027e+08	1.307e+08	9.0337e+07	6.55117e+07	9.46224e+07	4.83709e+07	1.51058e+08	1.26569e+08	2.24927e+07	1.11874e+08	4.55788e+07	8.85968e+07	1.31409e+08	1.45311e+07	7.74285e+07	3.65257e+06	4.82161e+07	5.74542e+07	5.6625e+07	2.90019e+07	1.38529e+08	3.53589e+07	5.62823e+07	4.79557e+07	4.02818e+07	6.45324e+07	1.98341e+07	4.85497e+07	7.97173e+07	1.2342e+07	7.70802e+07	2.33618e+07	1.45365e+07	8.00324e+06	7.38555e+07	5.03285e+07	4.23584e+07	5.17564e+07	9.8815e+06	1.47088e+07	5.10124e+07
PPME1_HUMAN	0	sp|Q9Y570|PPME1_HUMAN	YWDGWFR+GLSNLFLSCPIPK+LPSRPPLPGSGGSQSGAK+QCEGITSPEGSK+VSMVGQVK+SIVEGIIEEEEEDEEGSESISKR+SLENAIEWSVK	7	2+2+3+2+2+3+2	56.55+62.77+30.08+20.81+23.83+57.50+52.24	2.01236e+08	2.70284e+08	3.09794e+08	3.71493e+08	1.4405e+08	2.04255e+08	2.63115e+08	2.93955e+08	3.30267e+08	5.25875e+08	8.97268e+07	3.05869e+08	1.23662e+08	1.90064e+08	340743269	2.19441e+07	2.30585e+08	8.20496e+07	1.74453e+08	1.91816e+08	2.98677e+08	1.0931e+08	2.51693e+08	2.45684e+08	1.45767e+08	1.87438e+08	1.27357e+08	1.51347e+08	8.68351e+07	1.32448e+08	2.07748e+08	4.25486e+07	2.49914e+08	5.26706e+07	7.03594e+07	3.60492e+07	1.61373e+08	1.5237e+08	1.69045e+08	2.08633e+08	3.24225e+07	6.84274e+07	2.37496e+08
KLC1_HUMAN	0	sp|Q07866|KLC1_HUMAN	HLEFMNQLK+NEHNSILQSLLETLK+VAEVLNDPENMEK+VDSPTVTTTLK+YKDAANLLNDALAIR+SEQSVAQLEEEKK+ALEIYQTK+DAANLLNDALAIR+FEAAETLEEAAMR+DGTSFGEYGGWYK	10	2+3+2+2+3+3+2+2+2+2	38.58+77.81+35.78+30.85+59.62+24.81+30.10+67.70+51.61+50.84	1.71869e+08	1.88469e+08	2.30908e+08	2.574e+08	1.08625e+08	1.30692e+08	1.75287e+08	1.52691e+08	3.40425e+08	2.52499e+08	8.25329e+07	2.04314e+08	1.00825e+08	1.38912e+08	2.61594e+08	3.85917e+07	1.79754e+08	4.98402e+07	9.95367e+07	1.38219e+08	1.16779e+08	9.64998e+07	1.86837e+08	1.82229e+08	1.12359e+08	1.13682e+08	1.19141e+08	1.14855e+08	7.48435e+07	1.0564e+08	1.49973e+08	5.13729e+07	1.55945e+08	5.44547e+07	6.06096e+07	2.48727e+07	1.65941e+08	1.13097e+08	1.11315e+08	1.05036e+08	5.36932e+07	4.32273e+07	2.20099e+08
FNTA_HUMAN	0	sp|P49354|FNTA_HUMAN	VLVEWLR+HSTENDSPTNVQQ	2	2+2	53.14+16.70	9.59863e+06	1.10218e+07	1.3675e+07	1.86644e+07	6.59786e+06	1.02784e+07	1.01588e+07	5.7041e+06	1.78563e+07	1.31793e+07	4.47488e+06	8.71537e+06	5.24439e+06	9.92665e+06	1.51563e+07	4.02263e+06	1.306e+07	2.14792e+06	5.49706e+06	7.65761e+06	5.63392e+06	2.18597e+06	6.09246e+06	7.35008e+06	5.30024e+06	7.27458e+06	8.46101e+06	4.48044e+06	6.31561e+06	7.04579e+06	9.65969e+06	3.19885e+06	9.7391e+06	4.21737e+06	4.75355e+06	908593	9.8954e+06	2.34539e+06	5.43445e+06	4.74266e+06	1.36741e+06	2.33287e+06	7.81483e+06
MVD1_HUMAN	1	sp|P53602|MVD1_HUMAN	GLQVRPAPLSAELQAALAMEPTPGGVK	1	3	72.32	6.82489e+06	7.05872e+06	1.03762e+07	2.61596e+06	377780	5.48077e+06	3.75633e+06	1.25819e+06	1.6368e+07	5.9271e+06	401888	6.61298e+06	1.41386e+06	5.35076e+06	8.54323e+06	431658	6.22737e+06	156358	253408	1.16851e+06	1.05272e+06	785835	5.13556e+06	1.68065e+06	1.20568e+06	738023	1.30798e+06	752637	774559	956368	2.53546e+06	616214	2.68533e+06	916259	604302	79648	0	1.02711e+06	540514	2.12971e+06	130411	114169	913887
LIMC1_HUMAN	0	sp|Q9UPQ0|LIMC1_HUMAN	ESQLFDPSDLQDTSNR+SPEPEATLTFPFLDK+GQLGDAVSGTDVR+SAVPFNQYLPNK+FTISEAVLER+TPVSDDAESTSMFDMR+LLAGEDGTSER+SQEEAEGILQQYIER+SHSTEPNLSSFLNDPNPMK+ASVLDTSMSAGSGSPSK+SINHQIESPSER	11	2+2+2+2+2+2+2+3+3+2+2	48.44+69.63+29.55+49.29+51.65+46.47+22.28+60.23+54.91+32.83+21.01	1.18654e+08	2.73102e+08	2.60321e+08	3.34477e+08	1.62804e+08	1.41815e+08	1.7395e+08	1.59697e+08	3.43438e+08	2.61368e+08	1.01191e+08	2.20923e+08	8.9412e+07	1.11244e+08	2.45848e+08	5.95875e+07	1.59994e+08	3.91212e+07	8.70221e+07	1.29256e+08	9.61927e+07	1.21818e+08	2.42511e+08	2.56984e+08	9.58969e+07	1.01302e+08	1.29816e+08	1.0075e+08	9.17894e+07	1.09429e+08	1.31087e+08	7.5322e+07	1.5766e+08	5.51845e+07	7.66629e+07	4.36766e+07	2.0979e+08	1.33643e+08	8.35622e+07	1.35469e+08	7.02584e+07	7.91696e+07	1.11835e+08
DC1L2_HUMAN	0	sp|O43237|DC1L2_HUMAN	DAVFIPAGWDNEK+GGPASVPSSSPGTSVK+TGSPGSPGAGGVQSTAK+NILVFGEDGSGK+KTGSPGSPGAGGVQSTAK+TVLSNVQEELDR+KPDSMVTNSSTENEA+DAVFIPAGWDNEKK	8	2+2+2+2+2+2+2+3	55.79+25.53+19.17+45.03+15.68+50.34+22.60+48.83	2.04385e+08	3.4901e+08	3.54392e+08	5.47737e+08	2.81197e+08	2.72786e+08	3.17954e+08	4.16463e+08	4.18835e+08	6.59548e+08	2.27587e+08	4.62169e+08	2.0493e+08	2.62624e+08	4.57481e+08	7.66314e+07	3.62448e+08	1.05072e+08	2.16348e+08	2.81094e+08	2.38574e+08	1.60955e+08	3.66834e+08	3.64273e+08	1.45919e+08	2.26012e+08	2.06262e+08	2.88975e+08	2.17915e+08	1.50205e+08	2.56075e+08	1.40718e+08	3.47195e+08	1.11644e+08	1.91966e+08	1.31673e+08	3.29977e+08	2.39333e+08	1.86534e+08	2.37227e+08	1.22156e+08	1.63028e+08	2.79528e+08
ARP3B_HUMAN	0	sp|Q9P1U1|ARP3B_HUMAN	GVDDLDFFIGDEAIDKPTYATK+NVVLSGGSTMFR	2	3+2	66.07+43.91	1.81177e+07	2.85382e+07	3.19932e+07	4.34465e+07	1.90055e+07	1.84174e+07	2.07298e+07	2.8937e+07	4.86876e+07	6.89645e+07	1.92915e+07	3.0593e+07	1.76649e+07	1.54078e+07	7.56797e+07	3.28976e+06	4.91855e+07	9.34184e+06	1.21128e+07	2.99567e+07	3.92008e+07	1.00379e+07	4.72478e+07	2.66776e+07	1.60474e+07	1.63268e+07	1.32971e+07	1.71239e+07	1.44967e+07	7.13387e+06	2.44201e+07	1.00307e+07	2.83242e+07	8.96994e+06	1.03528e+07	8.51267e+06	1.65466e+07	2.11257e+07	1.18332e+07	2.06289e+07	1.25378e+07	1.38266e+07	2.07404e+07
1433B_HUMAN	0	sp|P31946|1433B_HUMAN	YLIPNATQPESK+QTTVSNSQQAYQEAFEISK+YLSEVASGDNK+AVTEQGHELSNEER+QTTVSNSQQAYQEAFEISKK+TAFDEAIAELDTLNEESYK+VISSIEQKTER	7	2+3+2+2+3+3+3	36.00+47.56+23.78+20.57+43.37+76.56+21.66	6.83805e+08	6.86473e+08	9.83103e+08	1.16804e+09	5.25446e+08	8.68172e+08	9.89679e+08	1.14119e+09	1.69488e+09	2.14894e+09	5.10409e+08	1.40728e+09	6.84601e+08	7.56009e+08	1.59875e+09	1.84511e+08	1.05465e+09	3.14136e+08	6.82513e+08	8.7555e+08	9.90341e+08	7.33022e+08	1.20114e+09	6.96839e+08	6.98063e+08	8.58584e+08	5.04107e+08	5.3455e+08	6.37615e+08	5.0386e+08	1.09184e+09	2.3546e+08	1.09688e+09	3.21415e+08	3.76486e+08	2.64351e+08	6.97711e+08	6.02668e+08	6.49591e+08	7.16544e+08	2.64191e+08	3.54176e+08	1.1615e+09
5MP1_HUMAN	0	sp|Q9Y6E2|5MP1_HUMAN	LLELFPVNR	1	2	58.43	1.086e+07	1.36655e+07	1.4661e+07	1.7919e+07	6.66987e+06	6.24511e+06	8.60994e+06	7.09115e+06	1.3937e+07	1.97998e+07	4.76132e+06	7.54772e+06	3.80598e+06	6.84695e+06	1.3583e+07	1.289e+06	1.15252e+07	3.07487e+06	5.08791e+06	7.6208e+06	1.01094e+07	2.3891e+06	9.51217e+06	1.2489e+07	7.33957e+06	4.83271e+06	6.10877e+06	5.88251e+06	3.89151e+06	4.19478e+06	6.64677e+06	1.585e+06	1.02709e+07	2.49931e+06	3.17656e+06	838937	5.24609e+06	6.90186e+06	6.06125e+06	5.92852e+06	1.18017e+06	3.67214e+06	8.78217e+06
CIP4_HUMAN	0	sp|Q15642|CIP4_HUMAN	SGFARPGDVEFEDFSQPMNR+LQQQLEER	2	3+2	52.21+20.63	6.46114e+07	3.74761e+07	9.69871e+07	6.25436e+07	3.44706e+07	2.87649e+07	5.10992e+07	5.77205e+06	1.8527e+08	7.47451e+07	1.15489e+07	6.47057e+07	1.33667e+07	3.09779e+07	6.52166e+07	1.12761e+07	2.94791e+07	1.10405e+07	2.37278e+07	4.25228e+07	3.56058e+07	2.33564e+07	3.8766e+07	1.07966e+07	2.91683e+07	1.78801e+07	3.148e+07	6.3036e+06	1.11268e+07	2.04344e+07	3.57027e+07	1.88162e+07	2.14288e+07	2.39822e+07	2.04023e+07	4.08338e+06	3.09555e+07	2.89946e+07	1.78997e+07	3.63126e+07	2.67578e+07	1.79743e+07	3.11534e+07
RN114_HUMAN	0	sp|Q9Y508|RN114_HUMAN	YTFPCPYCPEK+DCGGAAQLAGPAAEADPLGR	2	2+2	44.14+48.14	1.26445e+07	2.08632e+07	2.39239e+07	2.36816e+07	1.02748e+07	1.15225e+07	1.08965e+07	6.17822e+06	2.52932e+07	1.8608e+07	7.03076e+06	2.45072e+07	7.67704e+06	1.41294e+07	1.02809e+07	1.47632e+06	1.10387e+07	3.36342e+06	8.13912e+06	5.92664e+06	6.61037e+06	3.8388e+06	2.0028e+07	1.68328e+07	9.90594e+06	8.27759e+06	1.01574e+07	6.62286e+06	6.3089e+06	1.41095e+07	6.7781e+06	4.42416e+06	7.54862e+06	5.13927e+06	2.95598e+06	1.03771e+06	7.75856e+06	6.60017e+06	5.80743e+06	8.86235e+06	1.81684e+06	3.88751e+06	8.33005e+06
PDXK_HUMAN	0	sp|O00764|PDXK_HUMAN	NPAGSVVMER+VLSIQSHVIR+TVSTLHHVLQR+IHSQEEALR+YDYVLTGYTR+LNNMNKYDYVLTGYTR+GQVLNSDELQELYEGLR+VVPLADIITPNQFEAELLSGR+EKVVPLADIITPNQFEAELLSGR+AQAGEGVRPSPMQLELR+RNPAGSVVMER+KIHSQEEALR	12	2+2+2+2+2+3+2+3+3+3+3+3	25.77+32.89+23.79+16.07+43.13+47.81+69.55+85.09+80.31+41.30+22.64+13.63	2.43446e+09	3.0271e+09	3.78851e+09	4.21121e+09	1.12782e+09	2.1086e+09	3.10808e+09	2.10058e+09	5.28001e+09	3.60901e+09	1.08746e+09	2.9793e+09	1.64948e+09	1.77194e+09	3.1412e+09	6.30741e+08	2.43148e+09	4.12973e+08	1.03645e+09	1.24977e+09	1.48006e+09	1.28052e+09	4.29404e+09	2.33228e+09	1.66187e+09	1.72174e+09	1.65017e+09	8.54532e+08	9.58773e+08	1.8216e+09	2.17631e+09	7.7519e+08	2.34223e+09	8.37857e+08	7.65203e+08	3.68268e+08	3.1504e+09	1.39685e+09	1.12206e+09	1.92215e+09	5.29338e+08	7.44576e+08	1.66053e+09
EZRI_HUMAN	0	sp|P15311|EZRI_HUMAN	IQVWHAEHR+QLLTLSSELSQAR+QRIDEFEAL+SGYLSSER+DNAMLEYLK+LQDYEEK+AKEAQDDLVK+ELSEQIQR+SQEQLAAELAEYTAK+IALLEEAR	10	2+2+2+2+2+2+2+2+3+2	22.55+51.69+45.58+19.73+51.49+16.95+16.26+23.62+56.61+38.07	1.29419e+08	1.93343e+08	2.39013e+08	5.27195e+08	2.92666e+08	1.19189e+08	1.83925e+08	1.27057e+08	5.0754e+08	3.91705e+08	2.28903e+08	2.14819e+08	1.12436e+08	1.98993e+08	4.81666e+08	9.36585e+07	2.86174e+08	6.63977e+07	8.57109e+07	1.88398e+08	1.00414e+08	2.21185e+08	3.28952e+08	1.584e+08	1.101e+08	9.39386e+07	1.79251e+08	2.22371e+08	1.96912e+08	1.8878e+08	1.97256e+08	1.25604e+08	1.50165e+08	9.83628e+07	1.34348e+08	5.73129e+07	2.2564e+08	1.44291e+08	8.36807e+07	1.5205e+08	1.55061e+08	1.07079e+08	9.878e+07
GAR1_HUMAN	0	sp|Q9NY12|GAR1_HUMAN	GQDQGPPER+DFYFSVK+VDEIFGQLR	3	2+2+2	12.84+48.57+46.18	2.79737e+07	2.11555e+07	3.57184e+07	2.14551e+07	4.4911e+07	3.55184e+07	2.60117e+07	1.89589e+07	2.05015e+07	2.24447e+07	2.83823e+07	1.7259e+07	1.69193e+07	3.61382e+07	2.72257e+07	4.80058e+06	1.8735e+07	5.7576e+06	2.1834e+07	1.01806e+07	2.13346e+07	5.36641e+06	4.8014e+07	2.02112e+07	2.86737e+07	2.40795e+07	2.76648e+07	3.67631e+07	3.53188e+07	5.14872e+07	2.33715e+07	5.76655e+07	2.9529e+07	2.65087e+07	3.18816e+07	1.91763e+07	5.06348e+07	4.42766e+07	1.75082e+07	3.5006e+07	3.17471e+07	3.82362e+07	2.56527e+07
DDAH1_HUMAN	0	sp|O94760|DDAH1_HUMAN	SFCSMAGPNLIAIGSSESAQK+TPEEYPESAK+LQLNIVEMKDENATLDGGDVLFTGR+IMQQMSDHRYDK+GAEILADTFK+LKDHMLIPVSMSELEK+QHQLYVGVLGSK+ALPESLGQHALR+GAEILADTFKDYAVSTVPVADGLHLK+SAKGEEVDVAR	10	3+2+3+2+2+3+2+3+3+2	58.10+20.74+67.53+21.13+44.22+52.36+35.73+34.69+70.85+16.32	8.4219e+07	2.22531e+08	2.7358e+08	4.88822e+08	2.6559e+08	1.77846e+08	2.03456e+08	2.88806e+08	5.66765e+08	8.00534e+08	2.28863e+08	4.68094e+08	1.59244e+08	2.1123e+08	8.85572e+08	4.33975e+07	7.33936e+08	7.42042e+07	6.86543e+07	4.83457e+08	2.8004e+08	4.65713e+08	2.81346e+08	2.02082e+08	1.2047e+08	8.83599e+07	1.40889e+08	2.46385e+08	3.07282e+08	1.1814e+08	3.06015e+08	7.22333e+07	3.23039e+08	9.41461e+07	1.73651e+08	8.40238e+07	1.63705e+08	2.1449e+08	1.05156e+08	2.16043e+08	8.31284e+07	9.41043e+07	2.25561e+08
PSME1_HUMAN	0	sp|Q06323|PSME1_HUMAN	APLDIPVPDPVKEK+IVVLLQR+TENLLGSYFPK	3	3+2+2	49.80+39.67+55.51	3.68351e+07	6.666e+07	5.75557e+07	8.75116e+07	4.73305e+07	4.25724e+07	4.31785e+07	2.16299e+07	1.07761e+08	4.91737e+07	3.78231e+07	4.18763e+07	2.16614e+07	4.82548e+07	1.03914e+08	1.9208e+07	6.14303e+07	1.09256e+07	2.13677e+07	2.20368e+07	1.70733e+07	3.43752e+07	5.00866e+07	3.95927e+07	2.16567e+07	1.99665e+07	3.22697e+07	3.20905e+07	3.84606e+07	3.26552e+07	4.64747e+07	2.57513e+07	4.2081e+07	2.36976e+07	2.40264e+07	1.63485e+07	4.48177e+07	4.43732e+07	1.30321e+07	2.49781e+07	1.58808e+07	1.85124e+07	1.6116e+07
UBP7_HUMAN	0	sp|Q93009|UBP7_HUMAN	HNYEGTLR+IQDYDVSLDK+TIPNDPGFVVTLSNR+FDKDHDVMLFLK+VLLDNVENK+FMYDPQTDQNIK+LSEVLQAVTDHDIPQQLVER+FDDDVVSR+GTCVEGTIPK+INDRFEFPEQLPLDEFLQK+LNTDPMLLQFFK+AVYMMPTEGDDSSK+SFGWETLDSFMQHDVQELCR	13	2+2+2+3+2+2+3+2+2+3+2+2+3	16.61+34.84+54.72+50.12+30.65+38.34+61.21+27.39+25.76+76.32+75.55+35.82+79.50	3.04784e+08	2.73663e+08	3.71455e+08	2.63934e+08	1.53019e+08	2.57481e+08	2.496e+08	1.46665e+08	4.85766e+08	3.51189e+08	1.17573e+08	2.23464e+08	1.05216e+08	2.19916e+08	4.18905e+08	4.61881e+07	2.80391e+08	6.5873e+07	1.34121e+08	1.42482e+08	1.70379e+08	8.1124e+07	1.99788e+08	1.58351e+08	1.71978e+08	1.18103e+08	1.85738e+08	1.55506e+08	1.42601e+08	1.64365e+08	1.97663e+08	1.09955e+08	2.20052e+08	9.40933e+07	1.10314e+08	6.34226e+07	1.5623e+08	1.18533e+08	1.12833e+08	1.99442e+08	5.25316e+07	6.44171e+07	1.26745e+08
NCK2_HUMAN	0	sp|O43639|NCK2_HUMAN	EWYYGNVTR+DSESSPSDFSVSLK+TGYVPSNYVER+VQLVDNVYCIGQR+IYDLNIPAFVK	5	2+2+2+2+2	38.66+43.57+34.36+49.22+65.31	7.94096e+07	1.20645e+08	1.25088e+08	1.732e+08	6.00654e+07	8.33244e+07	9.40723e+07	1.10595e+08	1.63673e+08	2.20559e+08	5.06042e+07	1.42764e+08	7.71985e+07	7.32235e+07	1.25265e+08	1.84972e+07	9.81856e+07	4.74118e+07	8.09116e+07	8.00136e+07	8.81626e+07	6.39728e+07	1.31357e+08	9.18925e+07	5.54403e+07	6.58137e+07	9.32916e+07	6.8361e+07	5.90929e+07	8.10498e+07	9.22803e+07	2.85612e+07	1.112e+08	3.33977e+07	3.32902e+07	2.41247e+07	1.04929e+08	8.19612e+07	7.76535e+07	8.88577e+07	3.2189e+07	5.02417e+07	1.01113e+08
GGA3_HUMAN	0	sp|Q9NZ52|GGA3_HUMAN	QGIVQSDPPIPVDR+SKNPDDLQEANK	2	2+2	42.23+15.66	9.52522e+06	3.1059e+07	1.75985e+07	2.93618e+07	6.89154e+06	1.46901e+07	1.67055e+07	2.20852e+07	1.58526e+07	4.67287e+07	9.76306e+06	2.86386e+07	1.05001e+07	9.73657e+06	3.04427e+07	1.32488e+06	1.81023e+07	8.74885e+06	2.40343e+07	2.09821e+07	3.56979e+07	1.28278e+07	2.6159e+07	2.81406e+07	7.86228e+06	1.01242e+07	8.76354e+06	7.6968e+06	9.21557e+06	7.94001e+06	1.2943e+07	3.76387e+06	1.79605e+07	4.58136e+06	5.35747e+06	2.65113e+06	7.16613e+06	1.19055e+07	1.08779e+07	2.81752e+07	6.46629e+06	1.0198e+07	2.15496e+07
OSBL1_HUMAN	0	sp|Q9BXW6|OSBL1_HUMAN	NDFSIWSILR+SKSEEDWK+ELHKVEGYIQDK+TGKPFNPLLGETYELVR+AMENGEIDQASEEK	5	2+2+3+3+2	77.76+13.42+25.87+60.08+25.04	4.28479e+07	4.27646e+07	5.86621e+07	3.64001e+07	1.43095e+07	3.63584e+07	4.16755e+07	3.61347e+07	7.35101e+07	9.17904e+07	1.7667e+07	6.74616e+07	2.25404e+07	3.66375e+07	7.81891e+07	4.25878e+06	4.90876e+07	1.06875e+07	2.42026e+07	4.71838e+07	4.38012e+07	1.46948e+07	3.27862e+07	2.87067e+07	3.00941e+07	2.88906e+07	2.33671e+07	2.16204e+07	1.94371e+07	1.71588e+07	4.80676e+07	7.78684e+06	6.33107e+07	1.37081e+07	1.24317e+07	1.10083e+07	1.97403e+07	1.65415e+07	2.18118e+07	2.44213e+07	3.98568e+06	9.98324e+06	3.73301e+07
RANG_HUMAN	0	sp|P43487|RANG_HUMAN	FLNAENAQK+FASENDLPEWK+TLEEDEEELFK+ICANHYITPMMELKPNAGSDR+FASENDLPEWKER+AWVWNTHADFADECPKPELLAIR	6	2+2+2+3+3+3	22.70+44.84+50.65+45.78+39.22+63.64	1.9466e+08	3.54963e+08	3.92705e+08	5.44325e+08	2.76316e+08	2.32809e+08	3.07306e+08	3.42315e+08	5.19975e+08	5.71659e+08	1.66219e+08	4.72862e+08	1.65505e+08	2.60962e+08	3.85314e+08	5.16385e+07	3.11609e+08	9.78455e+07	2.04117e+08	1.99142e+08	2.3051e+08	1.43128e+08	3.42233e+08	3.79215e+08	1.51405e+08	2.17566e+08	2.11282e+08	2.32797e+08	1.84942e+08	1.77865e+08	2.10468e+08	9.80909e+07	2.8371e+08	1.07011e+08	1.18743e+08	5.95848e+07	2.93111e+08	2.09252e+08	1.8482e+08	2.61518e+08	6.47678e+07	1.27434e+08	2.59589e+08
IF4E_HUMAN	0	sp|P06730|IF4E_HUMAN	IVIGYQSHADTATK+IAIWTTECENR+WLITLNK+EAVTHIGR	4	3+2+2+2	27.86+41.07+51.25+16.18	4.36435e+07	6.75456e+07	6.02575e+07	6.58714e+07	3.03947e+07	4.08891e+07	4.56071e+07	3.75063e+07	6.03775e+07	6.88088e+07	2.39797e+07	4.32143e+07	1.79796e+07	3.07587e+07	8.64222e+07	3.4535e+06	5.20675e+07	1.81187e+07	3.34806e+07	2.58236e+07	5.05985e+07	3.33624e+07	3.45292e+07	5.35469e+07	2.85546e+07	2.8897e+07	2.71033e+07	2.64745e+07	2.19002e+07	1.58328e+07	3.86035e+07	1.99826e+07	3.87126e+07	1.14344e+07	1.80528e+07	9.78427e+06	2.84649e+07	2.366e+07	1.85904e+07	3.00977e+07	8.13318e+06	2.33188e+07	3.92062e+07
IF1AX_HUMAN	0	sp|P47813|IF1AX_HUMAN	LEAMCFDGVKR	1	3	35.81	2.10234e+07	1.35923e+07	3.11824e+07	6.72561e+06	2.54915e+06	2.3987e+07	2.48751e+07	5.8559e+06	42282000	2.054e+07	1.42216e+07	2.84545e+07	1.0215e+07	2.13075e+07	3.54557e+07	3.04441e+06	2.11895e+07	2.98032e+06	1.03019e+07	1.01555e+07	1.14389e+07	1.14044e+07	4.13454e+07	3.80961e+06	1.57088e+07	7.38406e+06	5.59684e+06	7.57219e+06	7.00781e+06	17851308	1.56553e+07	8.49988e+06	1.01135e+07	7.60662e+06	5.40871e+06	954755	2.47849e+07	1.75718e+07	7.11486e+06	1.79163e+07	1.24725e+06	2.37736e+06	8.42413e+06
2ABA_HUMAN	0	sp|P63151|2ABA_HUMAN	YRDPTTVTTLR+DITLEASRENNKPR+VVIFQQEQENK+NAAQFLLSTNDK+VPVFRPMDLMVEASPR	5	3+3+2+2+3	29.12+23.57+32.94+44.18+62.39	1.25876e+08	1.71871e+08	2.11963e+08	2.08391e+08	9.93525e+07	1.29864e+08	1.46099e+08	1.77825e+08	3.36068e+08	3.51365e+08	9.4814e+07	2.17989e+08	9.83951e+07	1.22939e+08	2.71486e+08	2.18783e+07	2.05556e+08	4.40685e+07	8.74622e+07	1.50271e+08	1.29333e+08	8.57513e+07	2.2409e+08	1.16334e+08	9.5848e+07	1.0493e+08	1.00372e+08	1.06504e+08	1.03871e+08	8.32934e+07	1.44138e+08	6.55732e+07	1.96506e+08	5.74395e+07	8.84615e+07	4.21369e+07	1.42003e+08	1.37414e+08	7.16672e+07	1.43589e+08	4.15955e+07	4.56602e+07	1.07167e+08
PXL2B_HUMAN	0	sp|Q8TBF2|PXL2B_HUMAN	WIAQDLSSLAGLLDQHGVR	1	3	80.63	1.60275e+07	1.82166e+07	7.787e+06	1.05547e+07	1.46984e+06	1.05708e+07	1.54531e+07	1.07242e+07	3.13513e+07	3.17602e+07	5.43393e+06	1.18838e+07	8.52826e+06	1.18912e+07	2.5953e+07	2.04793e+06	2.01108e+07	2.91833e+06	6.56247e+06	1.11214e+07	8.92133e+06	3.16027e+06	1.14919e+07	5.32424e+06	6.75499e+06	5.51188e+06	9.0692e+06	2.98658e+06	7.46645e+06	6.58165e+06	1.75055e+07	985488	1.78488e+07	5.66228e+06	6.45789e+06	1.89202e+06	9.6262e+06	5.97275e+06	4.52115e+06	1.05241e+07	1.21874e+06	2.40422e+06	6.53223e+06
PCS1N_HUMAN	0	sp|Q9UHG2|PCS1N_HUMAN	AEAQEAEDQQAR+GLSAASPPLAETGAPR+GEAAGAVQELAR+ARAEAQEAEDQQAR+ALAHLLEAER+ILAGSADSEGVAAPR+SVPRGEAAGAVQELAR	7	2+2+2+2+2+2+3	14.36+37.79+31.56+14.41+33.40+30.80+34.39	9.95348e+07	4.36018e+08	1.07531e+08	4.63027e+08	5.80834e+08	1.91038e+08	1.61298e+08	1.34309e+08	1.37665e+08	4.82232e+08	1.97732e+08	1.11855e+08	7.49788e+07	3.81215e+08	4.22319e+08	6.89497e+06	9.91488e+07	8.72025e+07	3.06806e+08	1.48842e+08	1.59266e+08	1.31285e+08	2.62904e+08	3.51651e+08	8.49995e+07	1.49004e+08	1.62793e+08	7.31749e+08	3.33455e+08	6.26636e+08	2.04717e+08	5.6091e+08	3.22145e+08	1.65036e+08	5.95581e+08	1.05928e+08	3.19546e+08	3.14594e+08	3.00585e+08	3.19065e+08	2.61433e+08	1.22039e+09	1.71872e+08
TPA_HUMAN	0	sp|P00750|TPA_HUMAN	VYTAQNPSAQALGLGK+CAQESSVVR+GGLFADIASHPWQAAIFAK+ATCYEDQGISYR	4	2+2+3+2	40.52+15.79+73.83+30.88	3.5635e+07	4.90296e+07	2.25975e+07	2.68001e+07	7.37241e+07	2.67714e+07	2.42418e+07	3.71113e+07	3.20884e+07	3.23067e+07	8.64945e+07	2.24769e+07	2.36892e+07	6.90561e+07	5.21805e+07	8.63396e+06	1.01615e+07	5.02416e+06	1.5025e+07	2.14825e+07	1.24581e+07	1.21361e+07	8.48433e+07	1.81311e+08	6.02813e+07	1.70072e+07	6.09151e+07	7.87689e+07	4.56602e+07	1.56394e+08	4.58018e+07	3.77279e+07	2.2304e+07	3.73812e+07	4.1979e+07	1.05864e+07	1.22513e+08	1.05392e+08	1.8098e+07	3.85703e+07	4.0935e+07	2.06029e+07	5.43276e+07
GARS_HUMAN	0	sp|P41250|GARS_HUMAN	LPFAAAQIGNSFR+VPLVAEKPLKEPK+TFIGPGGNMPGYLRPETAQGIFLNFK+VDDSSGSIGR+TLYVEEVVPNVIEPSFGLGR+TFFSFPAVVAPFK	6	2+3+3+2+3+2	56.00+28.62+73.47+16.63+76.23+77.37	2.54514e+07	4.89293e+07	4.33466e+07	3.12257e+07	2.35202e+07	2.98872e+07	3.84807e+07	4.62956e+07	7.2772e+07	8.35744e+07	2.70968e+07	4.37355e+07	2.50001e+07	2.65299e+07	9.64319e+07	7.08427e+06	5.19654e+07	1.08847e+07	1.88013e+07	3.84631e+07	3.00258e+07	2.98529e+07	4.4524e+07	3.02193e+07	1.78976e+07	2.81958e+07	2.13771e+07	2.43362e+07	3.33099e+07	2.03171e+07	3.8407e+07	1.73871e+07	5.11239e+07	1.71023e+07	2.60517e+07	1.72632e+07	2.98095e+07	2.64491e+07	9.96448e+06	1.4606e+07	1.1266e+07	1.07147e+07	2.99179e+07
COEA1_HUMAN	0	sp|Q05707|COEA1_HUMAN	QKQESTVGGGTTR+IEWHLNAFSTK+LLVTPTSGGK+DGIDLAGFK+ETLLDAIK+NSDPLVGVILDNGGK+ISNVGSNSAR+TNQLNLQNTATK+DTLFTAESGTR+MMEMFGLVEK+ITWDPPSSPVK+TLPSSGPQNLR+DALVSQPTR+IGLAQYSGDPR+LMWIPVYGGK+NLVVGDETTSSLR+VIVVITDGR+VTVTPIYTDGEGVSVSAPGK+IGILITDGK+LTWDPTSR+GGNTLTGLALNYIFENSFKPEAGSR+ASAHAITGPPTELITSEVTAR+HFLENLVTAFDVGSEK+GDLQSQAMVR+VSEEWYNR+IFASQASGFSDALTGMVK+LQEIEGPSVSIMEK+VEEQDREIK+IGTDGTQVAMVQFTDDPR	29	3+3+2+2+2+2+2+2+2+2+2+2+2+2+2+2+2+2+2+2+3+3+3+2+2+2+2+2+2	10.79+49.32+27.13+48.84+48.72+58.31+13.63+26.84+34.58+58.54+43.56+27.84+23.74+34.18+60.61+36.78+36.54+48.41+41.25+35.38+81.85+51.87+68.71+26.52+30.05+63.16+47.71+14.20+51.39	3.87554e+08	1.87558e+09	2.17286e+08	5.60597e+08	4.84243e+08	5.37982e+08	2.96326e+08	1.87096e+08	5.57516e+08	6.67617e+08	1.18072e+09	3.94798e+08	6.46207e+08	2.3928e+09	1.09624e+09	1.10253e+08	1.40068e+08	1.40624e+08	2.84454e+08	1.67264e+08	1.76883e+08	3.11588e+08	2.07638e+09	9.61317e+08	2.26338e+08	4.87688e+08	1.58858e+09	2.38082e+09	7.5612e+08	1.91185e+09	6.19941e+08	2.00699e+09	5.07407e+08	1.12827e+09	9.92055e+08	7.70294e+08	2.30224e+09	1.37751e+09	2.15729e+08	6.54702e+08	8.88145e+08	3.05535e+08	8.99641e+08
TRIM2_HUMAN	0	sp|Q9C040|TRIM2_HUMAN	WVSIFSSDGK+VLQSQLDTLLQGQESIK+VFNQEGEFMLK+RPASMYSTGK+SADVSPTTEGVK+QTIIGQPMSVTITTK+EGDFTLSLR+LNELADQDFPLHPR+ENDQLDFIVETEGLKK+ASLQVQLDAVNKR	10	2+2+2+2+2+2+2+3+3+3	50.24+60.15+47.73+15.02+22.33+49.34+46.04+46.39+55.83+36.69	1.37754e+08	1.93954e+08	2.58064e+08	4.03199e+08	1.35297e+08	1.50058e+08	2.00761e+08	2.80595e+08	3.86716e+08	6.57882e+08	2.08312e+08	3.29253e+08	1.13953e+08	1.77732e+08	4.8713e+08	1.42128e+07	4.108e+08	6.23481e+07	1.23079e+08	4.35511e+08	3.52264e+08	1.04125e+08	2.92218e+08	1.65283e+08	1.08198e+08	1.47819e+08	9.25205e+07	1.33401e+08	1.72512e+08	9.02646e+07	1.85594e+08	7.4466e+07	2.45676e+08	6.82964e+07	1.03001e+08	8.31247e+07	1.35438e+08	1.44874e+08	8.54855e+07	1.4629e+08	7.80957e+07	7.54105e+07	2.72693e+08
STAR7_HUMAN	0	sp|Q9NQZ5|STAR7_HUMAN	AVEHPSVPESPEFVR	1	3	38.67	2.02394e+06	7.97309e+06	5.16207e+06	1.51284e+07	5.82649e+06	5.55065e+06	5.84917e+06	6.74482e+06	8.73974e+06	1.67452e+07	5.74823e+06	5.62205e+06	4.43011e+06	4.62107e+06	8.71162e+06	1.89869e+06	1.02404e+07	3.4848e+06	6.81676e+06	9.29128e+06	8.22291e+06	4.21844e+06	1.11575e+07	3.19435e+06	3.02058e+06	4.41587e+06	3.99677e+06	6.13315e+06	4.47209e+06	5.4321e+06	5.58846e+06	2.61507e+06	4.40972e+06	5.4316e+06	4.4772e+06	1.28285e+06	9.3259e+06	4.49356e+06	3.9739e+06	5.19663e+06	2.37058e+06	3.82105e+06	1.03321e+07
SELH_HUMAN	0	sp|Q8IZQ5|SELH_HUMAN	NAAALSQALR+LEAPELPVK	2	2+2	31.43+41.99	7.9477e+07	1.18073e+08	1.86523e+08	1.8142e+08	8.05439e+07	6.73326e+07	8.38864e+07	1.73904e+07	1.51755e+08	4.48467e+07	3.37287e+07	6.94457e+07	3.24646e+07	9.28086e+07	8.84436e+07	1.85466e+07	9.1459e+07	1.84238e+07	5.23973e+07	4.30367e+07	6.19871e+07	3.47021e+07	1.18761e+08	1.1915e+08	6.07981e+07	2.45938e+07	5.65866e+07	5.24112e+07	4.83977e+07	6.31031e+07	5.33474e+07	2.25407e+07	4.50937e+07	2.74388e+07	2.85685e+07	8.21352e+06	5.98918e+07	5.62633e+07	3.27089e+07	4.8187e+07	1.78096e+07	2.67173e+07	5.74172e+07
COMD6_HUMAN	0	sp|Q7Z4G1|COMD6_HUMAN	SDVTNQLVDFQWK+LGMAVSSDTCR	2	2+2	59.75+27.30	1.37767e+07	2.16501e+07	1.87015e+07	3.3503e+07	1.31196e+07	1.23493e+07	1.5816e+07	1.40803e+07	3.18942e+07	3.09687e+07	1.06823e+07	2.03979e+07	1.12588e+07	2.00398e+07	2.03367e+07	1.37926e+06	1.46833e+07	7.16902e+06	1.28267e+07	1.50416e+07	1.24319e+07	7.30739e+06	5.10308e+07	1.61116e+07	1.00524e+07	1.29647e+07	1.60266e+07	9.43751e+06	8.69546e+06	9.66197e+06	1.97247e+07	6.33943e+06	1.34616e+07	6.40642e+06	5.36271e+06	2.16087e+06	8.68388e+06	1.15162e+07	7.93212e+06	2.61137e+07	7.48604e+06	7.02823e+06	8.8563e+06
EIF3A_HUMAN	0	sp|Q14152|EIF3A_HUMAN	LESLNIQR+LGDSSLSR+SGNALFHASTLHR+ILQEHEQIK+EKEELEQR+ANEFLEVGK+NLTQDEMQR+RAEEQMLK+EDAPIGPHLQSMPSEQIR+KQPALDVLYDVMK+MHLSQIQR+TLSFGSDLNYATR+QPALDVLYDVMK+NQLTAMSSVLAK+VLLATLSIPITPER+LLDMDGIIVEK+LATLLGLQAPPTR+KGPEADSEWR+LLLTPWVK+IKDMDLWEQQEEER+AFKDIDIEDLEELDPDFIMAK	21	2+2+3+2+2+2+2+2+3+3+2+2+2+2+2+2+2+2+2+2+3	31.72+19.49+28.25+20.45+12.65+35.94+23.15+16.07+43.21+60.82+23.69+49.05+70.13+48.00+67.35+56.55+54.22+20.69+58.51+40.78+79.21	5.02255e+08	5.69883e+08	5.63393e+08	5.90012e+08	2.54914e+08	3.69455e+08	4.6304e+08	2.08218e+08	8.01978e+08	6.06015e+08	2.10862e+08	3.99244e+08	1.80995e+08	4.19161e+08	6.0114e+08	8.74059e+07	4.16659e+08	1.10247e+08	2.37968e+08	2.42157e+08	3.15804e+08	1.9111e+08	5.12412e+08	3.81329e+08	2.27275e+08	2.07401e+08	3.46885e+08	3.18461e+08	2.34611e+08	3.11557e+08	3.2982e+08	2.33752e+08	3.15155e+08	1.79649e+08	1.80504e+08	8.10828e+07	4.33674e+08	2.72491e+08	1.95456e+08	2.76301e+08	1.28897e+08	9.00429e+07	2.58896e+08
SCFD1_HUMAN	0	sp|Q8WVM8|SCFD1_HUMAN	VNLEESSGVENSPAGARPK+SNPETDDYR+NSLFTGDTLGAGQFSFQRPLLVLVDR+ALTDAGCNLNPLQYIK+SKLEDIANAALAASAVTQVAK+QQNLPVTR+ILDNLMEMK+SYDLTPVDKFWQK+VMNTGSQFVMEGVK+MASAPASYGSTTTKPMGLLSR+LTSAVSSLPELLEK	11	3+2+3+2+3+2+2+3+2+3+2	29.01+17.51+81.15+64.56+66.99+22.76+50.62+54.96+43.69+43.19+60.95	1.57385e+08	2.7676e+08	2.16885e+08	3.29862e+08	1.26141e+08	1.40967e+08	1.73289e+08	1.15418e+08	2.80615e+08	2.62748e+08	6.85294e+07	1.53865e+08	7.97632e+07	1.55714e+08	2.01018e+08	2.8695e+07	1.54452e+08	3.90452e+07	9.97366e+07	9.76767e+07	1.05437e+08	6.08652e+07	2.713e+08	2.4243e+08	9.76389e+07	9.00279e+07	1.18253e+08	1.05667e+08	7.10946e+07	9.25397e+07	1.33265e+08	5.01812e+07	1.461e+08	5.52184e+07	5.857e+07	2.20948e+07	1.53126e+08	1.39974e+08	8.82235e+07	1.26908e+08	3.98897e+07	4.96358e+07	8.91032e+07
PDE1A_HUMAN	0	sp|P54750|PDE1A_HUMAN	IVIPLIEEASK	1	2	60.38	5.78134e+06	3.47457e+06	1.15915e+07	1.18078e+07	3.54666e+06	7.26463e+06	9.10602e+06	1.42111e+07	1.22115e+07	2.50801e+07	6.25918e+06	1.22115e+07	4.64001e+06	5.09793e+06	1.4789e+07	625884	1.45453e+07	2.66612e+06	3.59788e+06	1.31615e+07	1.13779e+07	2.6446e+06	3.69013e+06	3.86384e+06	4.39728e+06	4.58471e+06	3.08531e+06	3.25831e+06	4.55587e+06	2.39906e+06	8.87151e+06	2.5555e+06	1.40659e+07	1.58816e+06	2.82579e+06	3.60433e+06	4.29538e+06	2.86293e+06	3.56713e+06	4.79717e+06	973273	3.96689e+06	1.17777e+07
EIF3B_HUMAN	0	sp|P55884|EIF3B_HUMAN	ITNDFYPEEDGKTK+DFSWSPGGNIIAFWVPEDKDIPAR+AQAVSEDAGGNEGR+GYIFLEYASPAHAVDAVK+VTLMQLPTR+FSHQGVQLIDFSPCER+GTQGVVTNFEIFR+GTYLATFHQR+TMMEDFRK+MAQELYMEQK+ETIIAFAWEPNGSK	11	2+3+2+3+2+3+2+2+2+2+2	30.54+83.31+16.21+59.85+45.37+50.68+58.18+29.72+26.82+31.95+61.76	2.11937e+08	2.61717e+08	2.45924e+08	3.05538e+08	1.40417e+08	1.65244e+08	1.92052e+08	1.23696e+08	3.58341e+08	2.26043e+08	9.58576e+07	1.66484e+08	7.26446e+07	1.87377e+08	2.9912e+08	4.21341e+07	2.21575e+08	4.97551e+07	1.0288e+08	1.19176e+08	1.17468e+08	7.60129e+07	2.29436e+08	1.82546e+08	9.8726e+07	8.44078e+07	1.71779e+08	1.51357e+08	1.07976e+08	1.34473e+08	1.44234e+08	9.14918e+07	1.49875e+08	8.93137e+07	8.36553e+07	3.82696e+07	1.91749e+08	1.422e+08	7.75931e+07	1.44975e+08	5.21271e+07	3.91338e+07	1.10851e+08
PLCG1_HUMAN	0	sp|P19174|PLCG1_HUMAN	LSEPVPQTNAHESK+EVAQTADAR+IGTAEPDYGALYEGR+NPGFYVEANPMPTFK+NMLSQVNYR+SGDITYGQFAQLYR+TMDLPFLEASTLR+VLGDTLLTKPVEISADGLPSPNQLK+AVPLKNNYSEDLELASLLIK+NNYSEDLELASLLIK	10	2+2+2+2+2+2+2+3+3+2	22.92+12.65+43.83+56.90+35.61+55.06+69.79+64.78+74.98+77.10	1.56918e+08	1.82047e+08	1.84641e+08	2.25301e+08	9.48202e+07	1.17971e+08	1.87195e+08	1.12253e+08	3.32137e+08	2.62351e+08	8.55227e+07	2.15222e+08	9.05233e+07	1.21208e+08	2.4379e+08	2.35631e+07	1.56819e+08	3.09999e+07	6.41964e+07	1.11072e+08	8.85574e+07	6.79786e+07	1.8515e+08	1.57627e+08	9.41357e+07	6.00621e+07	1.27343e+08	6.61005e+07	6.60302e+07	1.24126e+08	1.36121e+08	6.84794e+07	1.0909e+08	8.12219e+07	6.37544e+07	3.06394e+07	1.89338e+08	1.06994e+08	6.39507e+07	9.50265e+07	4.56932e+07	3.56309e+07	7.43854e+07
TM1L2_HUMAN	0	sp|Q6ZVM7|TM1L2_HUMAN	VSNEEVTEELLHVNDDLNNVFLR+DGFDMFAQTR+IVELISR+SVPEVDPAATMPR+GVEFPMADLDALSPIHTPQR+GNSLAEQR	6	3+2+2+2+3+2	76.90+50.43+34.30+40.71+70.36+13.86	1.11745e+08	2.39869e+08	2.13287e+08	2.00627e+08	1.9612e+08	1.17908e+08	1.50518e+08	2.0274e+08	4.20789e+08	4.24686e+08	8.49673e+07	3.26585e+08	1.03057e+08	1.16852e+08	3.68063e+08	2.0437e+07	2.33746e+08	3.19184e+07	1.11787e+08	1.54345e+08	1.61974e+08	1.07331e+08	310597945	1.66095e+08	8.0861e+07	9.83877e+07	1.10849e+08	9.98847e+07	1.01833e+08	8.94337e+07	1.63731e+08	5.07781e+07	2.04647e+08	6.187e+07	8.27307e+07	3.86747e+07	1.29857e+08	2.47848e+08	8.39972e+07	1.81437e+08	4.82926e+07	4.50424e+07	1.07482e+08
HOOK3_HUMAN	0	sp|Q86VS8|HOOK3_HUMAN	LASTGSGQSFLAR+IALLQSLLDDANLR+HLQLQTQLEQLQEETFR+LHEANNELQK+ESPVSAGNDAYVDLDR+LNQSDSIEDPNSPAGR+KNELETENR+LLEVQSQVEELQK+LNQSDSIEDPNSPAGRR+IDPAYFDENWLNR	10	2+3+3+2+2+2+2+2+3+2	33.68+80.80+62.38+15.53+42.01+27.38+13.24+46.54+24.69+62.94	1.18852e+08	1.38497e+08	1.34528e+08	1.45645e+08	9.65053e+07	8.41242e+07	1.18793e+08	4.90082e+07	1.82542e+08	1.43544e+08	4.06713e+07	1.01748e+08	4.60402e+07	1.01568e+08	1.57548e+08	2.53152e+07	5.26006e+07	3.01069e+07	4.92999e+07	5.83922e+07	7.07241e+07	3.75816e+07	1.32118e+08	1.16301e+08	7.01036e+07	4.82865e+07	8.02546e+07	6.97493e+07	4.22123e+07	6.77166e+07	8.70351e+07	4.17563e+07	8.85676e+07	4.17895e+07	4.17857e+07	1.78696e+07	8.9148e+07	5.43979e+07	5.0455e+07	5.22804e+07	2.60828e+07	4.34469e+07	6.15367e+07
ADX_HUMAN	0	sp|P10109|ADX_HUMAN	VPETVADAR	1	2	21.74	9.65129e+06	2.62642e+07	2.65806e+07	5.54553e+07	2.92703e+07	2.28008e+07	2.42225e+07	1.78481e+07	4.7228e+07	4.3079e+07	1.63018e+07	2.97449e+07	1.52151e+07	1.59709e+07	3.21014e+07	5.27038e+06	1.8092e+07	4.44546e+06	1.14341e+07	1.32537e+07	1.41221e+07	1.26334e+07	3.2669e+07	3.37795e+07	4.94431e+06	8.78109e+06	1.66129e+07	2.38909e+07	1.32903e+07	14384308	1.31287e+07	6.91562e+06	2.03171e+07	1.09837e+07	8.70198e+06	2.4682e+06	1.9165e+07	1.55901e+07	9.59393e+06	1.42462e+07	1.30159e+07	1.38326e+07	2.12969e+07
PPP5_HUMAN	0	sp|P53041|PPP5_HUMAN	AFLEENNLDYIIR	1	2	62.76	3.49867e+06	1.1288e+07	9.97838e+06	1.11633e+07	6.79777e+06	6.61593e+06	5.04529e+06	8.14197e+06	7.73324e+06	1.55623e+07	6.75075e+06	1.37203e+07	5.44621e+06	4.56149e+06	1.34213e+07	1.14914e+06	1.0719e+07	3.88221e+06	5.33999e+06	6.62237e+06	5.84671e+06	5.84671e+06	8.73108e+06	7.85797e+06	4.07866e+06	2.38234e+06	4.12855e+06	5.30101e+06	7.73324e+06	4.24932e+06	7.97256e+06	2.918e+06	1.44168e+07	3.42662e+06	5.46316e+06	3.64211e+06	5.22817e+06	5.88568e+06	2.29191e+06	6.00262e+06	3.98161e+06	4.05372e+06	6.19751e+06
GBRL2_HUMAN	0	sp|P60520|GBRL2_HUMAN	AIFLFVDK	1	2	57.62	2.4114e+06	4.35858e+06	3.62355e+06	3.03037e+06	2.86274e+06	2.85818e+06	2.62505e+06	4.59462e+06	5.06781e+06	6.68182e+06	2.98768e+06	4.19094e+06	2.3089e+06	2.62158e+06	8.10721e+06	1.40171e+06	5.64825e+06	820156	927374	4.90215e+06	3.80234e+06	2.23277e+06	4.43238e+06	3.09485e+06	2.07613e+06	1.3411e+06	1.59901e+06	1.72796e+06	3.31407e+06	1.67846e+06	3.68347e+06	1.0749e+06	7.12609e+06	1.43602e+06	3.01748e+06	3.44302e+06	2.20486e+06	2.8186e+06	1.07107e+06	3.1502e+06	930690	769311	2.46489e+06
TIPRL_HUMAN	0	sp|O75663|TIPRL_HUMAN	VVPTTDHIDTEK+IDPNPADSQK+ISSLMHVPPSLFTEPNEISQYLPIK	3	3+2+3	23.42+20.61+80.87	9.50491e+06	1.3751e+07	1.41975e+07	1.51555e+07	1.33252e+07	1.29119e+07	1.38568e+07	2.70793e+07	2.69207e+07	4.38004e+07	1.20269e+07	2.42422e+07	1.12315e+07	1.45821e+07	5.85411e+07	2.42949e+06	4.00262e+07	8.21773e+06	8.46889e+06	1.67965e+07	1.66769e+07	1.50341e+07	1.60256e+07	1.54658e+07	1.21837e+07	9.36124e+06	6.82357e+06	1.31571e+07	1.26532e+07	9.15362e+06	2.10477e+07	8.69461e+06	3.05993e+07	7.124e+06	1.25618e+07	3.81778e+06	7.8471e+06	8.97585e+06	5.87776e+06	1.48076e+07	4.59289e+06	5.12142e+06	1.51428e+07
TXLNA_HUMAN	0	sp|P40222|TXLNA_HUMAN	VQDLSAGGQGSLTDSGPER	1	2	32.7	1.20657e+06	1.9015e+06	2.02368e+06	3.84882e+06	1.69531e+06	2.22575e+06	1.7421e+06	925709	3.61209e+06	3.6117e+06	1.21067e+06	3.00116e+06	928297	2.31052e+06	2.98717e+06	248380	1.94085e+06	580792	1.60449e+06	743121	1.69224e+06	1.09891e+06	2.48612e+06	1.68768e+06	1.06912e+06	1.26003e+06	1.34403e+06	2.37497e+06	1.31349e+06	1.22415e+06	1.20178e+06	1.1343e+06	1.50218e+06	909419	885839	310044	1.88142e+06	720767	1.13442e+06	831494	508715	561989	1.80923e+06
RBM12_HUMAN	0	sp|Q9NTZ6|RBM12_HUMAN	TEMQNMIELSR+YVEVSPATER+ATGEGFVEFR+QNMGPSGQTHPPPQTLPR+FLSPQDTFEALKR+EMILNPEGDVNSAK+GMPTGEAMVAFESR+LQNFSYDQR	8	2+2+2+3+3+2+2+2	45.16+25.88+40.42+28.71+53.05+40.06+50.05+30.25	1.23885e+08	1.54166e+08	2.04896e+08	1.03755e+08	9.44842e+07	1.15431e+08	1.09897e+08	2.72062e+07	1.7106e+08	9.6964e+07	3.81067e+07	8.84393e+07	3.82931e+07	1.38898e+08	1.49885e+08	2.3669e+07	1.35937e+08	2.85122e+07	5.64685e+07	5.61708e+07	9.60853e+07	3.66967e+07	1.1202e+08	1.29065e+08	9.67362e+07	4.01536e+07	6.36467e+07	6.33837e+07	4.6142e+07	7.27051e+07	7.36968e+07	4.2762e+07	8.56554e+07	3.66064e+07	3.92219e+07	1.51742e+07	6.18541e+07	4.75475e+07	5.25433e+07	8.38684e+07	1.59317e+07	3.76167e+07	6.51452e+07
AP1M1_HUMAN	0	sp|Q9BXS5|AP1M1_HUMAN	ILQEYITQEGHK+EEEGMLSPILAHGGVR+FEIPYFTTSGIQVR+YITQNGDYQLR+WVPENSEIVWSIK	5	3+3+2+2+2	33.04+49.77+70.46+33.21+61.12	1.62268e+08	1.60417e+08	1.88903e+08	1.60413e+08	5.98223e+07	1.20829e+08	1.58404e+08	1.14128e+08	2.82402e+08	2.40442e+08	5.67501e+07	1.3093e+08	7.13523e+07	1.04801e+08	2.03997e+08	2.42221e+07	1.48409e+08	3.52384e+07	6.13732e+07	7.68653e+07	7.9516e+07	3.75396e+07	1.52114e+08	8.38753e+07	9.53611e+07	8.83226e+07	1.1232e+08	7.92821e+07	6.96004e+07	7.83184e+07	1.15666e+08	5.41637e+07	1.49328e+08	5.67194e+07	5.75108e+07	3.3337e+07	1.31598e+08	6.18874e+07	6.60141e+07	6.68117e+07	2.57466e+07	3.78659e+07	7.17735e+07
KAP2_HUMAN	0	sp|P13861|KAP2_HUMAN	APASVLPAATPR+SVGQYDNR+QSLGHPPPEPGPDR+AASAYAVGDVK+AATIVATSEGSLWGLDR+LLGPCMDIMKR+ADEHVIDQGDDGDNFYVIER+IVDVIGEK+DGGNQEVEIAR+GTYDILVTK+NLDQEQLSQVLDAMFER+KMFESFIESVPLLK+MFESFIESVPLLK	13	2+2+2+2+2+3+3+2+2+2+3+3+2	33.70+15.18+24.13+26.25+58.75+44.42+47.38+30.40+25.43+39.51+84.70+70.03+77.59	2.11554e+08	3.45513e+08	4.02788e+08	5.34877e+08	2.89426e+08	2.73092e+08	2.6146e+08	3.02486e+08	8.14881e+08	6.05475e+08	2.08839e+08	3.89861e+08	1.79006e+08	2.47306e+08	7.27138e+08	1.00995e+08	3.56783e+08	1.00867e+08	1.58317e+08	2.3658e+08	2.14969e+08	2.89557e+08	4.21799e+08	3.43366e+08	2.12483e+08	1.62327e+08	2.94398e+08	2.47478e+08	2.18477e+08	1.91531e+08	2.84223e+08	1.39925e+08	3.56733e+08	1.5239e+08	1.79749e+08	8.43917e+07	2.93602e+08	2.43456e+08	1.57051e+08	2.74277e+08	1.60536e+08	1.65377e+08	2.17939e+08
RGCC_HUMAN	0	sp|Q9H4X1|RGCC_HUMAN	ELEAFIADLDK	1	2	62.71	7.95716e+06	1.57154e+07	1.52512e+07	1.9495e+07	1.62459e+07	9.39559e+06	6.66807e+06	5.90665e+06	1.45881e+07	1.22236e+07	5.21013e+06	1.29967e+07	5.99705e+06	7.61381e+06	1.42283e+07	2.97269e+06	1.8382e+07	1.28867e+06	1.05728e+07	6.46743e+06	5.55958e+06	2.00209e+06	1.7675e+07	1.31293e+07	4.025e+06	4.88039e+06	8.02347e+06	9.01811e+06	5.66948e+06	9.41528e+06	5.72804e+06	4.57971e+06	6.82084e+06	4.4198e+06	7.95716e+06	2.42693e+06	1.83782e+07	4.37054e+06	2.02459e+06	5.97735e+06	1.73697e+06	1.25653e+06	3.9849e+06
KCY_HUMAN	0	sp|P30085|KCY_HUMAN	MKPLVVFVLGGPGAGK+KNPDSQYGELIEK+NQDNLQGWNK+FLIDGFPR+SDDNRESLEK+YGYTHLSAGELLR+EMDQTMAANAQK+IQTYLQSTKPIIDLYEEMGK	8	3+2+2+2+2+3+2+3	61.23+31.46+27.63+55.96+13.03+44.38+22.52+69.68	4.46507e+08	9.02179e+08	7.82528e+08	8.97604e+08	3.56818e+08	4.76812e+08	5.3214e+08	5.93127e+08	9.97877e+08	1.15472e+09	3.06884e+08	6.5971e+08	3.34909e+08	4.47325e+08	8.2383e+08	8.53431e+07	6.87774e+08	1.15903e+08	3.31557e+08	3.83557e+08	4.26738e+08	2.35088e+08	7.71886e+08	6.03896e+08	2.86055e+08	4.03903e+08	4.96783e+08	4.07695e+08	2.62795e+08	3.28351e+08	4.69321e+08	1.72219e+08	5.77444e+08	2.1926e+08	2.62682e+08	1.47257e+08	5.59293e+08	3.85561e+08	2.8121e+08	4.70215e+08	7.61863e+07	1.96015e+08	3.30444e+08
CLIC5_HUMAN	0	sp|Q9NZA1|CLIC5_HUMAN	QQNNAALER+ESNTAGIDIFSK+NYDIPAEMTGLWR	3	2+2+2	14.55+45.13+65.65	1.06211e+08	1.23102e+08	1.21278e+08	8.86028e+07	4.48475e+07	7.15293e+07	1.61085e+08	1.89097e+07	2.1797e+08	8.61327e+07	2.02843e+07	1.02181e+08	3.93896e+07	7.58101e+07	8.07087e+07	4.0659e+07	6.18959e+07	1.21572e+07	3.33173e+07	4.18482e+07	3.57304e+07	4.78771e+07	1.51408e+08	5.1445e+07	6.38319e+07	4.12859e+07	9.33311e+07	3.61183e+07	2.86389e+07	7.05648e+07	6.69664e+07	1.52939e+07	5.47044e+07	2.06046e+07	2.17608e+07	8.66911e+06	7.01197e+07	5.63224e+07	5.40867e+07	8.824e+07	1.40095e+07	2.24179e+07	3.28129e+07
TACC1_HUMAN	0	sp|O75410|TACC1_HUMAN	EQALADLNSVER+DEGAVISQISDISNR+AIGGEFSDTNAAVEGTPLPK+SAGLEQPTDPVAR+SFQQLTMEKEQALADLNSVER	5	2+2+2+2+3	38.91+53.05+48.81+30.64+60.04	3.70441e+07	8.05968e+07	6.66961e+07	8.47644e+07	4.48599e+07	3.6387e+07	4.59975e+07	4.75039e+07	1.20558e+08	9.20622e+07	2.75844e+07	6.33866e+07	2.99062e+07	3.95393e+07	7.324e+07	1.47617e+07	4.35241e+07	1.86334e+07	3.55333e+07	5.54596e+07	3.30146e+07	2.03037e+07	6.0745e+07	6.58828e+07	3.29544e+07	3.56814e+07	4.39237e+07	4.72189e+07	2.82633e+07	3.01802e+07	4.65133e+07	2.20391e+07	4.78442e+07	1.82748e+07	4.46733e+07	1.13812e+07	5.33991e+07	2.87462e+07	2.83543e+07	3.62671e+07	1.23401e+07	2.39085e+07	3.15906e+07
RECQ1_HUMAN	0	sp|P46063|RECQ1_HUMAN	ISSMVVMENVGQQK+FRPLQLETINVTMAGK+EVFLVMPTGGGK+SMENYYQESGR	4	2+3+2+2	42.84+56.43+50.86+28.11	6.61142e+07	3.76825e+07	8.20738e+07	5.33555e+07	4.04034e+07	5.30465e+07	4.91638e+07	1.76344e+07	9.89211e+07	3.04776e+07	2.57157e+07	4.31257e+07	2.10446e+07	4.50318e+07	5.91129e+07	2.55259e+07	4.93672e+07	5.9748e+06	3.08128e+07	2.15317e+07	2.37318e+07	1.91516e+07	7.23727e+07	2.33792e+07	4.42607e+07	3.08079e+07	4.29949e+07	2.90238e+07	2.47564e+07	4.17481e+07	3.2907e+07	2.73943e+07	2.99956e+07	2.05979e+07	2.40717e+07	1.70054e+07	2.89673e+07	3.88164e+07	1.93249e+07	2.84313e+07	1.34241e+07	8.7811e+06	1.27165e+07
SRP19_HUMAN	0	sp|P09132|SRP19_HUMAN	TGGADQSLQQGEGSK+SVMLYAAEMIPK	2	2+2	17.59+62.47	1.73898e+07	2.60806e+07	3.04894e+07	4.58601e+07	1.51642e+07	2.05165e+07	2.39457e+07	9.88288e+06	3.3386e+07	2.9286e+07	9.49521e+06	1.95018e+07	8.37659e+06	2.43294e+07	2.8424e+07	4.77137e+06	2.10517e+07	4.07963e+06	1.08563e+07	1.23902e+07	1.98892e+07	4.65607e+06	2.34521e+07	2.32999e+07	1.33641e+07	1.12631e+07	1.36589e+07	1.53201e+07	7.86753e+06	1.35952e+07	1.53856e+07	1.06167e+07	1.94886e+07	6.06292e+06	7.49084e+06	5.06213e+06	1.35345e+07	1.32094e+07	8.91289e+06	1.53191e+07	3.32884e+06	4.73469e+06	1.4249e+07
IF5_HUMAN	0	sp|P55010|IF5_HUMAN	ALNRPPTYPTK+LCTFILK+GMLDTHHK+AMGPLVLTEVLFNEK+MDEISDHAK+VLTLSDDLER+VNILFDFVK+TVIVNMVDVAK+FVLCPECENPETDLHVNPK+RMDEISDHAK+SDNKDDDIDIDAI	11	3+2+2+2+2+2+2+2+3+2+2	24.22+44.61+12.96+84.21+16.71+42.67+69.57+46.67+49.08+15.74+45.83	2.61181e+08	4.49944e+08	3.86668e+08	4.77875e+08	1.37726e+08	2.28957e+08	2.93203e+08	3.0145e+08	4.97228e+08	6.02783e+08	1.61833e+08	3.23667e+08	1.69269e+08	2.27976e+08	3.80591e+08	2.72384e+07	3.75347e+08	6.20495e+07	1.60592e+08	2.22145e+08	2.47073e+08	1.31922e+08	4.00687e+08	3.39444e+08	1.69629e+08	1.83405e+08	1.89926e+08	1.60399e+08	1.38216e+08	1.87971e+08	2.46898e+08	8.31777e+07	2.90135e+08	9.8096e+07	8.97753e+07	5.76226e+07	2.94785e+08	2.15562e+08	1.48905e+08	2.46908e+08	4.34619e+07	6.74139e+07	2.16781e+08
S38A3_HUMAN	0	sp|Q99624|S38A3_HUMAN	SPSKEPHFTDFEGK+HSEGLLPVITPMAGNQR	2	2+3	29.28+51.62	9.48562e+06	1.85836e+07	2.86844e+07	5.34174e+07	2.24925e+07	1.50662e+07	2.35023e+07	9.62334e+06	3.65095e+07	9.9465e+06	1.31205e+07	1.55713e+07	6.25473e+06	1.29923e+07	3.68298e+07	7.31433e+06	1.77921e+07	3.0563e+06	6.96803e+06	8.85506e+06	9.51983e+06	8.78642e+06	2.22227e+07	2.18441e+07	7.18531e+06	5.6313e+06	2.09439e+07	1.41622e+07	5.76535e+06	1.17813e+07	7.29664e+06	1.24812e+07	1.55808e+07	9.35594e+06	8.76452e+06	737262	1.99442e+07	1.02886e+07	4.79684e+06	9.04058e+06	3.6648e+06	1.10857e+07	9.99462e+06
NGAL_HUMAN	0	sp|P80188|NGAL_HUMAN	ELTSELKENFIR+VPLQQNFQDNQFQGK+SYPGLTSYLVR+TFVPGCQPGEFTLGNIK	4	3+2+2+2	45.31+40.50+53.55+57.95	6.69019e+07	6.63721e+07	7.30861e+07	8.77592e+07	5.06647e+06	1.77089e+07	6.91462e+07	7.28965e+06	5.32995e+07	3.83309e+07	6.05844e+06	1.09332e+08	5.11569e+07	4.46631e+07	3.22329e+07	9.60699e+06	3.75386e+07	1.17486e+07	9.50817e+06	4.60284e+07	1.96306e+07	8.10587e+06	4.05742e+07	7.27008e+06	511561	3.34338e+06	4.51827e+07	8.08934e+06	2.05469e+07	3.20268e+07	3.64211e+07	1.77188e+07	1.16173e+08	2.7286e+07	1.03082e+07	2.20865e+06	1.93224e+07	1.70064e+07	3.40985e+07	1.74865e+07	2.04398e+07	7.25662e+06	1.00333e+07
TAGL3_HUMAN	0	sp|Q9UI15|TAGL3_HUMAN	GPSYGLSR+AAETYGVR+YDADLENK+GFSEEQLR+QGQNVIGLQMGSNK+TTDIFQTVDLWEGK+TTDIFQTVDLWEGKDMAAVQR+LINSLYPPGQEPIPK+TLMALGSVAVTK+WLMDGTVLCK+QMEQISQFLK	11	2+2+2+2+2+2+3+2+2+2+2	23.65+18.72+21.76+28.09+37.62+70.38+69.52+49.68+47.97+53.37+51.85	3.85264e+08	5.9657e+08	5.29484e+08	6.40279e+08	5.81597e+08	4.63816e+08	4.51083e+08	4.21787e+08	9.5952e+08	1.62987e+09	3.94077e+08	6.83559e+08	4.08275e+08	3.44737e+08	2.50148e+09	5.91927e+07	6.04318e+08	2.25033e+08	3.07743e+08	6.34163e+08	7.0735e+08	2.49152e+08	7.04249e+08	5.11748e+08	3.2082e+08	2.12694e+08	4.18686e+08	3.79701e+08	4.44281e+08	2.85814e+08	4.58364e+08	1.38518e+08	5.31658e+08	2.63093e+08	3.15918e+08	1.84352e+08	1.81598e+08	5.6752e+08	2.53331e+08	6.0383e+08	2.42953e+08	1.37304e+08	4.45869e+08
TM263_HUMAN	0	sp|Q8WUH6|TM263_HUMAN	TAVTTVPSMGIGLVK+GGVSAVAGGVTAVGSAVVNKVPLTGK	2	2+3	54.18+60.39	8.13334e+06	1.73308e+07	1.98286e+07	2.05488e+07	1.04736e+07	8.78276e+06	6.42494e+06	6.61695e+06	1.36066e+07	1.76234e+07	4.64309e+06	1.54875e+07	4.72903e+06	7.70705e+06	7.1101e+06	839945	1.32093e+07	843653	7.15789e+06	6.25974e+06	6.0705e+06	2.6885e+06	2.76752e+07	1.38818e+07	3.70605e+06	2.86196e+06	7.13566e+06	5.15994e+06	4.51094e+06	5.79977e+06	8.49785e+06	3.26709e+06	1.40843e+07	2.62245e+06	3.3391e+06	1.11781e+06	8.23707e+06	1.03314e+07	2.36314e+06	1.15594e+07	1.65305e+06	1.22224e+06	3.07449e+06
SRC_HUMAN	0	sp|P12931|SRC_HUMAN	TLKPGTMSPEAFLQEAQVMK+GPSAAFAPAAAEPK+LFGGFNSSDTVTSPQR+TQFNSLQQLVAYYSK	4	3+2+2+2	65.25+33.03+44.58+73.87	2.31829e+07	4.71754e+07	6.24745e+07	4.18415e+07	2.60586e+07	3.40311e+07	3.32529e+07	3.85943e+07	6.66317e+07	7.83291e+07	2.43119e+07	6.66996e+07	2.56659e+07	2.21946e+07	4.36034e+07	9.14123e+06	3.78861e+07	9.29304e+06	2.26972e+07	1.89038e+07	3.31697e+07	1.8471e+07	4.07399e+07	4.88291e+07	2.05389e+07	2.10502e+07	3.98424e+07	2.50926e+07	2.39141e+07	2.14321e+07	3.14253e+07	1.30906e+07	4.47382e+07	1.25834e+07	1.7178e+07	9.25296e+06	3.2178e+07	2.24252e+07	2.01443e+07	2.8732e+07	7.12971e+06	1.36701e+07	3.55994e+07
NUMB_HUMAN	0	sp|P49757|NUMB_HUMAN	YLGHVEVDESR+INELPSTMQR+AVLWVSADGLR	3	2+2+2	26.46+31.65+53.69	3.78981e+07	6.73835e+07	6.4055e+07	6.53778e+07	4.61407e+07	3.30403e+07	4.73636e+07	4.70012e+07	7.62155e+07	6.82786e+07	2.86914e+07	5.13397e+07	2.51004e+07	4.22182e+07	6.75735e+07	1.57888e+07	3.90694e+07	1.15427e+07	2.67218e+07	2.17786e+07	2.34023e+07	2.05242e+07	5.84171e+07	6.01282e+07	3.04978e+07	2.27067e+07	4.63781e+07	2.36183e+07	1.56771e+07	3.25396e+07	3.86529e+07	2.55928e+07	4.79101e+07	2.01488e+07	2.16473e+07	8.50324e+06	4.99423e+07	3.09555e+07	2.40063e+07	4.12571e+07	1.82867e+07	2.27425e+07	2.48479e+07
PTBP1_HUMAN	0	sp|P26599|PTBP1_HUMAN	NNQFQALLQYADPVSAQHAK+GQPIYIQFSNHK+ELKTDSSPNQAR+IAIPGLAGAGNSVLLVSNLNPER+VLFSSNGGVVK+KLPIDVTEGEVISLGLPFGK+ENALVQMADGNQAQLAMSHLNGHK+EGQEDQGLTKDYGNSPLHR+HQNVQLPR+DYGNSPLHR+NFQNIFPPSATLHLSNIPPSVSEEDLK+LPIDVTEGEVISLGLPFGK	12	3+3+2+3+2+3+3+3+2+2+3+2	63.98+39.11+14.25+75.72+35.84+75.94+52.96+30.62+21.33+22.41+69.01+81.28	9.38064e+08	1.32866e+09	1.2876e+09	1.16803e+09	4.9809e+08	8.14149e+08	8.20508e+08	2.78713e+08	1.7188e+09	6.60686e+08	2.87053e+08	7.03418e+08	3.95494e+08	9.10263e+08	7.89269e+08	2.23845e+08	8.12148e+08	1.60257e+08	3.94371e+08	3.8565e+08	3.79934e+08	3.18487e+08	1.03943e+09	8.59061e+08	7.51451e+08	4.49056e+08	7.38795e+08	3.19772e+08	2.37414e+08	6.84459e+08	5.8212e+08	2.37029e+08	5.48232e+08	3.53799e+08	2.21445e+08	8.8611e+07	9.32157e+08	4.67733e+08	3.22067e+08	5.23654e+08	1.37884e+08	2.01322e+08	4.88625e+08
EFGM_HUMAN	0	sp|Q96RP9|EFGM_HUMAN	YNVPFLTFINK+IPSISDLK+YGEIPAELR+GIVDLIEER	4	2+2+2+2	72.49+40.39+38.72+53.78	2.38019e+07	4.30047e+07	4.89387e+07	9.37671e+07	4.72782e+07	4.21319e+07	3.60428e+07	3.2923e+07	6.58944e+07	1.18568e+08	4.57414e+07	7.53246e+07	2.65601e+07	3.99235e+07	9.50233e+07	8.88118e+06	3.97682e+07	8.10103e+06	3.06816e+07	2.86054e+07	4.90149e+07	1.37219e+07	1.0953e+08	4.09161e+07	2.27514e+07	2.98821e+07	2.75607e+07	3.3305e+07	4.44212e+07	2.24555e+07	3.92375e+07	1.27966e+07	4.64846e+07	1.50405e+07	2.88092e+07	9.1455e+06	3.32567e+07	3.76902e+07	1.43561e+07	2.06695e+07	2.45268e+07	3.49226e+07	3.25205e+07
ACTZ_HUMAN	0	sp|P61163|ACTZ_HUMAN	KEYEEDGAR+EYEEDGAR+YPMEHGIVK+AQYYLPDGSTIEIGPSR+DQLQTFSEEHPVLLTEAPLNPR+VMAGALEGDIFIGPK+ACYLSINPQKDETLETEK+TLFSNIVLSGGSTLFK	8	2+2+2+2+3+2+3+2	11.40+13.48+26.65+61.11+61.65+61.18+41.93+77.10	3.01228e+08	4.00497e+08	4.59753e+08	3.95453e+08	2.31761e+08	3.35333e+08	3.81777e+08	4.06029e+08	6.40346e+08	6.56275e+08	2.18394e+08	4.63088e+08	2.42323e+08	3.47921e+08	5.13918e+08	6.51358e+07	4.36067e+08	1.04338e+08	2.39195e+08	3.35691e+08	2.5495e+08	1.42189e+08	4.46687e+08	3.36794e+08	2.37495e+08	2.59991e+08	2.36001e+08	2.90031e+08	2.88604e+08	2.14875e+08	3.56288e+08	1.60518e+08	4.69337e+08	1.36731e+08	1.85523e+08	1.07018e+08	3.02871e+08	2.60087e+08	1.913e+08	2.36109e+08	1.28034e+08	9.65808e+07	2.66998e+08
ECM29_HUMAN	0	sp|Q5VYK3|ECM29_HUMAN	MSEQQDLER+FLPPVLLK+LMSALLSGLTDR+TEALSVIELLLK+LLLQGLMDSVEAK+DAWQMTEEEYTPPAGAK+FASTVFPSDHIPSR+AGEQLAPFLPQLVPR+VYLGDIPLK	9	2+2+2+2+2+2+3+3+2	21.22+56.01+60.98+85.47+67.73+48.66+42.24+70.94+50.30	1.24095e+08	1.42445e+08	1.59418e+08	1.39828e+08	3.04609e+07	7.91269e+07	9.12313e+07	5.20289e+07	1.36233e+08	9.9555e+07	2.39681e+07	5.75499e+07	4.23016e+07	7.79237e+07	9.53837e+07	1.22924e+07	7.63127e+07	1.76577e+07	5.01068e+07	3.81764e+07	5.99211e+07	3.37468e+07	9.45168e+07	5.78089e+07	7.36456e+07	5.38573e+07	5.2548e+07	2.75897e+07	2.39208e+07	4.92309e+07	6.45775e+07	2.93885e+07	7.61086e+07	2.55694e+07	2.4988e+07	1.58315e+07	6.50955e+07	5.48887e+07	3.88319e+07	6.19371e+07	1.59502e+07	2.84363e+07	6.67845e+07
MTM1_HUMAN	0	sp|Q13496|MTM1_HUMAN	DMFEILTR+LSDPPTSPSSPSQMMPHVQTHF	2	2+3	60.25+50.62	2.01333e+07	3.38645e+07	3.42549e+07	4.65575e+07	4.68913e+07	2.57992e+07	1.61699e+07	1.90135e+07	6.71584e+07	5.1415e+07	8.30223e+06	4.30835e+07	1.87498e+07	2.21497e+07	4.35812e+07	3.77141e+06	2.58681e+07	2.22128e+07	1.63275e+07	1.60251e+07	1.29023e+07	1.16634e+07	1.55267e+07	1.82734e+07	1.2916e+07	2.04973e+06	1.32871e+07	3.39274e+07	1.20202e+07	2.50721e+07	2.60778e+07	7.65827e+06	2.90669e+07	1.64942e+07	9.36994e+06	1.20103e+06	2.45106e+07	1.49391e+07	2.36664e+07	1.45845e+07	9.9479e+06	2.06158e+07	1.60774e+07
TXNIP_HUMAN	0	sp|Q9H3M7|TXNIP_HUMAN	KVILDLPLVIGSR+FGFELPQGPLGTSFK	2	3+2	63.60+69.88	8.48527e+06	1.36348e+07	2.54828e+07	1.33428e+07	1.86901e+07	5.73986e+06	7.24376e+06	9.02492e+06	1.36426e+07	8.55761e+06	7.16863e+06	1.07802e+07	5.33524e+06	1.01787e+07	8.32366e+06	598353	8.91947e+06	453085	1.84205e+06	3.70745e+06	1.27702e+06	945795	1.96529e+07	1.58672e+07	8.21222e+06	1.37932e+07	1.03804e+07	1.10576e+07	1.27232e+07	2.6285e+07	1.21793e+07	2.11061e+07	9.09944e+06	1.38032e+07	1.58811e+07	8.65585e+06	3.1072e+07	1.71986e+07	6.40766e+06	6.26548e+06	1.12518e+07	8.58622e+06	2.29465e+06
ACSS3_HUMAN	0	sp|Q9H6R3|ACSS3_HUMAN	QNIGPVAAFR+DINATEEQVLEEIVK+ILIYNRPNMEAVPLAPGR+RVEYVPLVEEALK+SALSAIVNGKPYK	5	2+2+3+3+3	39.60+75.01+51.61+56.13+38.51	2.05087e+07	3.23677e+07	4.93951e+07	7.79829e+07	3.37551e+07	2.61043e+07	2.88879e+07	2.87555e+07	7.30791e+07	8.30798e+07	2.45446e+07	3.51197e+07	2.03187e+07	3.16816e+07	6.90082e+07	1.27301e+07	4.47766e+07	5.7195e+06	1.67969e+07	2.64834e+07	1.64494e+07	1.71545e+07	6.16719e+07	3.58609e+07	1.17056e+07	1.49156e+07	1.89829e+07	2.2398e+07	2.02208e+07	2.6329e+07	3.0867e+07	1.94032e+07	3.80532e+07	1.21482e+07	1.84319e+07	8.80442e+06	3.9533e+07	3.0746e+07	1.30168e+07	2.57945e+07	1.50937e+07	1.90972e+07	2.31425e+07
LYPA2_HUMAN	0	sp|O95372|LYPA2_HUMAN	FGALTAEK+DLAILQCHGELDPMVPVR	2	2+3	25.99+62.85	1.72824e+07	2.64427e+07	3.24927e+07	5.5225e+07	2.48568e+07	2.89934e+07	2.62592e+07	2.68572e+07	7.64579e+07	7.29657e+07	2.14136e+07	5.7235e+07	1.38607e+07	3.02276e+07	4.66169e+07	5.66709e+06	3.63219e+07	3.40118e+06	2.46117e+07	2.3142e+07	2.86041e+07	1.33405e+07	4.18131e+07	3.11087e+07	2.71911e+07	2.89792e+07	1.44657e+07	2.70414e+07	1.55029e+07	1.06873e+07	3.13714e+07	8.13317e+06	2.25237e+07	1.14166e+07	1.44409e+07	4.02449e+06	2.23378e+07	2.80348e+07	1.21656e+07	2.65753e+07	3.15739e+06	6.45816e+06	3.09436e+07
VP26B_HUMAN	0	sp|Q4G0F5|VP26B_HUMAN	ETTGTGPNVYHENDTIAK+YFLFYDGETVSGK+YEIMDGAPVRGESIPIR+LFLAGYELTPTMR+TPSQLSDNNCRQ+SMSHQAAIASQR+FEGTTSLGEVR	7	2+2+3+2+2+3+2	27.08+57.80+48.76+63.99+18.55+16.94+33.79	1.0583e+08	1.08208e+08	1.71845e+08	2.19264e+08	6.33557e+07	1.0405e+08	1.25452e+08	1.46597e+08	2.41232e+08	3.22333e+08	6.60627e+07	2.12394e+08	7.44974e+07	7.57222e+07	2.12445e+08	1.14601e+07	1.59562e+08	2.99276e+07	5.2e+07	1.10801e+08	1.10144e+08	5.70781e+07	1.43755e+08	9.21143e+07	1.01367e+08	9.39936e+07	8.39675e+07	6.70511e+07	7.57476e+07	4.65419e+07	1.15547e+08	4.29924e+07	1.75815e+08	4.24199e+07	4.26109e+07	2.95736e+07	8.21216e+07	6.32767e+07	7.23635e+07	8.0034e+07	2.1057e+07	3.32571e+07	1.11014e+08
PLCB1_HUMAN	0	sp|Q9NQ66|PLCB1_HUMAN	IAVYEEGGK+EVIEAIAECAFK+YEPNNSLAR+YNEIQNDYLR+SPVEFVEYNK+EADPGETPSEAPSEAR+SKPYLTVDQMMDFINLK+NDSIPQEDFTPEVYR+WDDDSTIVTPIILR+LTDVAEECQNNQLK+SYIQEVVQYIK	11	2+2+2+2+2+2+3+2+2+2+2	24.13+58.95+22.53+37.13+39.18+24.14+75.10+48.85+65.30+28.98+65.46	8.61862e+07	1.90462e+08	2.36955e+08	5.01348e+08	1.95279e+08	9.51105e+07	2.10715e+08	1.67113e+08	2.50774e+08	4.84203e+08	4.00864e+08	2.3502e+08	9.92135e+07	2.13194e+08	3.87176e+08	3.13096e+07	2.60733e+08	1.07544e+08	9.11784e+07	2.57553e+08	2.24244e+08	1.28239e+08	1.9466e+08	1.41035e+08	6.91053e+07	9.01796e+07	9.5706e+07	1.29149e+08	1.72295e+08	1.77079e+08	1.04852e+08	9.35217e+07	1.8199e+08	1.11202e+08	1.14068e+08	5.88687e+07	4.32045e+08	1.05167e+08	9.68165e+07	1.32452e+08	8.89549e+07	9.28468e+07	2.03662e+08
DCTN3_HUMAN	0	sp|O75935|DCTN3_HUMAN	VQVALGNISSK+IAIPDASK+WVYGPGGAR	3	2+2+2	35.92+28.81+31.26	3.83174e+07	8.5176e+07	8.26544e+07	1.0865e+08	7.87107e+07	5.59652e+07	6.16314e+07	9.11679e+07	1.28156e+08	1.27482e+08	3.90834e+07	8.4327e+07	4.5578e+07	6.46823e+07	8.45715e+07	2.17871e+07	7.83227e+07	2.30874e+07	8.97965e+07	6.7019e+07	5.62767e+07	3.45962e+07	7.18013e+07	7.47471e+07	5.54446e+07	7.67193e+07	4.22749e+07	9.48499e+07	3.6744e+07	4.12398e+07	6.56117e+07	2.16615e+07	6.18854e+07	4.60302e+07	2.56714e+07	3.73495e+07	5.27626e+07	4.69483e+07	3.53465e+07	6.86864e+07	2.26929e+07	2.27354e+07	5.62839e+07
DCTN2_HUMAN	0	sp|Q13561|DCTN2_HUMAN	ASVEDADTQSK+HKASVEDADTQSK+VHQLYETIQR+ENLATVEGNFASIDER+LTPVLLAK+QQLVASHLEK+LLLQLEATK+DNTTLLTQVQTTMR+VSALDLAVLDQVEAR+LTELETAVR+YADLPGIAR+WSPIASTLPELVQR+LLGPDAAINLTDPDGALAK+LLHEVQELTTEVEK+TGYESGEYEMLGEGLGVK+LLGPDAAINLTDPDGALAKR	16	2+3+3+2+2+2+2+2+2+2+2+2+2+2+2+3	14.16+10.95+28.20+52.69+39.35+23.60+46.42+54.14+67.37+32.14+38.35+65.75+61.00+49.10+55.56+56.30	5.6289e+08	1.10891e+09	1.17965e+09	1.69689e+09	7.63884e+08	7.97304e+08	1.01227e+09	1.41553e+09	1.60216e+09	2.46895e+09	6.61886e+08	1.51356e+09	6.27714e+08	8.16001e+08	1.5802e+09	2.02682e+08	7.81436e+08	3.66194e+08	7.76549e+08	1.09347e+09	8.57058e+08	4.58277e+08	1.36655e+09	1.05787e+09	5.22003e+08	7.68802e+08	5.86874e+08	7.92832e+08	6.9315e+08	5.86466e+08	8.74683e+08	3.49564e+08	1.05826e+09	3.83348e+08	5.19274e+08	2.79812e+08	9.98819e+08	1.03677e+09	6.1533e+08	8.65289e+08	5.37245e+08	4.29603e+08	7.48404e+08
OSTF1_HUMAN	0	sp|Q92882|OSTF1_HUMAN	VGVNGLDK+LGDTALHAAAWK+GYADIVQLLLAK+TGLIPSNYVAEQAESIDNPLHEAAK+TGLIPSNYVAEQAESIDNPLHEAAKR	5	2+3+2+3+3	22.87+34.80+81.94+60.79+57.55	1.14185e+08	1.65796e+08	1.78158e+08	2.37078e+08	1.18102e+08	1.31758e+08	1.35818e+08	1.07891e+08	2.66059e+08	2.0174e+08	7.49218e+07	1.52922e+08	9.55608e+07	1.26934e+08	1.78659e+08	2.50489e+07	1.04412e+08	4.58168e+07	9.16704e+07	8.87209e+07	1.04433e+08	5.76846e+07	1.73508e+08	1.23046e+08	1.10974e+08	1.09072e+08	1.37341e+08	7.22782e+07	8.35749e+07	1.18583e+08	1.09947e+08	4.07561e+07	1.14393e+08	6.68588e+07	6.42149e+07	1.743e+07	1.59319e+08	9.96669e+07	7.56099e+07	1.10184e+08	3.83951e+07	5.55879e+07	9.15782e+07
AMPD2_HUMAN	0	sp|Q01433|AMPD2_HUMAN	YMALSLQSFCPTTR+VTISGEEK+TNVPDIR+YLQQLAEKPLETR+CGVPFTDLLDAAK+HLEEIVHVEQGR+RYLQQLAEKPLETR	7	2+2+2+3+2+3+3	60.38+17.60+26.16+38.00+65.60+28.73+34.68	6.05951e+07	9.96601e+07	1.04504e+08	1.74866e+08	7.23552e+07	1.18583e+08	1.24106e+08	1.0112e+08	1.63239e+08	1.68246e+08	9.961e+07	1.2756e+08	5.44682e+07	9.10552e+07	1.23222e+08	1.80184e+07	1.04196e+08	4.49234e+07	5.74904e+07	7.0748e+07	7.75315e+07	3.36476e+07	2.0163e+08	1.52637e+08	2.83797e+07	5.80441e+07	1.41542e+08	6.22942e+07	7.00828e+07	9.28969e+07	7.48404e+07	5.53397e+07	6.23764e+07	5.84021e+07	4.98623e+07	1.0649e+07	1.09931e+08	7.71196e+07	3.96692e+07	6.72306e+07	3.74731e+07	3.92133e+07	7.07457e+07
CYTC_HUMAN	0	sp|P01034|CYTC_HUMAN	TQPNLDNCPFHDQPHLK+LVGGPMDASVEEEGVRR+ALDFAVGEYNK+ASNDMYHSR+LVGGPMDASVEEEGVR	5	3+3+2+2+2	34.85+36.18+44.79+13.01+40.82	2.20547e+08	5.72094e+08	3.45875e+08	6.90424e+08	5.21248e+08	2.48248e+08	5.0249e+08	4.41287e+08	7.6523e+08	1.11744e+09	3.33719e+08	6.99004e+08	1.93011e+08	3.23982e+08	6.68219e+08	1.10148e+08	4.67158e+08	2.94671e+08	1.84235e+08	2.59794e+08	2.2908e+08	4.3673e+08	5.76713e+08	6.66445e+08	1.5224e+08	1.69696e+08	2.45258e+08	3.91376e+08	3.17734e+08	4.14068e+08	4.64424e+08	1.96627e+08	5.59549e+08	252027641	2.76402e+08	1.05625e+08	5.14388e+08	4.37279e+08	1.39535e+08	2.08617e+08	1.41315e+08	1.65174e+08	2.67617e+08
ISCA1_HUMAN	0	sp|Q9BUE6|ISCA1_HUMAN	AALTLTPSAVNK	1	2	36.77	1.5222e+07	2.11862e+07	1.85157e+07	2.67943e+07	1.57561e+07	1.29818e+07	2.30916e+07	2.20073e+07	3.60522e+07	3.88555e+07	1.0584e+07	2.04741e+07	1.125e+07	6.44743e+06	3.73272e+07	2.3683e+06	1.31354e+07	3.09449e+06	1.31786e+07	1.69656e+07	2.25054e+07	9.97596e+06	2.11205e+07	2.36787e+07	1.21954e+07	9.96999e+06	1.13053e+07	1.46879e+07	6.68523e+06	4.52459e+06	1.17546e+07	6.0535e+06	1.46494e+07	4.74651e+06	1.11272e+07	2.86637e+06	7.14024e+06	1.34167e+07	7.76869e+06	1.17721e+07	8.88314e+06	1.19019e+07	2.07093e+07
CYRIB_HUMAN	0	sp|Q9NUQ9|CYRIB_HUMAN	EAIQHPADEKLQEK+DAEGILEDLQSYR+VLKDQPPNSVEGLLNALR	3	2+2+3	20.64+66.34+66.36	1.18265e+07	2.26977e+07	2.8918e+07	3.83471e+07	2.2922e+07	1.77908e+07	2.77403e+07	3.42342e+07	9.65067e+07	1.03168e+08	2.26221e+07	4.22992e+07	1.4916e+07	1.68046e+07	1.68355e+08	4.85829e+06	6.17087e+07	7.26202e+06	1.0314e+07	7.58274e+07	3.95688e+07	2.95096e+07	2.98649e+07	1.87697e+07	1.24941e+07	1.94096e+07	2.27905e+07	2.18355e+07	3.39049e+07	9.44559e+06	2.63216e+07	6.70303e+06	4.00391e+07	8.29514e+06	2.24085e+07	8.30152e+06	1.21102e+07	1.87531e+07	9.83814e+06	1.6326e+07	1.41375e+07	1.21301e+07	3.62826e+07
RAB6A_HUMAN	0	sp|P20340|RAB6A_HUMAN	VAAALPGMESTQDR+ELNVMFIETSAK	2	2+2	36.29+56.24	1.09074e+08	1.82284e+08	1.50368e+08	2.25074e+08	1.25736e+08	1.38472e+08	1.49046e+08	1.69404e+08	4.20313e+08	3.94271e+08	1.13693e+08	2.4621e+08	1.07081e+08	1.29053e+08	3.59378e+08	3.51834e+07	2.33356e+08	3.82952e+07	9.91354e+07	1.43485e+08	1.10582e+08	1.26332e+08	2.31043e+08	1.65311e+08	1.08755e+08	7.87516e+07	1.00298e+08	1.39929e+08	1.27976e+08	9.32741e+07	1.78929e+08	6.42752e+07	1.9602e+08	6.56331e+07	9.72127e+07	4.90306e+07	1.53991e+08	1.65614e+08	9.50469e+07	1.5483e+08	6.29488e+07	6.80317e+07	9.91612e+07
EIF3I_HUMAN	0	sp|Q13347|EIF3I_HUMAN	HVLTGSADNSCR+MKPILLQGHER+DMTMFVTASK+QINDIQLSR+SYSSGGEDGYVR+SGEVLVNVK+GHFGPINSVAFHPDGK	7	2+3+2+2+2+2+3	14.45+26.56+45.33+31.76+23.90+29.24+39.14	1.30887e+08	1.70277e+08	1.76723e+08	2.0058e+08	7.53837e+07	1.23127e+08	1.374e+08	5.34856e+07	2.00112e+08	1.52386e+08	6.33148e+07	1.19056e+08	5.34155e+07	1.25035e+08	1.58457e+08	3.58059e+07	1.05562e+08	3.32066e+07	7.63265e+07	6.80307e+07	9.16296e+07	5.29552e+07	1.69182e+08	1.21168e+08	6.83298e+07	6.30936e+07	1.17028e+08	1.008e+08	7.27558e+07	9.60681e+07	9.07414e+07	5.58164e+07	9.49667e+07	5.38837e+07	6.06794e+07	2.35816e+07	1.27181e+08	8.42048e+07	5.39746e+07	7.6215e+07	4.46776e+07	4.42411e+07	8.89385e+07
LEG8_HUMAN	0	sp|O00214|LEG8_HUMAN	NSFLQESWGEEER+SFNVDLLAGK	2	2+2	48.14+52.06	8.60121e+06	7.80425e+06	6.23172e+06	1.00986e+07	4.99843e+06	5.88414e+06	6.32053e+06	4.00327e+06	5.55294e+06	8.7625e+06	3.33529e+06	6.64473e+06	3.33245e+06	7.8959e+06	7.85964e+06	811491	6.50219e+06	3.12182e+06	5.5018e+06	5.41261e+06	6.57988e+06	2.8466e+06	9.12713e+06	4.56922e+06	4.55458e+06	4.91627e+06	5.01021e+06	5.14685e+06	2.1314e+06	4.17572e+06	5.3081e+06	2.42693e+06	6.8547e+06	2.15547e+06	1.4198e+06	1.52498e+06	3.90101e+06	4.20314e+06	5.84496e+06	9.8063e+06	2.26619e+06	5.30567e+06	3.09568e+06
MP2K1_HUMAN	0	sp|Q02750|MP2K1_HUMAN	LPSGVFSLEFQDFVNK+VGELKDDDFEK+LEELELDEQQR+ISELGAGNGGVVFK+KLEELELDEQQR+VSHKPSGLVMAR+SYMSPER	7	2+2+2+2+2+3+2	75.40+27.45+37.64+42.89+33.66+20.99+19.70	1.78185e+08	3.04428e+08	4.12631e+08	4.92323e+08	1.66486e+08	3.15205e+08	3.11228e+08	4.52203e+08	3.79975e+08	7.96759e+08	1.67447e+08	5.99793e+08	2.29295e+08	2.06316e+08	4.7698e+08	3.26645e+07	3.12763e+08	9.09553e+07	2.18294e+08	2.83829e+08	5.3858e+08	1.35266e+08	4.68608e+08	1.96565e+08	2.06024e+08	2.33767e+08	2.03012e+08	1.53512e+08	1.56152e+08	1.44527e+08	2.70173e+08	1.06014e+08	4.96768e+08	1.19115e+08	1.42984e+08	7.58171e+07	2.61692e+08	2.37249e+08	1.95748e+08	3.6875e+08	7.62402e+07	1.19672e+08	2.87652e+08
TPPP_HUMAN	0	sp|O94811|TPPP_HUMAN	APIISGVTK+DCQVIDGR+AISSPTVSR+LCKDCQVIDGR+VDLVDESGYVSGYK+FAVHGDAR+AGRVDLVDESGYVSGYK+NVTVTDVDIVFSK	8	2+2+2+3+2+2+3+2	29.35+21.33+21.69+22.50+46.59+16.20+41.89+57.36	5.86421e+08	1.22755e+09	1.72645e+09	2.65147e+09	1.62625e+09	1.23829e+09	1.61572e+09	3.1678e+09	3.28962e+09	6.62777e+09	1.33441e+09	4.09882e+09	1.36917e+09	1.32237e+09	4.43659e+09	1.74661e+08	3.28665e+09	9.54569e+08	1.23838e+09	4.71022e+09	4.07154e+09	1.4102e+09	1.76777e+09	1.29014e+09	9.20931e+08	1.33535e+09	8.77973e+08	1.12341e+09	1.43414e+09	5.74691e+08	1.87945e+09	4.05352e+08	2.67228e+09	6.39074e+08	7.83314e+08	4.48803e+08	1.19176e+09	1.56342e+09	1.39217e+09	2.10644e+09	5.49346e+08	6.12685e+08	3.11211e+09
CUL1_HUMAN	0	sp|Q13616|CUL1_HUMAN	HQQLLGEVLTQLSSR+FINNNAVTK+ESTEFLQQNPVTEYMK	3	3+2+2	63.19+22.65+58.90	1.52807e+07	2.35063e+07	2.43213e+07	2.80035e+07	1.11746e+07	1.96291e+07	3.5147e+07	1.2184e+07	4.71295e+07	4.98791e+07	9.12197e+06	1.65799e+07	1.03835e+07	3.96016e+07	6.75169e+07	5.47088e+06	2.59445e+07	6.27714e+06	1.65493e+07	2.82139e+07	2.63644e+07	1.15125e+07	3.11661e+07	1.82556e+07	1.19684e+07	1.61967e+07	1.33247e+07	2.12523e+07	1.35269e+07	1.8901e+07	1.99463e+07	5.4547e+06	2.20535e+07	6.5722e+06	8.79499e+06	1.42142e+07	1.25133e+07	1.57199e+07	1.3874e+07	1.42989e+07	7.21779e+06	2.4073e+06	2.78474e+07
CKAP5_HUMAN	0	sp|Q14008|CKAP5_HUMAN	YSDADIEPFLK+DALRPPLQNINSVQLK+SMSGHPEAAQMVR+TEMPCQALVR+DQVLAMLEK+VNMPAKPAPPTK+MQGQSPPAPTR+LDDIFEPVLIPEPK+NAALNTIVTVYNVHGDQVFK+NLGIPIITVLGDSK+HINDSAPEVR+LACMEEFQK+QELLGWLAEK+DAAFEALGTALK+VNDFLAEIFK+EGLDEVAGIINDAK+FIQPNIGELPTALK+TTGEVVSGVVSK	18	2+3+2+2+2+3+2+2+3+2+2+2+2+2+2+2+2+2	52.24+50.29+23.78+35.57+50.54+25.43+19.86+69.79+60.87+72.75+19.33+34.22+60.47+55.48+74.19+58.46+61.04+27.79	1.20749e+08	2.3253e+08	2.65433e+08	4.06016e+08	1.55856e+08	1.73538e+08	1.90654e+08	3.1384e+08	3.47752e+08	6.16625e+08	2.38948e+08	3.2792e+08	1.24489e+08	1.37244e+08	3.17086e+08	2.34156e+07	2.52136e+08	6.22872e+07	1.38905e+08	2.58569e+08	2.35836e+08	1.09844e+08	3.39113e+08	2.06283e+08	1.14303e+08	1.65728e+08	1.29018e+08	1.73559e+08	1.83259e+08	1.11061e+08	1.76605e+08	8.65909e+07	2.46041e+08	8.45463e+07	1.10445e+08	6.2565e+07	2.17988e+08	1.89635e+08	1.18437e+08	2.09806e+08	6.26141e+07	6.10096e+07	1.50911e+08
GDS1_HUMAN	0	sp|P52306|GDS1_HUMAN	NDANCIHMVDNGIVEK+HVEDGNVTVQHAALSALR+SAVDQAGGAQIVIDHLR+SVAQQASLTEQR+EVQDLAFLDVVSK+EMIFEVLAPLAENDAIK+VANIIAEVAK	7	2+3+3+2+2+3+2	36.90+38.29+51.41+24.69+65.36+81.85+44.22	7.59529e+07	1.20825e+08	1.37424e+08	1.77598e+08	5.26106e+07	1.08525e+08	4.69091e+07	1.82298e+08	1.68427e+08	4.0451e+08	6.45781e+07	2.12244e+08	8.77319e+07	8.43266e+07	2.56881e+08	7.39616e+06	1.34578e+08	6.20867e+07	1.08109e+08	2.21952e+08	2.45684e+08	9.83873e+07	1.21567e+08	8.90937e+07	7.88251e+07	1.0984e+08	5.26882e+07	7.17822e+07	6.89256e+07	3.27941e+07	1.496e+08	1.5558e+07	1.76715e+08	3.1638e+07	4.67943e+07	2.35111e+07	6.07375e+07	6.39755e+07	7.85374e+07	1.15441e+08	3.46303e+07	3.43729e+07	1.93166e+08
ROCK1_HUMAN	0	sp|Q13464|ROCK1_HUMAN	CDTAVGTPDYISPEVLK+SISQLESLNR+VSQNSQLANEK+GLLEEQYFELTQESK+RLLEFELAQLTK+LEEANSMLTK+NLTLQLEQESNKR+DRGHDSEMIGDLQAR+NSLTFPDDNDISK+YLSSANPNDNR+LLEFELAQLTK+RENEELTEK	12	2+2+2+2+3+2+3+3+2+2+2+2	52.18+37.02+16.27+61.37+59.12+29.07+35.41+31.13+41.25+20.14+65.56+13.19	1.04906e+08	1.13827e+08	1.13168e+08	1.48129e+08	5.95556e+07	6.39676e+07	7.53942e+07	3.66542e+07	2.29271e+08	9.11468e+07	3.74709e+07	8.72401e+07	4.28153e+07	1.11745e+08	9.20151e+07	2.37548e+07	5.25593e+07	2.41535e+07	4.61951e+07	7.09081e+07	4.33229e+07	4.29728e+07	9.72682e+07	6.84857e+07	4.80906e+07	4.02608e+07	6.33319e+07	6.34106e+07	3.86956e+07	6.38523e+07	8.87822e+07	2.82069e+07	6.61194e+07	3.55357e+07	2.87959e+07	1.17137e+07	1.09121e+08	6.7921e+07	6.12269e+07	4.03802e+07	2.40031e+07	3.17144e+07	5.40453e+07
LZTL1_HUMAN	0	sp|Q9NQ48|LZTL1_HUMAN	TIEIQATNALDEK+AQDLSNLENTVAALK+SLEENLATAK	3	2+2+2	41.12+59.77+29.26	1.42648e+07	1.61331e+07	4.04878e+07	4.43774e+07	1.62955e+07	1.91045e+07	2.17949e+07	2.86285e+07	4.43931e+07	7.6921e+07	1.17675e+07	5.84457e+07	1.59004e+07	3.03428e+07	5.60978e+07	2.76398e+06	3.49026e+07	8.17852e+06	2.06108e+07	3.73509e+07	2.81327e+07	1.83904e+07	5.35358e+07	2.27744e+07	1.17333e+07	2.17808e+07	1.06999e+07	1.12829e+07	1.20625e+07	1.21044e+07	2.73953e+07	7.31722e+06	3.60513e+07	6.68676e+06	9.80565e+06	6.04873e+06	2.45106e+07	2.68335e+07	2.07808e+07	1.92404e+07	8.72176e+06	1.58866e+07	3.31462e+07
OSBL9_HUMAN	0	sp|Q96SU4|OSBL9_HUMAN	IRDIDAATEAK+KLEDQNEYESR+VVLPTFILER	3	2+2+2	22.16+18.79+66.91	2.03656e+07	2.70867e+07	2.52832e+07	3.8347e+07	1.8775e+07	1.4957e+07	2.74955e+07	1.14069e+07	4.25137e+07	2.46198e+07	8.05661e+06	2.2257e+07	9.22042e+06	1.76486e+07	1.74527e+07	2.04916e+06	1.062e+07	6.05262e+07	1.0576e+07	2.73407e+07	1.09926e+07	1.01191e+07	1.9925e+07	1.55385e+07	1.23763e+07	1.21381e+07	2.20111e+07	1.24629e+07	9.51819e+06	1.54449e+07	1.36066e+07	1.91106e+07	1.89056e+07	6.72861e+06	4.32226e+06	3.39157e+06	2.15645e+07	1.91572e+07	1.06482e+07	1.28599e+07	7.70369e+06	9.89583e+06	8.47191e+06
ACTY_HUMAN	0	sp|P42025|ACTY_HUMAN	ACYLSINPQKDEALETEK+DQLQTFSEEHPVLLTEAPLNPSK+YPMEHGVVR+VQYTLPDGSTLDVGPAR+VMAGALEGDLFIGPK	5	3+3+2+2+2	42.57+61.09+24.56+60.04+61.18	1.44566e+08	1.55795e+08	2.72957e+08	2.56694e+08	1.2719e+08	1.71906e+08	1.86885e+08	2.25645e+08	3.0153e+08	3.96594e+08	1.1746e+08	2.28834e+08	1.30903e+08	2.05159e+08	2.82078e+08	3.01074e+07	2.56336e+08	6.05625e+07	1.29025e+08	1.89203e+08	1.54641e+08	9.94497e+07	2.75711e+08	1.65443e+08	1.20277e+08	1.11047e+08	1.42406e+08	1.54218e+08	1.51711e+08	1.25095e+08	1.77582e+08	8.28005e+07	2.53579e+08	8.7493e+07	9.65638e+07	6.5797e+07	1.76934e+08	1.1678e+08	1.28387e+08	1.29687e+08	8.12935e+07	5.3203e+07	1.54315e+08
TLN1_HUMAN	0	sp|Q9Y490|TLN1_HUMAN	AEASQLGHK+CTQDLGNSTK+ADQDSEAMKR+SAQPASAEPR+HTSALCNSCR+GAAAHPDSEEQQQR+EGTETFADHR+TVSDSIKK+QELAVFCSPEPPAK+ASSLIEEAKK+AGALQCSPSDAYTKK+ADAEGESDLENSR+RQFVQSAK+EAAYHPEVAPDVR+AQVVSNLK+TKEVIQEWNLTNIK+GVAALTSDPAVQAIVLDTASDVLDK+AVEDEATKGTR+DLDQASLAAVSQQLAPR+LKPLPGETMEK+ALSTDPAAPNLK+ALEATTEHIR+QAAASATQTIAAAQHAASTPK+VQELGHGCAALVTK+ASSLIEEAK+VKADQDSEAMK+AVTQALNR+SNTSPEELGPLANQLTSDYGR+VLVQNAAGSQEK+GTPQDLAR+TST…	108	2+2+2+2+2+3+2+2+2+2+3+2+2+3+2+3+3+2+3+3+2+2+3+2+2+2+2+3+2+2+2+3+2+3+2+2+2+2+3+3+2+2+3+3+2+3+3+2+3+2+3+2+2+2+2+3+2+2+2+2+3+3+3+2+3+3+2+3+3+2+3+3+3+3+3+3+3+3+2+3+2+2+2+2+3+3+2+3+3+2+3+2+3+2+3+2+2+3+3+2+3+2+2+3+2+2+3+3	10.98+13.40+11.90+13.77+12.31+11.84+18.75+12.51+45.59+21.58+24.57+22.38+13.28+29.07+20.76+49.90+85.40+14.00+61.48+27.01+31.61+22.97+36.32+28.96+25.53+13.30+19.63+59.13+20.90+19.44+36.91+35.74+18.71+18.95+31.91+40.55+33.19+34.93+12.54+61.56+27.78+31.58+44.71+37.79+42.34+66.23+51.30+47.61+33.69+23.74+60.01+45.45+31.38+68.27+36.57+63.24+73.79+49.55+59.96+56.75+76.96+83.98+62.91+48.13+59.46+70.21+20.…	1.27814e+10	1.90857e+10	1.82111e+10	1.92208e+10	1.05815e+10	1.05129e+10	1.36225e+10	5.10755e+09	3.18764e+10	1.19585e+10	5.61184e+09	1.42143e+10	7.22468e+09	1.40771e+10	1.3486e+10	4.83303e+09	7.03127e+09	3.39567e+09	7.56811e+09	7.37993e+09	7.46714e+09	6.18234e+09	1.97193e+10	1.32151e+10	8.29136e+09	5.1659e+09	9.51337e+09	7.19686e+09	6.87125e+09	1.28043e+10	1.18074e+10	4.5246e+09	8.76336e+09	6.387e+09	4.47997e+09	1.75139e+09	1.76176e+10	9.1e+09	6.44951e+09	1.13071e+10	4.01951e+09	4.77611e+09	6.17164e+09
PFD2_HUMAN	0	sp|Q9UHV9|PFD2_HUMAN	IIETLTQQLQAK+GAVSAEQVIAGFNR	2	2+2	44.93+53.25	2.85584e+07	5.02482e+07	5.82525e+07	8.27046e+07	4.6577e+07	2.78717e+07	3.50229e+07	6.55384e+07	6.32901e+07	1.44429e+08	3.14137e+07	6.02836e+07	2.77535e+07	3.30973e+07	77668310	9.87343e+06	2.90687e+07	7.60979e+06	3.97707e+07	3.32779e+07	3.05993e+07	1.582e+07	4.95195e+07	5.06802e+07	2.02264e+07	2.98194e+07	2.43139e+07	3.01774e+07	2.93646e+07	2.32776e+07	4.43155e+07	1.25378e+07	5.41901e+07	1.73506e+07	1.95217e+07	1.26892e+07	3.84136e+07	3.09333e+07	2.29857e+07	4.32947e+07	1.57743e+07	1.27598e+07	2.80504e+07
FBLN7_HUMAN	0	sp|Q53RD9|FBLN7_HUMAN	TSPFQCER+TISFHYLSLPSNLK+VGPDALPVSCPALNTPADGRK+FGIVGGNSR+LAALQNSVGR+VTIFVSPYDF+TPITLFR+QQLLSAIR+YLVDHEVHFTCNPGFR	9	2+3+3+2+2+2+2+2+3	23.56+58.40+45.33+28.24+28.12+74.47+43.76+36.40+43.25	1.0345e+08	2.06419e+08	2.00128e+08	1.79451e+08	3.60532e+08	1.46754e+08	2.6166e+08	2.70382e+08	3.30797e+08	2.38732e+08	2.66387e+08	1.54041e+08	1.24804e+08	1.53265e+08	2.03399e+08	1.16541e+08	9.6776e+07	1.51559e+08	7.69803e+07	9.87846e+07	1.12258e+08	2.04497e+08	6.44905e+08	5.20232e+08	1.89305e+08	1.68277e+08	4.11602e+08	3.24123e+08	3.29093e+08	4.03328e+08	2.00092e+08	2.78092e+08	2.39225e+08	2.13803e+08	2.4368e+08	6.94298e+07	6.54993e+08	2.99285e+08	1.15716e+08	3.71017e+08	2.79888e+08	1.40594e+08	2.83857e+08
KTN1_HUMAN	0	sp|Q86UP2|KTN1_HUMAN	KVEPVPVTK+QPTPPSEAAASK+LSDALAVEDDQVAPVPLNVVETSSSVR+TQLLQDVQDENK+LLAAVKEDAAATK+LRQDYAR+EHNVFQNK+IGTLEKEHNVFQNK+EQMEAEIAHLK+EKEHYQVLE+AHVQEVAQHNLK+ECMAGTSGSEEVK+SGVIQDALKK+ENEVQSLHSK+DAVSNTTNQLESK+TAEHEAAQQDLQSK+LTDTLVSK+DFLLSLK+AQQLSITSK+MQQSVYVKDDK+SVEQEENKWK+LLEEQLQHEISNK+EREHLEMELEK+LQALANEQAAAAHELEK+TETDKENAEVK+QQQVEAVELEAK+QMQSSFTSSEQELER+WLQDLQEENESLK+LMQLMESEQK+GKEEQMNTMK+QTEDSLASERDR+WEEVQ…	43	2+2+3+2+2+2+2+3+3+2+3+2+2+2+2+2+2+2+2+2+2+3+3+3+2+2+2+2+2+2+3+2+2+3+3+2+2+2+2+2+3+3+2	18.98+20.00+66.58+34.83+26.64+13.68+15.41+27.72+35.97+24.11+17.64+20.60+27.18+16.18+29.38+16.67+25.73+56.49+23.89+20.58+22.65+40.72+27.79+39.31+11.57+32.98+37.20+46.76+35.83+13.65+18.07+43.18+19.75+35.89+44.42+45.48+73.24+35.21+53.26+21.57+63.75+66.64+50.00	9.48038e+08	1.22643e+09	1.1115e+09	1.19657e+09	7.2421e+08	6.88628e+08	8.56222e+08	3.26307e+08	1.47351e+09	7.85522e+08	2.88847e+08	7.78491e+08	3.27791e+08	9.45377e+08	1.03514e+09	2.15482e+08	6.24502e+08	2.58394e+08	4.45236e+08	4.85685e+08	5.36417e+08	4.87798e+08	8.91397e+08	1.02984e+09	6.11441e+08	4.09749e+08	6.08511e+08	6.34197e+08	4.09834e+08	6.20653e+08	6.86514e+08	2.99906e+08	5.25454e+08	2.95683e+08	3.24466e+08	1.56685e+08	7.95765e+08	5.2769e+08	4.41396e+08	5.8392e+08	2.22589e+08	2.86431e+08	4.44412e+08
NTPCR_HUMAN	0	sp|Q9BSD7|NTPCR_HUMAN	QTLSTPGTIILGTIPVPK+IGFDVVTLSGTR+GKPLALVEEIR+SSGVPVDGFYTEEVR	4	3+2+3+2	70.74+55.51+43.15+47.44	3.19903e+07	9.21457e+07	8.29432e+07	1.28675e+08	7.33839e+07	6.21114e+07	6.54211e+07	4.22155e+07	7.34305e+07	1.33024e+08	4.25519e+07	7.25306e+07	4.01642e+07	6.06009e+07	5.84708e+07	1.05541e+07	6.24089e+07	1.91476e+07	5.61771e+07	3.3134e+07	5.17784e+07	1.64893e+07	5.87564e+07	7.78798e+07	3.06348e+07	3.90845e+07	4.72539e+07	4.97958e+07	3.74341e+07	4.09103e+07	3.12091e+07	4.40969e+07	7.02107e+07	2.05072e+07	2.67378e+07	1.3395e+07	7.63807e+07	3.27794e+07	1.92684e+07	5.05564e+07	2.60458e+07	2.22522e+07	3.17926e+07
CAND1_HUMAN	0	sp|Q86VP6|CAND1_HUMAN	ALTLIAGSPLK+VIRPLDQPSSFDATPYIK+MLTGPVYSQSTALTHK+TVSPALISR+DLLDTVLPHLYNETK+TLEDPDLNVRR+AVAALLTIPEAEK+SVILEAFSSPSEEVK+EGPAVVGQFIQDVK+DSIKLDDDSER+FTISDHPQPIDPLLK+TLEDPDLNVR+LTLIDPETLLPR+FMATNDLMTELQK+HEMLPEFYK	15	2+3+3+2+3+3+2+2+2+2+3+2+2+2+2	50.18+51.01+37.76+31.70+72.19+30.54+53.67+53.92+58.98+24.10+53.25+35.74+72.07+56.40+39.90	1.37995e+08	2.2704e+08	2.04445e+08	3.30456e+08	1.28057e+08	1.15711e+08	1.76804e+08	2.42635e+08	5.42886e+08	4.84809e+08	1.41188e+08	2.57688e+08	1.10751e+08	1.59581e+08	7.18105e+08	3.99101e+07	3.15759e+08	3.31059e+07	7.69806e+07	1.99917e+08	1.43173e+08	1.4969e+08	2.85985e+08	1.5923e+08	8.12307e+07	1.06868e+08	1.18104e+08	1.38349e+08	1.83469e+08	7.55645e+07	1.62451e+08	9.7753e+07	2.67345e+08	7.02456e+07	1.24241e+08	8.84523e+07	1.10512e+08	1.82919e+08	7.12101e+07	1.13583e+08	7.5747e+07	9.53001e+07	1.79995e+08
CO7_HUMAN	0	sp|P10643|CO7_HUMAN	DGFVQDEGTMFPVGK	1	2	54.44	1.46786e+07	4.18231e+06	3.76678e+06	2.83318e+06	831065	2.30655e+06	6.84612e+06	2.07289e+06	7.28531e+06	3.20645e+06	2.53506e+06	3.66964e+06	3.14921e+06	1.82586e+06	9.18183e+06	5.43817e+06	1.1642e+07	1.91355e+06	6.06735e+06	3.21129e+06	5.31541e+06	5.23762e+06	4.45976e+06	2.31511e+06	159737	1.95894e+06	4.65181e+06	5.05115e+06	4.75434e+06	3.85989e+06	2.20741e+06	5.96858e+06	4.36937e+06	5.27487e+06	4.37658e+06	2.53637e+06	4.71571e+06	2.27655e+06	1.75279e+06	2.26618e+06	3.57818e+06	560063	821944
LRBA_HUMAN	0	sp|P50851|LRBA_HUMAN	VANEAEFILSR	1	2	47.8	6.48984e+06	7363120	5.72687e+06	6.77481e+06	839267	3.14991e+06	5.24774e+06	946511	1.04793e+07	5.08417e+06	1.11601e+06	2.62903e+06	1.77729e+06	6.55771e+06	4.52106e+06	772769	2.1042e+06	796185	3.62075e+06	3.2037e+06	2.3696e+06	2.25586e+06	2.86248e+06	4.87198e+06	682077	1.00197e+06	2.09587e+06	2.34406e+06	662773	2.08987e+06	4.35307e+06	1.51484e+06	2.82795e+06	1.52041e+06	919241	857652	2.56386e+06	5.74391e+06	2.27481e+06	2.3696e+06	2.05397e+06	502355	2.21794e+06
FKBP2_HUMAN	0	sp|P26885|FKBP2_HUMAN	KGDVLHMHYTGK+KLVIPSELGYGER+GWDQGLLGMCEGEK	3	3+3+2	22.55+44.65+53.65	9.14901e+07	1.43548e+08	1.31762e+08	1.83922e+08	9.2769e+07	8.50807e+07	1.17536e+08	6.70485e+07	1.38051e+08	1.86447e+08	5.94016e+07	1.08476e+08	5.03713e+07	9.8284e+07	1.48793e+08	1.74999e+07	1.12251e+08	2.09088e+07	6.01651e+07	4.30125e+07	6.44409e+07	3.38231e+07	1.57271e+08	1.3384e+08	5.25914e+07	4.82007e+07	8.10749e+07	7.4547e+07	6.11261e+07	7.08512e+07	6.65878e+07	3.89001e+07	7.58496e+07	3.12611e+07	4.00671e+07	1.69864e+07	1.01955e+08	9.74067e+07	5.89516e+07	8.09157e+07	4.39671e+07	2.95099e+07	5.75644e+07
PPIF_HUMAN	0	sp|P30405|PPIF_HUMAN	HVGPGVLSMANAGPNTNGSQFFICTIK+HVVFGHVK+GSGDPSSSSSSGNPLVYLDVDANGKPLGR	3	3+2+3	63.30+16.55+58.81	1.29285e+07	2.33117e+07	2.59297e+07	4.64282e+07	2.47504e+07	2.41809e+07	2.44547e+07	3.31061e+07	4.64066e+07	9.13403e+07	2.33966e+07	3.80979e+07	2.21748e+07	2.33241e+07	7.22613e+07	4.72489e+06	2.48459e+07	3.94642e+06	2.10853e+07	2.7804e+07	2.80889e+07	1.66281e+07	4.11592e+07	2.76629e+07	1.00203e+07	1.12693e+07	1.57539e+07	2.6025e+07	2.63431e+07	1.56996e+07	2.93402e+07	9.18737e+06	2.85116e+07	9.1479e+06	1.4475e+07	1.12419e+07	2.22867e+07	2.4372e+07	9.06718e+06	1.97568e+07	1.51942e+07	1.12479e+07	2.19505e+07
FABPH_HUMAN	0	sp|P05413|FABPH_HUMAN	WDGQETTLVR	1	2	35.27	444444	852447	1.796e+06	2.64844e+06	1.33398e+06	2.57161e+06	2.26557e+06	3.27292e+06	2.5183e+06	5.06549e+06	3.4187e+06	2.1604e+06	1.8371e+06	3.94596e+06	1.87903e+07	627909	4.70519e+06	1.63712e+06	609977	3.66229e+06	3.01957e+06	3.24998e+06	259513	468521	1.26891e+06	270701	1.15829e+06	1.27542e+06	3.3252e+06	1.54753e+06	4.13231e+06	255342	7.0738e+06	1.11832e+06	1.82853e+06	635757	2.09825e+06	332274	414736	886468	170260	625742	2.86192e+06
DX39B_HUMAN	0	sp|Q13838|DX39B_HUMAN	KNCPHIVVGTPGR+NCPHIVVGTPGR+EIRPVCR+VNIAFNYDMPEDSDTYLHR+QVMMFSATLSK+CIALAQLLVEQNFPAIAIHR+FMQDPMEIFVDDETK	7	3+3+2+3+2+3+2	23.32+27.22+15.56+56.03+48.45+81.90+69.93	4.53789e+08	4.59015e+08	5.98932e+08	3.64389e+08	2.38003e+08	3.40412e+08	3.61009e+08	1.48077e+08	6.83863e+08	3.42899e+08	1.13384e+08	3.06071e+08	1.46203e+08	3.898e+08	4.32864e+08	6.63286e+07	4.01047e+08	6.39433e+07	1.81668e+08	1.52197e+08	2.39284e+08	1.63335e+08	4.67038e+08	3.57328e+08	2.96388e+08	1.51163e+08	2.49645e+08	1.8904e+08	1.37329e+08	2.48952e+08	2.73507e+08	1.11576e+08	2.82887e+08	1.32363e+08	1.23193e+08	4.47175e+07	2.89931e+08	2.24645e+08	1.77202e+08	2.92158e+08	5.49546e+07	8.85556e+07	2.11317e+08
ARI1_HUMAN	0	sp|Q9Y4X5|ARI1_HUMAN	EVNEVIQNPATITR+DISQDSLQDIK	2	2+2	40.14+38.68	1.745e+07	1.85444e+07	2.34739e+07	3.23345e+07	1.14034e+07	9.39842e+06	2.06183e+07	1.16683e+07	1.20052e+07	2.34203e+07	5.98308e+06	1.2835e+07	6.22385e+06	1.2116e+07	2.12233e+07	2.34292e+06	9.40939e+06	4.26958e+06	1.09772e+07	8.14092e+06	1.31193e+07	4.6976e+06	1.76487e+07	1.95992e+07	9.60213e+06	1.0227e+07	7.49076e+06	9.37984e+06	2.1348e+06	1.19089e+07	1.57038e+07	3458998	1.34699e+07	3.51475e+06	4.17646e+06	2.70756e+06	1.24701e+07	9.44444e+06	8.21147e+06	8.43293e+06	3.96417e+06	6.62636e+06	1.28411e+07
IGHG3_HUMAN	0	sp|P01860|IGHG3_HUMAN	SCDTPPPCPR	1	2	19.85	5.4192e+06	4.17479e+07	8.59043e+06	2.62931e+07	1.51336e+07	8.90803e+06	2.2103e+07	8.09884e+06	2.47677e+07	8.64555e+06	8.41135e+06	9.39327e+06	3.2667e+07	1.01051e+06	1.31611e+07	3.31269e+06	476964	3.90243e+06	1.28223e+07	3.54213e+07	1.55271e+07	1.09433e+07	3.32429e+07	2.60924e+07	8.751e+07	4.05436e+07	3.27159e+07	1.44913e+08	1.46118e+07	7.11657e+07	2.40152e+07	1.17628e+08	1.53395e+07	2.19966e+07	1.65787e+07	2.20782e+06	6.51944e+07	8.3417e+07	6.07045e+06	3.44818e+06	3.48947e+07	9.10567e+06	5.22389e+06
PLIN3_HUMAN	0	sp|O60664|PLIN3_HUMAN	IATSLDGFDVASVQQQR+SEEWADNHLPLTDAELAR+SVVTGGVQSVMGSR	3	2+3+2	52.63+52.29+39.19	2.13907e+07	4.48526e+07	4.8716e+07	7.37466e+07	3.66324e+07	2.35392e+07	2.44261e+07	2.96199e+07	6.98935e+07	4.28066e+07	1.71691e+07	3.88545e+07	2.11225e+07	3.11491e+07	3.49565e+07	7.57327e+06	2.03673e+07	1.44626e+07	1.88362e+07	3.24557e+07	1.44763e+07	7.39593e+06	2.86147e+07	2.53194e+07	1.41982e+07	2.88025e+07	2.47112e+07	2.03671e+07	2.09962e+07	2.28824e+07	1.83472e+07	2.51515e+07	3.7193e+07	1.6189e+07	1.67017e+07	5.94148e+06	3.81059e+07	2.45369e+07	1.18661e+07	1.30533e+07	7.96906e+06	1.41235e+07	2.93872e+07
FRMD8_HUMAN	0	sp|Q9BZ67|FRMD8_HUMAN	IQHLSTIDYVEDGK+AGPGEQGLLNAYR	2	2+2	36.99+40.72	2.08488e+07	3.49717e+07	3.61289e+07	5.66297e+07	2.13179e+07	1.82488e+07	2.2785e+07	7.84954e+06	3.96469e+07	2.24927e+07	8.63381e+06	2.30908e+07	1.503e+07	1.89431e+07	2.20161e+07	5.74458e+06	1.86784e+07	5.20955e+06	1.57431e+07	1.54008e+07	1.21711e+07	1.21462e+07	3.30886e+07	3.15511e+07	1.3827e+07	8.77189e+06	2.23243e+07	1.23529e+07	1.18252e+07	2.39302e+07	2.00975e+07	7.17257e+06	1.50564e+07	8.39884e+06	9.21823e+06	2.05386e+06	2.70434e+07	1.36377e+07	1.05437e+07	1.19997e+07	6.77776e+06	8.42725e+06	1.73266e+07
UBA6_HUMAN	0	sp|A0AVT1|UBA6_HUMAN	FWQTYSSAEEVLQK+KPDHVPISSEDER+AVTIHDTEK+NWSQCVELAR+VVQTDETAR+CQAWDLGTNFFLSEDDVVNKR+NLVLAGIK+NFALLGVGTSK+SFPAAIEHTIQWAR+FISADVHGIWSR+MLYVPVMPGHAK+QDVIITALDNVEAR+TVFFESLER+YVLGDTAMQK+GMITVTDPDLIEK+SYTAADATLK+YGIEPTMVVQGVK+VCPTTETIYNDEFYTK	18	2+3+2+2+2+3+2+2+3+3+3+2+2+2+2+2+2+2	52.83+19.92+14.82+40.01+13.90+69.13+40.39+49.65+57.53+47.77+44.37+62.66+50.84+32.34+50.58+26.17+49.98+47.51	2.66267e+08	3.84787e+08	4.5942e+08	4.47499e+08	1.29732e+08	2.54625e+08	2.84531e+08	2.09675e+08	4.37541e+08	4.15336e+08	1.18373e+08	2.92028e+08	1.71219e+08	2.48045e+08	3.09798e+08	5.03294e+07	2.45012e+08	5.11891e+07	1.69727e+08	1.77148e+08	1.81761e+08	8.36979e+07	4.46915e+08	2.2161e+08	2.47718e+08	1.8689e+08	2.7504e+08	1.44283e+08	1.05372e+08	2.18042e+08	2.56867e+08	5.86828e+07	2.80174e+08	1.17805e+08	8.54967e+07	5.29134e+07	3.12995e+08	1.80707e+08	1.41836e+08	1.95148e+08	2.84346e+07	6.66034e+07	1.78033e+08
EPN2_HUMAN	0	sp|O95208|EPN2_HUMAN	NIVNNYSEAEIK+QLVALLKDEER+GSSQPNLSTSHSEQEYGK+MAQVATGMGSNQITFGR	4	2+3+2+2	36.41+39.28+23.41+45.81	1.6425e+07	3.22396e+07	2.75932e+07	3.96274e+07	2.67057e+07	1.90158e+07	3.02153e+07	1.94473e+07	6.45151e+07	4.41245e+07	1.81032e+07	3.27996e+07	1.29731e+07	3.03575e+07	5.35715e+07	9.00189e+06	2.72495e+07	3.5948e+06	1.03828e+07	1.84597e+07	1.06284e+07	1.26657e+07	4.10482e+07	3.66261e+07	1.12501e+07	1.44021e+07	1.5281e+07	1.88837e+07	2.26843e+07	1.84531e+07	2.818e+07	1.45134e+07	2.32623e+07	1.2107e+07	1.22741e+07	6.47737e+06	2.65219e+07	2.71139e+07	9.31894e+06	1.29613e+07	5.55075e+06	5.9723e+06	1.1904e+07
PKN1_HUMAN	0	sp|Q16512|PKN1_HUMAN	SLGPVELLLR	1	2	66.03	1.13704e+07	2.19414e+07	1.99871e+07	2.97586e+07	7.81718e+06	5.8316e+06	9.22879e+06	3.61168e+06	2.45175e+07	9.11989e+06	2.68065e+06	6.29816e+06	2.12753e+06	1.01346e+07	9.48078e+06	1.58558e+06	4.50252e+06	534771	2.28968e+06	3.4737e+06	2.30505e+06	1.21092e+06	1.07415e+07	1.29694e+07	6.48471e+06	4.36163e+06	7.34637e+06	2.80708e+06	751515	7.93524e+06	6.19821e+06	2.45608e+06	5.50257e+06	2.33251e+06	767505	334895	1.14423e+07	4.19518e+06	2.58165e+06	4.14908e+06	320401	1.5828e+06	3.02729e+06
CAN2_HUMAN	0	sp|P17655|CAN2_HUMAN	YLNQDYEALR+ALEEAGFK+RPTEICADPQFIIGGATR+MPCQLHQVIVAR+NYPNTFWMNPQYLIK+SGTMNSYEMR+NPWGEVEWTGR+SDTFINLR	8	2+2+3+3+2+2+2+2	37.05+26.27+50.38+35.85+71.98+25.24+49.09+40.83	1.31528e+08	1.66592e+08	1.88487e+08	2.73707e+08	1.3234e+08	1.12844e+08	1.22095e+08	8.9248e+07	4.36842e+08	1.92097e+08	1.16138e+08	1.20474e+08	6.66612e+07	1.20613e+08	2.35004e+08	7.99227e+07	2.34715e+08	8.00218e+07	6.94865e+07	1.40573e+08	7.14719e+07	1.78758e+08	2.07499e+08	1.36528e+08	1.04541e+08	1.06234e+08	1.45334e+08	1.79535e+08	1.37514e+08	1.3724e+08	1.57665e+08	9.01882e+07	1.1702e+08	7.60102e+07	8.27625e+07	5.75853e+07	2.08364e+08	1.04105e+08	5.33703e+07	9.49532e+07	5.54797e+07	9.1628e+07	6.85446e+07
GDIB_HUMAN	0	sp|P50395|GDIB_HUMAN	DLGTESQIFISR+NPYYGGESASITPLEDLYKR+FKIPGSPPESMGR+TDDYLDQPCYETINR+FVSISDLLVPK	5	2+3+3+2+2	50.98+56.45+39.47+43.58+68.57	4.29165e+07	1.01716e+08	1.00717e+08	1.48171e+08	7.47687e+07	5.9823e+07	5.71027e+07	8.90192e+07	2.0016e+08	2.10805e+08	8.38407e+07	1.32545e+08	5.97294e+07	6.9307e+07	2.48911e+08	1.57292e+07	1.19555e+08	2.64266e+07	2.91457e+07	8.16143e+07	4.95516e+07	1.21664e+08	9.03182e+07	6.35786e+07	4.0775e+07	2.90012e+07	6.37075e+07	5.93184e+07	1.21745e+08	3.79985e+07	1.3713e+08	4.19439e+07	1.56368e+08	3.15161e+07	6.80952e+07	3.92499e+07	6.88626e+07	7.61904e+07	2.87882e+07	4.71567e+07	2.55199e+07	2.95261e+07	4.40003e+07
METK2_HUMAN	0	sp|P31153|METK2_HUMAN	HIGYDDSSK+FVIGGPQGDAGLTGR+TQVTVQYMQDR+NGTLPWLRPDSK+YLDEDTIYHLQPSGR	5	2+2+2+3+3	14.21+44.58+33.36+42.99+45.68	6.35895e+07	1.0372e+08	1.13953e+08	1.27052e+08	8.63372e+07	6.97503e+07	9.29152e+07	6.43507e+07	1.48727e+08	1.3783e+08	5.87475e+07	8.50766e+07	3.64667e+07	6.93532e+07	1.68401e+08	1.57554e+07	1.47231e+08	1.88954e+07	5.02929e+07	6.41534e+07	6.81861e+07	5.42334e+07	7.75701e+07	9.68012e+07	5.92855e+07	4.46004e+07	5.86572e+07	6.21639e+07	9.12906e+07	4.52399e+07	7.05614e+07	4.14162e+07	1.01533e+08	3.71783e+07	5.11808e+07	2.08356e+07	7.48685e+07	6.70481e+07	3.37266e+07	3.97843e+07	1.99179e+07	2.94877e+07	5.0792e+07
SRP72_HUMAN	0	sp|O76094|SRP72_HUMAN	GTQGATAGASSELDASK+HLPSSDSMSLK+VTPDPER+DIHTLAQLISAYSLVDPEK+VLANNSLSFEK+EAISDLQQLWK+AIELLQEFSDQHPENAAEIK+YGQNGDFTR	8	2+2+2+3+2+2+3+2	24.07+27.25+15.06+84.95+36.44+60.16+58.81+22.33	1.07482e+08	1.17774e+08	1.47034e+08	1.3028e+08	9.79696e+07	9.25365e+07	1.21864e+08	5.97319e+07	1.62153e+08	1.45126e+08	5.63987e+07	9.85303e+07	4.06605e+07	9.82535e+07	1.37427e+08	2.07737e+07	1.19225e+08	3.22665e+07	6.49921e+07	6.81201e+07	9.48677e+07	3.50199e+07	9.49891e+07	9.67695e+07	6.93198e+07	6.53053e+07	8.14908e+07	8.71324e+07	5.90166e+07	8.28577e+07	7.63091e+07	5.41047e+07	9.0024e+07	4.01283e+07	4.39603e+07	2.13024e+07	9.76074e+07	6.13921e+07	5.4881e+07	6.55181e+07	2.63221e+07	2.98846e+07	9.03104e+07
RHBD2_HUMAN	0	sp|Q6NTF9|RHBD2_HUMAN	YVSGSSAER	1	2	12.5	7.62497e+06	1.37952e+06	6.7471e+06	789251	32857.6	5.8008e+06	9.24689e+06	7.89793e+06	2.52494e+06	9.86781e+06	3.39364e+06	2.39116e+06	2.37124e+06	5.57648e+06	5.77069e+06	145192	3.51507e+06	2.43564e+06	7.99886e+06	2.86464e+06	7.69441e+06	3.39052e+06	6.47659e+06	536758	5.81906e+06	5.88594e+06	5.07495e+06	4.75725e+06	8.86236e+06	4.99157e+06	7.03717e+06	9.02696e+06	5.33035e+06	3.56616e+06	9.02957e+06	6.33742e+06	6.40879e+06	1.19429e+07	4.1655e+06	5.77081e+06	5.84692e+06	1.46692e+07	1.75754e+07
EIF3E_HUMAN	0	sp|P60228|EIF3E_HUMAN	TTVVAQLK+MLFDYLADK+QLQAETEPIVK+MFEDPETTR+SQMLAMNIEK+LGHVVMGNNAVSPYQQVIEK+WIVNLIR+YLTTAVITNK	8	2+2+2+2+2+3+2+2	26.35+57.32+30.96+28.59+39.12+44.73+58.27+35.21	1.87102e+08	1.60524e+08	1.87234e+08	1.9083e+08	9.63418e+07	1.57785e+08	1.67016e+08	7.3323e+07	2.39647e+08	1.65358e+08	8.22899e+07	1.10342e+08	6.17138e+07	1.57767e+08	1.839e+08	4.0802e+07	1.19194e+08	3.40695e+07	8.48942e+07	7.83644e+07	1.12128e+08	5.16221e+07	1.74375e+08	1.07536e+08	1.03831e+08	7.86854e+07	1.18342e+08	1.10662e+08	8.14015e+07	1.01639e+08	1.27144e+08	8.70085e+07	1.05997e+08	6.27998e+07	6.14047e+07	3.96077e+07	1.46131e+08	9.20084e+07	6.37873e+07	1.14089e+08	4.21137e+07	3.66765e+07	8.88977e+07
1433F_HUMAN	0	sp|Q04917|1433F_HUMAN	KNSVVEASEAAYK+AVTELNEPLSNEDR+EQMQPTHPIR+NSVVEASEAAYK+NCNDFQYESK+YLAEVASGEK+YLAEVASGEKK+ELETVCNDVLSLLDK+NSVVEASEAAYKEAFEISK+AVTELNEPLSNEDRNLLSVAYK+QAFDDAIAELDTLNEDSYK+LAEQAERYDDMASAMK	12	2+2+2+2+2+2+3+2+3+3+3+2	25.17+35.35+20.00+29.58+24.59+26.04+21.75+75.35+60.84+56.90+69.43+37.43	1.13803e+09	1.58395e+09	2.00657e+09	2.31396e+09	1.10781e+09	1.57937e+09	1.73438e+09	2.02803e+09	2.1377e+09	3.76997e+09	9.69183e+08	2.4007e+09	1.10165e+09	1.32933e+09	2.7904e+09	2.91477e+08	1.69456e+09	6.60207e+08	1.26782e+09	1.37007e+09	2.42361e+09	8.08821e+08	2.08059e+09	1.42805e+09	1.4952e+09	1.48981e+09	9.09993e+08	1.10118e+09	9.07228e+08	9.84545e+08	1.69805e+09	5.13439e+08	2.06953e+09	6.81474e+08	7.46612e+08	4.77467e+08	1.37274e+09	1.33752e+09	1.1959e+09	1.59128e+09	4.48883e+08	9.97113e+08	1.7559e+09
DDX6_HUMAN	0	sp|P26196|DDX6_HUMAN	LDDTVHVVIATPGR+SIEEQLGTEIKPIPSNIDK+SGAYLIPLLER+SLYVAEYHSEPVEDEKP	4	3+3+2+2	41.23+50.93+64.16+38.11	6.11976e+07	5.9996e+07	8.67492e+07	8.24685e+07	3.18738e+07	4.36752e+07	5.30878e+07	2.90127e+07	1.04409e+08	6.96315e+07	3.49069e+07	5.03188e+07	2.72592e+07	5.76763e+07	1.39402e+08	1.19194e+07	9.40031e+07	1.86461e+07	2.67e+07	2.62052e+07	3.10184e+07	2.74968e+07	7.26922e+07	4.96647e+07	3.28075e+07	2.56771e+07	5.29708e+07	4.33258e+07	2.7434e+07	4.54105e+07	4.43057e+07	3.78016e+07	4.95106e+07	3.02723e+07	3.51202e+07	1.60251e+07	5.29175e+07	3.44469e+07	2.45168e+07	2.93365e+07	2.07947e+07	1.32567e+07	2.81355e+07
ABI1_HUMAN	0	sp|Q8IZP0|ABI1_HUMAN	VADYCENNYIQATDK+ALIESYQNLTR+IIAPANMERPVR+KPIDYTVLDDVGHGVK+TLEPVKPPTVPNDYMTSPAR	5	2+2+3+3+3	35.49+43.24+31.82+44.49+47.16	1.03459e+08	1.9245e+08	1.99914e+08	3.04401e+08	1.83827e+08	9.10128e+07	1.10362e+08	1.60167e+08	2.60489e+08	3.02277e+08	1.20755e+08	1.78155e+08	7.08396e+07	1.43718e+08	2.37921e+08	4.08799e+07	1.68103e+08	3.04643e+07	6.47928e+07	1.10747e+08	8.37412e+07	7.22666e+07	1.84953e+08	1.86788e+08	1.00815e+08	7.58392e+07	1.11012e+08	1.26342e+08	9.37888e+07	1.06308e+08	1.12304e+08	8.58516e+07	1.12477e+08	6.33412e+07	8.45316e+07	4.80683e+07	1.57263e+08	1.2325e+08	7.08995e+07	9.2136e+07	4.7003e+07	5.51087e+07	1.13159e+08
SYFB_HUMAN	0	sp|Q9NSD9|SYFB_HUMAN	ALVAIGTHDLDTLSGPFTYTAK+CAEIFAR+LGVDISATK+EYTACELMNIYK+TKEYTACELMNIYK+LIITEETAK+SHTFPELAYR+ETPENLAK+IRPFAVAAVLR+DRYDSFIELQEK+TTLLPGLLK+LFEISDIVIK+LFEISDIVIKDSNTDVGAK+ASEGPAFFPGR+AAGASDVVLYK+DLLFQALGR+IDVPANRYDLLCLEGLVR+TYTIANQFPLNK+SHTFPELAYRK+NPGFEIIHGLLDR	20	3+2+2+2+3+2+3+2+3+2+2+2+3+2+2+2+3+2+3+3	63.63+28.12+31.75+56.24+49.08+30.42+36.83+19.42+50.10+45.43+54.54+65.84+60.42+39.85+32.19+61.08+70.14+48.29+30.35+64.50	1.10453e+09	1.44675e+09	1.13803e+09	1.43643e+09	4.6987e+08	7.34583e+08	1.50612e+09	5.63762e+08	1.71455e+09	1.65133e+09	3.53874e+08	7.86283e+08	3.2194e+08	8.03888e+08	1.94094e+09	1.89314e+08	1.19703e+09	7.0392e+08	5.33488e+08	6.54049e+08	1.64531e+09	3.42928e+08	7.87367e+08	1.32473e+09	6.83465e+08	8.30995e+08	4.70768e+08	7.97183e+08	3.83597e+08	5.02161e+08	7.07125e+08	3.35133e+08	6.82477e+08	2.91142e+08	3.59396e+08	2.12318e+08	5.18269e+08	7.5125e+08	6.05809e+08	6.18066e+08	1.7772e+08	3.48026e+08	1.58146e+09
RALB_HUMAN	0	sp|P11234|RALB_HUMAN	AEEDKIPLLVVGNK+AEEWGVQYVETSAK+RQVPVEEAR+SKAEEWGVQYVETSAK+QVPVEEAR	5	3+2+2+2+2	48.66+46.37+16.88+42.55+19.57	4.10675e+07	1.15169e+08	9.46955e+07	1.52078e+08	1.22935e+08	4.96482e+07	5.74748e+07	6.46854e+07	2.17248e+08	1.56699e+08	7.89224e+07	1.15253e+08	4.36435e+07	6.03237e+07	1.05205e+08	2.54148e+07	8.10153e+07	2.80021e+07	5.40373e+07	4.99796e+07	4.91893e+07	7.49401e+07	1.40258e+08	8.8513e+07	5.13075e+07	3.35835e+07	8.58767e+07	9.97401e+07	9.36498e+07	6.19336e+07	8.43561e+07	5.59013e+07	6.72138e+07	3.19796e+07	3.45383e+07	3.28751e+07	8.18182e+07	6.13542e+07	4.51004e+07	4.84248e+07	4.3974e+07	3.43254e+07	3.92765e+07
NECP1_HUMAN	0	sp|Q8NC96|NECP1_HUMAN	VSGELFAQAPVEQYPGIAVETVTDSSR	1	3	69.09	3.3506e+06	6.70119e+06	4.31463e+06	1.31673e+07	7.87684e+06	4.25761e+06	3.381e+06	5.05196e+06	7.08916e+06	6.74895e+06	4.01868e+06	6.3485e+06	1.80438e+06	3.80553e+06	1.36551e+07	479049	1.77915e+07	3.28247e+06	2.63701e+06	7.9717e+06	5.15816e+06	3.53072e+06	1.19713e+06	5.13758e+06	4.538e+06	3.03317e+06	1.50483e+06	1.8105e+06	3.97369e+06	3.3429e+06	3.65158e+06	3.3406e+06	6.28333e+06	2.18344e+06	2.37481e+06	2.21022e+06	2.74782e+06	653735	3.25488e+06	3.00663e+06	415135	2.2729e+06	6.42701e+06
AP1G1_HUMAN	0	sp|O43747|AP1G1_HUMAN	VLTTAGSYVR+TVQTDHNAVQR+SSFREEDNTYR+YVALTSLLK+AVEYNALFK+KVPELMEMFLPATK+TFQLQLLSPSSSIVPAFNTGTITQVIK	7	2+2+2+2+2+3+3	29.38+13.35+21.07+56.75+44.13+70.19+84.88	9.10289e+07	1.11458e+08	1.07222e+08	1.19432e+08	4.34093e+07	8.32524e+07	1.05526e+08	8.79988e+07	1.71995e+08	1.78831e+08	5.01454e+07	1.121e+08	5.91562e+07	7.53246e+07	1.47471e+08	1.84895e+07	1.01907e+08	2.99739e+07	5.14723e+07	6.45619e+07	7.42508e+07	3.99539e+07	1.3126e+08	6.10051e+07	7.26597e+07	6.81959e+07	8.00364e+07	6.1918e+07	6.87488e+07	5.86709e+07	8.95586e+07	3.88884e+07	1.11374e+08	4.27673e+07	4.32293e+07	3.52888e+07	1.00518e+08	5.72068e+07	5.26327e+07	6.86537e+07	2.36869e+07	2.82123e+07	6.14375e+07
SRSF5_HUMAN	0	sp|Q13243|SRSF5_HUMAN	QAGEVTFADAHRPK+GFGFVEFEDPRDADDAVYELDGK+LNEGVVEFASYGDLK	3	3+3+2	24.96+68.23+56.26	3.36758e+07	5.87695e+07	5.62397e+07	1.0532e+08	1.66585e+08	2.44208e+07	4.54553e+07	3.22052e+07	1.48177e+07	3.12885e+07	4.69988e+07	1.87311e+07	1.07409e+07	5.23429e+07	3.13081e+07	3.15067e+06	3.52772e+07	2.97093e+06	2.56105e+07	9.99206e+06	3.64095e+07	7.65235e+06	7.29523e+07	1.68206e+08	4.18794e+07	3.37364e+07	5.05196e+07	1.04287e+08	6.99489e+07	7.44392e+07	4.74102e+07	1.26486e+08	2.82844e+07	1.87994e+07	5.7626e+07	1.49988e+07	6.49848e+07	8.03477e+07	1.82044e+07	1.87892e+07	4.22112e+07	7.81826e+07	7.00243e+07
COMD1_HUMAN	0	sp|Q8N668|COMD1_HUMAN	QGGITSDQAAVISK	1	2	30.15	6.64878e+06	9.84772e+06	7.40147e+06	3.85127e+07	1.19176e+07	5.66267e+06	8.02446e+06	4.89994e+06	3.39339e+07	1.23437e+07	5.21935e+06	1.31094e+07	7.75072e+06	6.67443e+06	9.26423e+06	1.27585e+06	4.22006e+06	2.24788e+06	5.48607e+06	5.07813e+06	5.261e+06	4.839e+06	2.32666e+07	6.27243e+06	4.94268e+06	5.19985e+06	9.09503e+06	1.0914e+07	4.92386e+06	6.91392e+06	6.8234e+06	3.56716e+06	6.9814e+06	3.49507e+06	4.17744e+06	972227	7.49326e+06	6.35822e+06	5.261e+06	7.87744e+06	2.65019e+06	1.56986e+06	4.38886e+06
ARMX3_HUMAN	0	sp|Q9UH62|ARMX3_HUMAN	LNSSVQLAGLR+MAEGGSGDVDDAGDCSGAR+ALIVLNNLSVNAENQR+SIVWYPPWAR	4	2+2+2+2	39.41+22.58+55.61+65.65	7.51125e+07	1.58112e+08	8.33424e+07	5.51686e+07	3.47591e+07	5.70112e+07	4.56478e+07	5.87372e+07	7.07458e+07	1.23491e+08	2.57868e+07	5.66156e+07	1.73014e+07	4.0349e+07	6.9728e+07	6.66647e+06	5.85945e+07	1.12524e+07	2.88855e+07	2.62229e+07	3.8658e+07	7.86427e+06	3.67892e+07	6.61467e+07	3.09607e+07	3.0981e+07	3.62059e+07	3.46605e+07	2.1299e+07	2.67529e+07	5.22669e+07	2.43987e+07	3.95358e+07	1.64742e+07	2.22505e+07	9.24714e+06	3.10695e+07	1.6696e+07	1.92925e+07	2.84633e+07	1.36707e+07	2.66651e+07	3.18095e+07
NUDC2_HUMAN	0	sp|Q8WVJ2|NUDC2_HUMAN	AQDIQCGLQSR+HVALSVGGR+GGPDFSNLEK+ENPGFDFSGAEISGNYTK	4	2+2+2+2	25.38+21.54+34.80+52.39	6.06252e+07	1.26175e+08	1.31403e+08	1.87359e+08	8.52325e+07	9.39739e+07	9.5727e+07	7.72474e+07	1.6609e+08	1.51221e+08	6.29065e+07	1.28278e+08	3.81361e+07	1.05404e+08	1.25411e+08	1.97475e+07	1.04444e+08	2.10874e+07	6.67723e+07	7.55101e+07	7.46451e+07	3.81373e+07	1.60299e+08	1.0499e+08	7.33195e+07	8.63978e+07	8.36594e+07	6.5009e+07	4.76585e+07	7.52575e+07	8.2387e+07	3.04687e+07	9.61264e+07	4.36041e+07	4.60349e+07	1.67278e+07	8.31642e+07	7.36687e+07	5.38011e+07	5.54406e+07	1.99674e+07	4.31717e+07	7.65241e+07
UBAC1_HUMAN	0	sp|Q9BSL1|UBAC1_HUMAN	MADVSAEEK+ANAMLDEDEDERVDEAALR	2	2+3	18.04+41.22	1.71325e+07	2.51595e+07	2.51517e+07	2.74183e+07	1.1557e+07	1.21452e+07	2.36695e+07	1.93753e+07	2.40692e+07	3.41063e+07	8.07939e+06	2.0643e+07	1.26212e+07	1.87116e+07	2.38798e+07	2.92007e+06	1.58687e+07	4.25186e+06	1.30308e+07	1.39312e+07	1.58844e+07	1.43158e+07	2.56004e+07	2.28254e+07	9.22224e+06	1.45353e+07	1.31641e+07	1.25782e+07	1.24226e+07	9.07664e+06	1.5014e+07	4.45433e+06	1.98697e+07	5.4853e+06	5.65296e+06	3.77714e+06	2.52707e+07	1.07769e+07	1.28345e+07	1.99846e+07	8.56791e+06	7.8359e+06	1.23652e+07
SHLB2_HUMAN	0	sp|Q9NR46|SHLB2_HUMAN	HMLDLQK+QTEVLLQPNPSAR+NFLEGDWK+VAQTEFDR+TELDAHFENLLAR+DFIHTASISFLTPLR+NYILSASASALWNDEVDKAEQELR+ATTVPDFQETRPR+LLLEGISSTHVNHLR+GKVPVTYLELLS+RLDLDACK+KLASDAGIFFTR+LASDAGIFFTR+VEEFLYEK+VTNGELLAQYMADAASELGPTTPYGK	15	2+2+2+2+3+3+3+3+3+2+2+3+2+2+3	23.99+35.94+45.75+21.77+53.48+71.73+75.16+31.71+41.39+64.93+22.41+44.73+51.37+36.44+81.65	2.62128e+08	6.20493e+08	5.62924e+08	7.19974e+08	3.41162e+08	4.16011e+08	4.67539e+08	8.05686e+08	7.41302e+08	1.49606e+09	3.56519e+08	7.72146e+08	3.63944e+08	3.08628e+08	9.88135e+08	5.57341e+07	4.57497e+08	1.65259e+08	3.59962e+08	5.63187e+08	6.50164e+08	2.76794e+08	8.43797e+08	4.17434e+08	2.77439e+08	4.38384e+08	3.10998e+08	3.15109e+08	3.38143e+08	2.1413e+08	4.56704e+08	1.90091e+08	6.69031e+08	2.08701e+08	2.49784e+08	1.46242e+08	4.03864e+08	4.19502e+08	3.15548e+08	5.51358e+08	1.60689e+08	2.56858e+08	4.35761e+08
NEUA_HUMAN	0	sp|Q8NFW8|NEUA_HUMAN	MEVSVSDK+QFGAQVHR+GAATSVSNPR+VGLSGAPADACSTAQK+GVEKPPHLAALILAR+HLAGVPLIGWVLR+AALDSGAFQSVWVSTDHDEIENVAK+EEGYDSVFSVVR+EMGLCWK+MAYYEMR+EVTEPLNLNPAK+HLIEMGYLQGGK+DAIGISLLK	13	2+2+2+2+3+3+3+2+2+2+2+2+2	22.81+18.14+14.53+28.10+49.09+73.64+61.34+53.09+39.89+31.61+39.96+40.15+53.55	1.05933e+09	1.3388e+09	1.23719e+09	7.23263e+08	4.47062e+08	8.66312e+08	9.44623e+08	1.28744e+08	1.1334e+09	5.69839e+08	1.69739e+08	3.40104e+08	1.99451e+08	7.05591e+08	7.60212e+08	1.07871e+08	6.38463e+08	2.04126e+08	4.47263e+08	3.07177e+08	6.1644e+08	1.67007e+08	6.40936e+08	5.51407e+08	7.73815e+08	2.94133e+08	2.98294e+08	2.09375e+08	1.63331e+08	4.57765e+08	4.44641e+08	2.05495e+08	3.6601e+08	2.07637e+08	2.35318e+08	1.13721e+08	4.43159e+08	3.08068e+08	4.00497e+08	6.41043e+08	9.81856e+07	2.16738e+08	5.28161e+08
TES_HUMAN	0	sp|Q9UGI8|TES_HUMAN	EGDPAIYAER+LPCEMDAQGPK+QMNIPGGDR+STPAAVGAMEDK+NVSINTVTYEWAPPVQNQALAR+KNVSINTVTYEWAPPVQNQALAR+CEGFELHFWR+YTTLIAK+NVMILTNPVAAK	9	2+2+2+2+3+3+3+2+2	28.17+28.44+25.96+26.79+61.77+54.61+55.64+26.89+46.34	2.17016e+08	3.03329e+08	2.34537e+08	2.39892e+08	1.08655e+08	1.84352e+08	1.52979e+08	7.92559e+07	3.55159e+08	1.39516e+08	7.09175e+07	1.76426e+08	1.23402e+08	1.89503e+08	1.62192e+08	7.8447e+07	1.13073e+08	4.2216e+07	8.48201e+07	7.54787e+07	8.20759e+07	7.49646e+07	2.51488e+08	1.32571e+08	1.8327e+08	1.09955e+08	1.57492e+08	6.70246e+07	4.61859e+07	2.78537e+08	1.49446e+08	5.61683e+07	1.24968e+08	7.3459e+07	5.66265e+07	1.32757e+07	2.58264e+08	1.07984e+08	7.4468e+07	1.1798e+08	5.68022e+07	2.85304e+07	1.25576e+08
PPID_HUMAN	0	sp|Q08752|PPID_HUMAN	NTNGSQFFITTVPTPHLDGK+HVVFGQVIK+EGLLSMANAGR	3	3+2+2	57.20+33.11+41.46	3.93706e+07	1.08623e+08	7.89079e+07	1.11607e+08	5.01398e+07	4.07168e+07	5.11799e+07	5.13864e+07	6.5686e+07	7.12514e+07	2.76199e+07	7.22616e+07	4.3019e+07	4.41001e+07	7.72213e+07	8.53546e+06	6.69606e+07	8.93254e+06	1.64792e+07	3.43999e+07	4.54249e+07	2.48681e+07	8.90641e+07	8.25779e+07	3.98908e+07	2.96225e+07	5.29803e+07	1.57028e+07	3.96675e+07	4.03698e+07	4.20774e+07	1.4868e+07	5.22572e+07	2.39481e+07	2.19056e+07	6.37701e+06	2.86659e+07	3.92555e+07	3.61232e+07	3.18161e+07	1.1742e+07	2.8579e+07	4.94848e+07
PYGM_HUMAN	0	sp|P11217|PYGM_HUMAN	VIPAADLSEQISTAGTEASGTGNMK+VAAAFPGDVDR+QRLPAPDEAI+APNDFNLK+QVIEQLSSGFFSPK+VAIQLNDTHPSLAIPELMR+VFADYEDYIK+IGEDFISDLDQLR+GYNAQEYYDRIPELR+LLSFVDDEAFIR+VEDVDKLDQR+APNDFNLKDFNVGGYIQAVLDR+IGEDFISDLDQLRK+LVTAIGDVVNHDPAVGDR+MSLVEEGAVKR+LLSFVDDEAFIRDVAK+GLAGVENVTELKK+WPVHLLETLLPR+VHINPNSLFDIQVK+WVDTQVVLAMPYDTPVPGYR+EIWGVEPSR+DFNVGGYIQAVLDR+ISGGWQMEEADDWLR	23	3+2+2+2+2+3+2+2+3+2+2+3+3+3+3+3+3+3+3+3+2+2+2	52.09+34.15+36.88+29.03+59.41+64.83+51.26+68.55+49.97+65.20+23.72+84.88+61.97+45.49+28.85+68.57+35.92+74.02+57.50+70.56+38.12+83.02+62.93	5.57549e+08	6.7915e+08	1.03419e+09	6.30724e+08	3.00819e+08	6.22622e+08	4.12425e+08	3.10275e+08	7.99443e+08	9.15473e+08	3.7763e+08	4.93296e+08	2.9603e+08	3.73098e+08	1.12959e+09	1.0374e+08	9.26516e+08	1.89654e+08	2.80168e+08	3.42534e+08	3.51276e+08	3.12156e+08	1.12402e+09	4.68979e+08	3.19754e+08	2.74209e+08	5.26137e+08	6.91099e+08	2.57375e+08	4.39742e+08	7.39001e+08	3.35858e+08	6.04986e+08	1.72383e+08	2.68242e+08	1.44341e+08	5.56235e+08	2.98692e+08	2.46048e+08	4.705e+08	1.25392e+08	1.6183e+08	2.62406e+08
TCPB_HUMAN	0	sp|P78371|TCPB_HUMAN	VAEIEHAEK+LKGSGNLEAIHIIK+HGINCFINR+EALLSSAVDHGSDEVK+AAHSEGNTTAGLDMR+GATQQILDEAER+VLVDMSR+IHPQTIIAGWR+DASLMVTNDGATILK+EAVAMESYAK+TPGKEAVAMESYAK+KIHPQTIIAGWR+SLHDALCVLAQTVK+ILIANTGMDTDK+LALVTGGEIASTFDHPELVK+GSGNLEAIHIIK+NIGVDNPAAK+QDLMNIAGTTLSSK+LAVEAVLR+LGGSLADSYLDEGFLLDKK+LGGSLADSYLDEGFLLDK+FRQDLMNIAGTTLSSK+AGADEERAETAR+TVYGGGCSEMLMAHAVTQLANR+VAEIEHAEKEK+LIEEVMIGEDK+VQDDEVGDGTTSVTVLAAELLR+ILIANTG…	28	2+3+2+2+2+2+2+3+2+2+2+3+2+2+3+3+2+2+2+3+2+3+2+3+2+2+3+3	14.80+36.90+29.45+35.86+23.48+37.48+28.86+44.02+52.02+28.21+29.33+38.39+62.52+36.21+62.97+38.58+24.03+51.06+41.20+63.50+70.18+50.93+13.50+60.21+14.82+44.60+81.17+39.82	9.62581e+08	1.34083e+09	1.25877e+09	1.94624e+09	7.2306e+08	1.03384e+09	1.44001e+09	9.60961e+08	2.24152e+09	2.5208e+09	8.20991e+08	1.60535e+09	7.13658e+08	1.39418e+09	2.18973e+09	2.21925e+08	1.29364e+09	3.62641e+08	8.15899e+08	9.1771e+08	1.41444e+09	6.11641e+08	2.08067e+09	1.16317e+09	7.2843e+08	8.0354e+08	9.73295e+08	1.0399e+09	8.2587e+08	9.25074e+08	1.13051e+09	6.14559e+08	1.2207e+09	6.57772e+08	7.38532e+08	3.90283e+08	9.43074e+08	1.23747e+09	6.84955e+08	1.04938e+09	4.6256e+08	3.64247e+08	9.63508e+08
GORS2_HUMAN	0	sp|Q9H8Y8|GORS2_HUMAN	APTTVEDR+MLIYSSK+IPTRPFEEGKK+ISLPGQMAGTPITPLK	4	2+2+2+2	14.23+28.71+22.21+57.25	5.80897e+07	9.59112e+07	4.92762e+07	9.68184e+07	2.69052e+07	5.64703e+07	5.39356e+07	3.87884e+07	8.89136e+07	6.69918e+07	2.33901e+07	5.83514e+07	3.23815e+07	4.21535e+07	5.77868e+07	1.23864e+07	4.63772e+07	8.56943e+06	3.24299e+07	2.47052e+07	4.0711e+07	2.04113e+07	5.35175e+07	4.6618e+07	4.87885e+07	5.53303e+07	4.0768e+07	3.73124e+07	2.41721e+07	2.41303e+07	3.15353e+07	9.44648e+06	5.35155e+07	2.4974e+07	2.58004e+07	1.28163e+07	4.62684e+07	2.95419e+07	2.01399e+07	4.25395e+07	8.15499e+06	2.20883e+07	3.27543e+07
SGTA_HUMAN	0	sp|O43765|SGTA_HUMAN	ALELDPDNETYK+TPPSEEDSAEAER+LGNYAGAVQDCER+AIELNPANAVYFCNR	4	2+2+2+2	38.07+19.15+29.74+56.01	6.28115e+07	9.63323e+07	1.17281e+08	1.18874e+08	6.35907e+07	7.0295e+07	7.52664e+07	8.23438e+07	1.25979e+08	2.58194e+08	4.28539e+07	1.22958e+08	4.10218e+07	7.97901e+07	1.40253e+08	6.72671e+06	1.10515e+08	2.49069e+07	7.71554e+07	9.20064e+07	1.07527e+08	2.50047e+07	8.95052e+07	8.39462e+07	6.35377e+07	6.14915e+07	5.41796e+07	4.49083e+07	4.62584e+07	3.55968e+07	8.34217e+07	1.96423e+07	8.15798e+07	2.88062e+07	3.13334e+07	1.55704e+07	3.58064e+07	5.53262e+07	6.01728e+07	9.13078e+07	2.61149e+07	3.84897e+07	8.16171e+07
DEK_HUMAN	0	sp|P35659|DEK_HUMAN	LLYNRPGTVSSLK+KVYENYPTYDLTER+LLASANLEEVTMK+EPFTIAQGK+VYENYPTYDLTER+IHFFLSK+NVGQFSGFPFEK	7	3+2+2+2+2+2+2	32.81+38.01+48.91+31.62+43.23+40.21+55.64	2.98592e+08	4.43501e+08	4.904e+08	3.92839e+08	2.33619e+08	3.2234e+08	3.10628e+08	5.29772e+07	5.08506e+08	2.18714e+08	1.08975e+08	3.05779e+08	1.02306e+08	2.87423e+08	3.3951e+08	5.0581e+07	3.37661e+08	6.65449e+07	1.71742e+08	1.3195e+08	1.63398e+08	6.96178e+07	3.88404e+08	2.85686e+08	1.87033e+08	9.38184e+07	2.13714e+08	2.16235e+08	1.37336e+08	2.43145e+08	1.56987e+08	1.32513e+08	1.93972e+08	1.03746e+08	1.16737e+08	4.68515e+07	2.88528e+08	1.41022e+08	1.07585e+08	2.16285e+08	3.94808e+07	9.6307e+07	8.91396e+07
NOLC1_HUMAN	0	sp|Q14978|NOLC1_HUMAN	VAGGAAPSKPASAK+SPAVKPAAAPK+VREEEIEVDSR	3	2+2+2	13.34+15.54+24.48	6.19845e+06	2.69424e+07	2.12142e+07	3.17499e+07	7.49061e+07	1.36149e+07	1.99896e+07	1.32109e+07	1.05244e+07	2.17231e+07	2.06045e+07	1.49031e+07	1.2031e+07	2.22205e+07	6.3421e+06	1.85466e+06	1.11307e+07	3.35736e+06	9.21096e+06	5.61437e+06	1.77885e+07	4.53086e+06	5.07586e+07	4.72313e+07	1.09826e+07	7.43123e+06	2.39118e+07	4.19812e+07	2.62962e+07	3.55023e+07	1.37654e+07	3.20036e+07	2.0425e+07	1.58043e+07	2.59815e+07	7.30767e+06	3.69383e+07	4.86278e+07	9.8723e+06	2.65904e+07	1.89641e+07	4.0349e+07	1.73535e+07
WDFY1_HUMAN	0	sp|Q8IWB7|WDFY1_HUMAN	EDGVITASEDR+IEGHQDAVTAALLIPK+CEQPFFWNIK+HNISHMSMDIAR	4	2+3+2+3	24.16+50.67+60.33+27.68	4.39591e+07	6.64239e+07	8.04816e+07	9.43551e+07	4.48907e+07	4.3039e+07	6.43012e+07	5.70301e+07	9.27178e+07	7.58883e+07	3.25727e+07	5.19101e+07	3.14557e+07	4.1715e+07	7.251e+07	1.28211e+07	5.38985e+07	8.81485e+06	3.30139e+07	2.5004e+07	3.48101e+07	2.37065e+07	9.89955e+07	3.64561e+07	4.08385e+07	3.42669e+07	4.35579e+07	2.40452e+07	2.7562e+07	4.39943e+07	4.60282e+07	2.39108e+07	4.84511e+07	2.22552e+07	2.81633e+07	1.32928e+07	5.33522e+07	3.74929e+07	2.48498e+07	4.51098e+07	1.07244e+07	2.50299e+07	5.97847e+07
MAP11_HUMAN	0	sp|P53582|MAP11_HUMAN	LLSSEDIEGMR+HAQANGFSVVR	2	2+2	41.29+24.55	2.01602e+07	3.60203e+07	2.60178e+07	4.8535e+07	1.2579e+07	2.12196e+07	2.69359e+07	1.69742e+07	3.65161e+07	3.04626e+07	5.56438e+06	1.91023e+07	1.19642e+07	1.6951e+07	2.9965e+07	3.28683e+06	1.4829e+07	3.82001e+06	1.23985e+07	1.17109e+07	2.0054e+07	4.23535e+06	3.31408e+07	2.09169e+07	1.43762e+07	1.3361e+07	1.57607e+07	1.76919e+07	9.32522e+06	1.82814e+07	2.05764e+07	6.58808e+06	1.97878e+07	6.48972e+06	1.22504e+06	1.9389e+06	2.21583e+07	1.36283e+07	8.7828e+06	1.92915e+07	1.97249e+06	5.32863e+06	1.36064e+07
ARP10_HUMAN	0	sp|Q9NZ32|ARP10_HUMAN	CGFAGETGPR+EYYNQTGR+TAVVIDLGEAFTK+QLAENLVVIGGTSMLPGFLHR	4	2+2+2+3	23.87+18.11+62.11+75.53	4.83598e+07	8.82207e+07	8.97546e+07	1.24528e+08	6.92797e+07	5.67288e+07	7.4196e+07	7.37136e+07	1.23526e+08	1.3367e+08	4.1354e+07	7.17753e+07	4.09522e+07	7.84042e+07	7.76744e+07	1.22819e+07	8.56276e+07	2.51251e+07	5.86345e+07	7.20236e+07	6.41851e+07	3.45882e+07	7.95883e+07	1.10251e+08	3.92886e+07	4.8229e+07	4.18155e+07	5.5971e+07	4.45366e+07	4.30277e+07	7.50742e+07	3.40352e+07	7.36941e+07	2.97301e+07	3.68856e+07	1.44442e+07	7.25331e+07	7.54016e+07	4.17042e+07	6.62371e+07	3.4258e+07	1.83038e+07	5.17978e+07
ITA2B_HUMAN	0	sp|P08514|ITA2B_HUMAN	ALSNVEGFER+SRPSQVLDSPFPTGSAFGFSLR+GPHALGAPSLLLTGTQLYGR+VYLFLQPR+IVLLDVPVR	5	2+3+3+2+2	34.27+66.99+60.08+52.62+54.99	7.23521e+07	1.03778e+08	4.28971e+07	3.60974e+07	4.88421e+07	2.2963e+07	7.23389e+07	2.44572e+07	6.13533e+07	2.48457e+07	2.92464e+07	5.30721e+07	2.56634e+07	7.85772e+07	4.49104e+07	1.02554e+07	3.64427e+07	8.78969e+06	1.05792e+07	1.85102e+07	2.60702e+07	2.29779e+07	2.20133e+07	4.36128e+07	1.21993e+07	1.09697e+07	3.23555e+07	4.12977e+07	1.23552e+07	3.18094e+07	3.57556e+07	1.66029e+07	3.57501e+07	2.86561e+07	2.52694e+07	6.54728e+06	7.62577e+07	3.10016e+07	3.06261e+07	8.50165e+06	1.94354e+07	7.70051e+06	3.20118e+07
SLK_HUMAN	0	sp|Q9H2G2|SLK_HUMAN	INSTATPDQDRDK+LKELDEEHSQELK+DQYFMQR+QYDQEIENLEK+AELANIER+TLEEEFAR+IVTDSDSKTEELR+QQQELDGSLKK+ALGSEVQDASK+LINKPMVGPEAGGTK+ELHQLQNEK+FLQKEEQR+FYPIPSLHSTGS+AGNILFTLDGDIK+SEEIKDTILQTVDLVSQETGEK+RFEQEMMSK	16	3+2+2+2+2+2+2+3+2+3+2+2+2+2+3+2	14.57+24.01+31.07+38.59+26.53+33.37+23.30+19.41+22.57+27.88+15.53+15.15+50.43+63.75+75.06+23.68	1.56729e+08	2.49303e+08	2.78909e+08	3.26246e+08	1.90152e+08	1.73789e+08	2.01502e+08	2.31775e+08	3.88801e+08	3.72715e+08	1.10109e+08	2.59775e+08	1.42239e+08	2.00696e+08	2.88333e+08	4.96074e+07	2.01855e+08	7.16225e+07	1.46803e+08	1.38883e+08	1.49021e+08	1.09316e+08	3.4265e+08	2.2772e+08	1.43991e+08	1.48292e+08	1.64814e+08	1.77806e+08	1.30735e+08	1.73533e+08	2.04523e+08	8.49774e+07	2.11018e+08	9.26507e+07	1.05189e+08	4.58812e+07	2.50629e+08	1.65287e+08	1.39361e+08	1.69459e+08	7.43812e+07	7.47422e+07	1.85211e+08
CROCC_HUMAN	0	sp|Q5TZA2|CROCC_HUMAN	LEPGELETQEPR+AQREEAAAAHAQEVR+ETLTGELAGLR+QRQEGEAAALNTVQK+LQAYQEGQQR+TGLQEVER+GLTEALAQSSASLNSTR+KLQEQEGEFR+DRLEEEQEDAVQDGAR+LALLEEAR	10	2+3+2+2+2+2+2+2+3+2	33.47+17.17+49.42+24.52+19.86+23.45+46.66+21.37+28.43+38.07	6.51796e+07	1.36426e+08	1.38954e+08	2.53375e+08	1.62636e+08	7.12767e+07	1.07493e+08	6.98233e+07	2.51898e+08	1.75316e+08	9.52894e+07	1.19478e+08	5.41635e+07	1.09649e+08	1.92292e+08	3.57505e+07	1.34531e+08	3.28831e+07	4.39143e+07	9.12643e+07	5.10879e+07	8.26046e+07	1.32186e+08	1.32108e+08	4.40136e+07	5.47715e+07	9.0596e+07	1.25587e+08	8.02323e+07	1.08521e+08	8.25117e+07	7.48329e+07	8.33434e+07	5.82778e+07	6.55508e+07	1.91622e+07	1.58174e+08	6.82434e+07	4.75975e+07	7.7058e+07	6.30875e+07	6.02297e+07	5.10123e+07
ESTD_HUMAN	0	sp|P10768|ESTD_HUMAN	AFSGYLGTDQSK+KAFSGYLGTDQSK+SVSAFAPICNPVLCPWGK+MYSYVTEELPQLINANFPVDPQR	4	2+2+2+3	33.82+28.42+68.70+79.99	2.81844e+07	9.93491e+07	6.96582e+07	1.19498e+08	5.62861e+07	5.23814e+07	3.92156e+07	5.79427e+07	1.10448e+08	1.39087e+08	6.50486e+07	1.06687e+08	4.35088e+07	5.03869e+07	8.18955e+07	9.14644e+06	1.41425e+08	1.78322e+07	2.21611e+07	2.54469e+07	4.12232e+07	4.31976e+07	9.28581e+07	6.52673e+07	3.78464e+07	2.32559e+07	4.62255e+07	4.61981e+07	7.63815e+07	4.10655e+07	7.5036e+07	2.65316e+07	7.52556e+07	2.74069e+07	4.44243e+07	2.10119e+07	7.24365e+07	4.85032e+07	1.50854e+07	4.11705e+07	1.80161e+07	1.23754e+07	3.14497e+07
PPT1_HUMAN	0	sp|P50897|PPT1_HUMAN	GINESYKK+KTLNAGAYSK+ETIPLQETSLYTQDR+TLNAGAYSK+LVQAEYWHDPIKEDVYR+SGQAKETIPLQETSLYTQDR+LQQGYNAMGFSQGGQFLR+CPSPPMINLISVGGQHQGVFGLPR	8	2+2+3+2+3+3+2+3	13.62+15.84+48.84+20.69+46.27+43.20+54.50+70.52	2.14547e+08	4.27978e+08	3.35144e+08	6.11062e+08	3.48267e+08	2.55988e+08	5.65838e+08	2.99176e+08	6.01193e+08	7.49505e+08	2.19993e+08	3.18541e+08	1.61757e+08	2.39363e+08	4.94122e+08	8.76383e+07	3.89704e+08	9.43707e+07	1.62005e+08	2.53316e+08	3.11693e+08	1.68897e+08	4.08687e+08	3.44112e+08	1.0872e+08	1.4213e+08	2.4017e+08	3.39043e+08	2.96456e+08	1.91987e+08	2.11097e+08	1.70286e+08	2.53801e+08	1.77945e+08	3.2492e+08	2.26238e+08	3.9112e+08	3.07676e+08	1.10444e+08	1.88276e+08	1.05692e+08	1.2891e+08	2.39758e+08
PRDX1_HUMAN	0	sp|Q06830|PRDX1_HUMAN	ATAVMPDGQFKDISLSDYK+ATAVMPDGQFK+HGEVCPAGWKPGSDTIKPDVQK+TIAQDYGVLK+LVQAFQFTDK+ADEGISFR+IGHPAPNFK+QGGLGPMNIPLVSDPKR+KQGGLGPMNIPLVSDPK+QGGLGPMNIPLVSDPK	10	3+2+3+2+2+2+2+3+3+2	52.27+33.08+33.56+38.11+44.93+29.71+22.37+53.15+51.66+59.41	6.44672e+08	1.31837e+09	1.29577e+09	2.35358e+09	1.19287e+09	9.26531e+08	1.07639e+09	1.44803e+09	2.35394e+09	2.50336e+09	1.32634e+09	1.49797e+09	8.88564e+08	1.1884e+09	2.46117e+09	3.21525e+08	2.48225e+09	4.51438e+08	5.55085e+08	1.08174e+09	8.55119e+08	1.46663e+09	1.6862e+09	8.12951e+08	6.76149e+08	8.5255e+08	1.21278e+09	1.19174e+09	1.78325e+09	9.18694e+08	1.27267e+09	6.48525e+08	1.5275e+09	7.85982e+08	9.60938e+08	6.05602e+08	1.18008e+09	9.50467e+08	4.7874e+08	9.11041e+08	6.49663e+08	4.85759e+08	8.69285e+08
PARVB_HUMAN	0	sp|Q9HBI1|PARVB_HUMAN	QLEEDLYDGQVLQK+LNVAEVTQSEIGQK+ARPEDVVNLDLK	3	2+2+2	46.60+43.95+41.19	7.93459e+07	8.73024e+07	7.34644e+07	6.58874e+07	1.84312e+07	4.30382e+07	5.47126e+07	1.63663e+07	1.07827e+08	3.52206e+07	2.51435e+07	4.40345e+07	3.19461e+07	5.10498e+07	4.14969e+07	1.68493e+07	2.99374e+07	1.34637e+07	2.66545e+07	2.27149e+07	3.08088e+07	2.52974e+07	8.75966e+07	4.35816e+07	3.73177e+07	2.63593e+07	4.65414e+07	1.1126e+07	1.71606e+07	4.83337e+07	4.35093e+07	2.04463e+07	3.44972e+07	2.35124e+07	1.51724e+07	5.50847e+06	6.89752e+07	2.94837e+07	2.62769e+07	3.20002e+07	1.7055e+07	2.75823e+07	3.12083e+07
SEPT9_HUMAN	0	sp|Q9UHD8|SEPT9_HUMAN	THMQNIK+ITADLLSNGIDVYPQKEFDEDSEDR+NEKAPVDFGYVGIDSILEQMR+HVDSLSQR+VPEVPTAPATDAAPK+SFEVEEVETPNSTPPR+KSVQPTSEER+SVQPTSEER+SITHDIEEK+LEPKPQPPVAEATPR+RVELSGPK+DITSSIHFEAYR+STLINTLFK+APVDFGYVGIDSILEQMR+LTVIDTPGFGDHINNENCWQPIMK+SVQPTSEERIPK+ADTLTLEER+RTEITIVKPQESAHR+QVENAGAIGPSR+YLQEEVNINR+FINDQYEK+VVNIVPVIAK	22	2+3+3+2+2+2+2+2+2+3+2+3+2+3+3+3+2+3+2+2+2+2	11.45+60.17+77.87+12.81+35.85+41.97+11.56+14.11+20.16+29.11+17.06+47.85+56.64+84.47+61.24+23.72+29.92+24.15+23.31+34.11+25.85+48.28	5.52454e+08	8.69772e+08	9.59555e+08	1.15053e+09	7.69212e+08	6.06201e+08	7.97929e+08	8.30994e+08	2.08948e+09	1.64693e+09	6.10322e+08	1.01276e+09	4.92912e+08	6.03931e+08	1.75138e+09	2.94953e+08	9.64028e+08	1.94057e+08	3.98115e+08	6.65184e+08	5.43462e+08	6.25592e+08	1.39031e+09	6.57223e+08	7.85413e+08	4.83383e+08	7.02768e+08	7.57848e+08	6.81328e+08	5.36105e+08	9.81725e+08	3.48807e+08	8.76741e+08	3.66182e+08	5.27029e+08	2.86569e+08	6.81632e+08	7.77099e+08	4.3202e+08	5.79047e+08	4.38806e+08	4.48161e+08	5.27383e+08
COMD3_HUMAN	0	sp|Q9UBI1|COMD3_HUMAN	SLPHITDVSWR+NSLEILLGSIGR+SFDSNAFTLLLR	3	3+2+2	46.22+71.66+72.14	1.15584e+07	1.57107e+07	1.71751e+07	1.42485e+07	5.09225e+06	1.18335e+07	1.24839e+07	1.16277e+07	2.37745e+07	2.01433e+07	6.47337e+06	1.11973e+07	8.1912e+06	1.56939e+07	1.65827e+07	1.25721e+06	1.1089e+07	2.79271e+06	6.88355e+06	8.08053e+06	7.2331e+06	4.73188e+06	2.21904e+07	8.26936e+06	8.77126e+06	1.09867e+07	8.98389e+06	5.6319e+06	8.30929e+06	7.46496e+06	8.99967e+06	6.16828e+06	1.12063e+07	6.54019e+06	5.39813e+06	3.73585e+06	1.06858e+07	6.10026e+06	4.92925e+06	8.38648e+06	4.67677e+06	3.34029e+06	6.85996e+06
CYRIA_HUMAN	0	sp|Q9H0Q0|CYRIA_HUMAN	NPAIQNDFSYYR+DAIQNPNDIQLQEK+INNMHLDIENEVNNEMANR+TLSNATMHFVSENK+VLKEQAPDSVEGLLNALR	5	2+2+3+2+3	43.52+37.26+50.28+35.25+67.18	4.52958e+07	9.01071e+07	1.24657e+08	1.26994e+08	5.05764e+07	8.492e+07	9.29341e+07	1.27881e+08	1.239e+08	2.09819e+08	4.48742e+07	1.12825e+08	5.60626e+07	6.03927e+07	1.48478e+08	8.39263e+06	8.77435e+07	2.6516e+07	5.74109e+07	7.49998e+07	1.07059e+08	5.75301e+07	1.34713e+08	9.4559e+07	6.65303e+07	6.88914e+07	5.41046e+07	4.85559e+07	4.63107e+07	4.80284e+07	8.80852e+07	2.75955e+07	1.19153e+08	3.1533e+07	3.00926e+07	1.64344e+07	7.02379e+07	6.03477e+07	5.33418e+07	1.14691e+08	1.04748e+07	3.46459e+07	7.44491e+07
HLAB_HUMAN	0	sp|P01889|HLAB_HUMAN	AQAQTDRESLR+FDSDAASPREEPR+YFYTSVSRPGR+APWIEQEGPEYWDR+DGEDQTQDTELVETRPAGDR+DGEDQTQDTELVETRPAGDRTFQK	6	3+2+3+2+3+3	14.61+22.29+30.49+55.50+31.38+34.63	4.33284e+08	3.73309e+08	4.64697e+08	3.1113e+08	1.54378e+08	4.27442e+08	3.22647e+08	2.6794e+08	2.29006e+08	3.24793e+08	4.61407e+08	2.11886e+08	1.9868e+08	7.90741e+08	2.62052e+08	1.26691e+08	2.41565e+08	1.10187e+08	2.08063e+08	1.39598e+08	1.39562e+08	2.1792e+08	2.0134e+08	8.86218e+08	5.37284e+08	3.75523e+08	8.29954e+08	4.5987e+08	8.4056e+08	3.91445e+08	1.62615e+08	7.13891e+08	3.00884e+08	2.67229e+08	3.81822e+08	1.56788e+08	6.42348e+08	3.65585e+08	1.93741e+08	7.85306e+08	1.29311e+08	1.89607e+08	3.87348e+08
TTC1_HUMAN	0	sp|Q99614|TTC1_HUMAN	AIQLNPSYIR	1	2	43.81	1.82187e+07	3.27017e+07	3.18396e+07	3.95409e+07	2.94832e+07	1.55125e+07	1.81006e+07	3.01347e+07	3.2127e+07	6.84895e+07	1.09473e+07	2.6782e+07	1.31438e+07	2.13744e+07	3.13905e+07	4.0787e+06	2.02002e+07	4.93858e+06	1.20378e+07	1.76966e+07	2.26352e+07	1.08717e+07	4.45844e+07	3.24143e+07	1.29887e+07	1.26439e+07	1.79888e+07	1.63796e+07	1.08622e+07	1.23845e+07	2.34171e+07	1.05301e+07	2.48553e+07	7.92176e+06	8.85072e+06	5.06905e+06	2.07549e+07	2.26009e+07	1.0323e+07	2.27038e+07	1.15919e+07	9.6028e+06	1.79366e+07
DTNA_HUMAN	0	sp|Q9Y4J8|DTNA_HUMAN	EVLKLPTAVFEGPSFGYTEQSAR+LAAESSSSQPPQQR+ELNSEVGSETESNVDSEFAR+RELMVQLEGLMK+AFLAQIHAR+ELMVQLEGLMK+TQFEDLVPSPTSEK+QLENELQMEEYLK+KPGYIHSGATTSTMR+SAPDISFTIDANK	10	3+2+3+3+2+2+2+2+3+2	65.60+18.79+43.50+57.07+31.77+65.50+47.59+54.89+19.64+48.03	2.62764e+08	2.42805e+08	8.77972e+08	8.97985e+08	6.58334e+08	2.28866e+08	1.61249e+08	2.98331e+08	6.54428e+08	3.80464e+08	2.08261e+08	5.75375e+08	9.65382e+07	3.70688e+08	4.32528e+08	8.55227e+07	5.58494e+08	1.03617e+08	8.92887e+07	2.97474e+08	1.73595e+08	3.05234e+08	3.02706e+08	2.73341e+08	2.15105e+08	1.83042e+08	1.02331e+08	2.36831e+08	2.67749e+08	4.11482e+08	3.65228e+08	1.0338e+08	1.61911e+08	2.10466e+08	1.33927e+08	5.13841e+07	3.73824e+08	4.31224e+08	1.76881e+08	2.22713e+08	8.12743e+07	7.61803e+07	2.09814e+08
RAP2A_HUMAN	1	sp|P10114|RAP2A_HUMAN	VDLESER	1	2	21.58	9.72135e+07	3.62983e+06	5.44082e+06	368470708	2.3049e+08	8.03575e+06	8.06726e+06	2.64962e+07	6.82063e+06	1.87049e+07	1.20174e+07	1.4582e+07	8.01756e+06	3.48811e+06	1.15167e+07	2.11802e+06	9.69055e+06	4.62525e+06	7.91161e+06	1.25064e+07	1.2359e+07	1.12354e+07	1.28739e+07	5.18211e+06	8.38859e+06	1.30925e+07	893737	5.58194e+06	1.15245e+07	1.23772e+06	1.05686e+07	8.83682e+06	1.88139e+07	6.60017e+06	7.78492e+06	1.10541e+07	7.81019e+06	1.68999e+06	6741250	9.97143e+06	7.06895e+06	4.66738e+06	1.40443e+07
ZYX_HUMAN	0	sp|Q15942|ZYX_HUMAN	GPPASSPAPAPK+SPGAPGPLTLK+CSVCSEPIMPEPGRDETVR+QNVAVNELCGR+LGHPEALSAGTGSPQPPSFTYAQQR+FSPGAPGGSGSQPNQK+CNTCGEPITDR+EVEELEQLTQQLMQDMEHPQR+QHPVPPPAQNQNQVR	9	2+2+3+2+3+2+2+3+3	19.49+35.56+37.67+30.92+44.47+23.13+21.40+85.02+20.68	3.43808e+08	3.93378e+08	4.65242e+08	4.62132e+08	4.28073e+08	2.42568e+08	4.21983e+08	2.75881e+08	9.71991e+08	4.91979e+08	2.0281e+08	5.15506e+08	1.66206e+08	4.80943e+08	5.96206e+08	1.95143e+08	2.54465e+08	1.08776e+08	2.20273e+08	3.14308e+08	2.20548e+08	2.20671e+08	5.14389e+08	4.97462e+08	2.6589e+08	2.24068e+08	2.54765e+08	3.01281e+08	2.30747e+08	4.38428e+08	3.99169e+08	1.39936e+08	2.8577e+08	2.18732e+08	1.53804e+08	8.61133e+07	4.53972e+08	3.85022e+08	1.9561e+08	2.17352e+08	1.38214e+08	1.48972e+08	2.70921e+08
OTUB1_HUMAN	0	sp|Q96FW1|OTUB1_HUMAN	GEGGTTNPHIFPEGSEPK+EYAEDDNIYQQK+LLTSGYLQR+QEPLGSDSEGVNCLAYDEAIMAQQDR+AFGFSHLEALLDDSK+FFEHFIEGGR+LELSVLYK+AFGFSHLEALLDDSKELQR+IQQEIAVQNPLVSER	9	2+2+2+3+3+2+2+3+3	32.40+28.88+36.42+60.94+66.73+44.48+50.17+68.33+47.88	4.41709e+08	5.10182e+08	5.51014e+08	5.20156e+08	1.73534e+08	3.64718e+08	4.48105e+08	5.0925e+08	6.83883e+08	9.13643e+08	2.06203e+08	5.22353e+08	2.55777e+08	3.12082e+08	7.21147e+08	6.10789e+07	4.59853e+08	1.07273e+08	3.10819e+08	3.58932e+08	4.30297e+08	1.24033e+08	6.17972e+08	3.89428e+08	3.39965e+08	4.0314e+08	2.75171e+08	2.25036e+08	2.03054e+08	2.0221e+08	4.38198e+08	1.10566e+08	5.30889e+08	1.46114e+08	1.34233e+08	1.06249e+08	3.13465e+08	2.9916e+08	2.5786e+08	3.96492e+08	7.85676e+07	1.59249e+08	4.16822e+08
VASP_HUMAN	0	sp|P50552|VASP_HUMAN	VSKQEEASGGPTAPK+VKEEIIEAFVQELR+QQPGPSEHIER+QVWGLNFGSK+YNQATPNFHQWR+TPKDESANQEEPEAR+DESANQEEPEAR+QEEASGGPTAPK+VPAQSESVR+VQIYHNPTANSFR+SGGGGLMEEMNAMLAR+ATVMLYDDGNKR	12	3+3+3+2+3+2+2+2+2+3+2+3	15.37+71.91+18.69+51.70+34.91+15.99+16.90+15.39+15.95+32.38+67.48+27.94	2.14622e+08	2.4088e+08	2.60952e+08	1.98412e+08	1.57375e+08	1.6903e+08	1.91327e+08	6.41917e+07	5.2062e+08	1.15389e+08	5.87033e+07	1.66415e+08	9.09826e+07	1.68436e+08	2.5575e+08	8.41077e+07	1.60131e+08	3.92759e+07	1.10331e+08	1.17353e+08	8.13012e+07	8.28081e+07	1.84399e+08	1.59707e+08	1.34086e+08	4.74298e+07	1.8745e+08	1.30419e+08	8.73222e+07	1.80189e+08	1.65288e+08	6.62549e+07	1.35322e+08	1.00465e+08	7.12251e+07	3.8551e+07	1.62072e+08	1.31486e+08	7.24157e+07	1.39589e+08	5.06426e+07	6.05492e+07	7.9144e+07
ATG7_HUMAN	0	sp|O95352|ATG7_HUMAN	FDNVLPVSLAFDK	1	2	67.42	1.22133e+06	4.04783e+06	8.37482e+06	7.5955e+06	2.31471e+06	6.40168e+06	4.18496e+06	5.83528e+06	1.93086e+07	1.4742e+07	5.29076e+06	1.08873e+07	3.80365e+06	5.56456e+06	1.91483e+07	571878	9.46913e+06	1.72944e+06	3.16779e+06	7.88523e+06	4.31505e+06	4.64039e+06	8.52735e+06	2.62876e+06	2.41939e+06	4.2223e+06	1.93086e+06	3.32666e+06	5.80421e+06	1.85284e+06	5.99231e+06	2.54939e+06	8.86252e+06	2.1812e+06	4.24557e+06	2.90792e+06	3.52122e+06	3.52738e+06	2.22602e+06	4.77737e+06	2.41437e+06	3.64724e+06	4.12669e+06
PLEC_HUMAN	0	sp|Q15149|PLEC_HUMAN	AHAFAVQQK+QHEAEEGVR+THYSELTTLTSQYIK+GKAEEQAVR+QQQQMEQER+QSAEEQAQAR+RQHEAEEGVR+RQVEEAER+EQLRQEQALLEEIER+RLQAEEK+QVAEEAAR+VPLDVACAR+QEQALLEEIER+SHRVPLDVACAR+ARIEAENR+QAADAEMEK+VKAEAEAAR+QAEEIGEK+EAEGQLQK+RLEEQAAQHK+AYSDPSTGEPATYGELQQR+VPPGYHPLDVEK+GCLDEETSR+VLALPEPSPAAPTLR+GYYSPYSVSGSGSTAGSR+AGLVGPEFHEK+HISDLYEDLR+DTHDQLSEPSEVR+GLLSAEVAR+QLAEAHAQAK+ELAQEQAR+SLLAWQSLR+AVTGYKDPYSGK+LKAGVAAPATQVAQVTLQ…	290	2+2+3+2+2+2+3+2+3+2+2+2+2+3+2+2+2+2+2+3+3+3+2+3+2+2+2+2+2+2+2+2+3+3+3+2+2+3+2+2+2+3+3+2+2+2+3+2+3+2+2+2+2+2+2+2+2+3+2+3+2+2+3+2+2+2+2+3+3+2+2+2+2+2+2+2+2+2+2+2+2+3+2+3+2+2+2+2+3+3+3+2+3+2+3+3+3+2+2+2+3+2+2+3+2+2+3+2+2+2+2+2+3+2+2+2+2+2+2+2+3+3+2+2+3+2+2+2+2+3+2+2+2+2+3+2+3+2+2+2+2+2+2+2+3+2+2+3+2+2+2+2+2+2+3+2+2+2+2+2+3+2+2+3+2+2+3+2+2+2+2+3+2+2+2+2+2+2+2+2+2+2+2+2+2+2+2+3+2+2+2+3+3+2+2+2+2+3+3+2…	16.59+10.74+52.03+10.37+13.00+12.30+ 9.90+10.59+55.27+ 9.78+12.56+31.12+48.78+25.65+11.53+14.11+10.92+13.84+12.71+11.05+37.06+30.48+18.22+52.83+34.01+29.90+40.94+25.81+34.23+11.93+14.15+53.92+23.91+51.94+24.98+27.30+34.25+60.97+36.77+34.11+23.12+61.35+35.76+35.25+29.14+26.73+16.75+51.88+36.42+17.24+27.09+26.43+27.04+25.52+49.88+51.07+17.12+21.10+13.87+61.68+30.41+11.25+22.85+23.53+43.19+23.35+29.…	1.8298e+10	2.93505e+10	3.67442e+10	4.98433e+10	2.93604e+10	1.90153e+10	2.08651e+10	2.3505e+10	6.15131e+10	4.02328e+10	1.69897e+10	3.09889e+10	1.40538e+10	2.43617e+10	3.28472e+10	6.62358e+09	3.08635e+10	9.51318e+09	1.25344e+10	2.46314e+10	1.55498e+10	1.92077e+10	3.3625e+10	2.05602e+10	1.70511e+10	1.38533e+10	2.00201e+10	2.91426e+10	1.72374e+10	2.46435e+10	2.31347e+10	1.2051e+10	2.1056e+10	1.64063e+10	1.6952e+10	7.78772e+09	3.98405e+10	2.58802e+10	1.53659e+10	2.16076e+10	8.68497e+09	9.76461e+09	1.28274e+10
YKT6_HUMAN	0	sp|O15498|YKT6_HUMAN	IILHNTMESLLER+VQAELDETK+NDSLAGVVIADNEYPSR+SEVLGTQSK	4	3+2+2+2	52.41+20.86+50.45+16.54	3.20142e+07	4.80334e+07	4.92816e+07	7.01341e+07	4.30106e+07	3.67289e+07	3.72899e+07	7.14773e+07	8.50643e+07	1.2356e+08	3.67671e+07	6.39447e+07	3.41473e+07	3.52802e+07	1.03993e+08	7.12412e+06	7.67682e+07	1.56847e+07	3.07974e+07	6.64542e+07	4.48776e+07	4.86008e+07	5.07429e+07	4.72577e+07	3.64394e+07	4.99563e+07	2.96394e+07	3.98347e+07	4.12713e+07	2.43046e+07	5.36392e+07	1.91998e+07	5.7338e+07	1.64391e+07	1.79599e+07	2.08468e+07	3.95233e+07	2.49202e+07	2.65901e+07	3.42411e+07	2.52048e+07	2.17327e+07	6.58112e+07
DPYL3_HUMAN	0	sp|Q14195|DPYL3_HUMAN	SAADLISQAR+DNFTAIPEGTNGVEER+AITIASQTNCPLYVTK+NHQSAAEYNIFEGMELR+GNVVFGEPITASLGIDGTHYWSK+AALAGGTTMIIDHVVPEPESSLTEAYEK+ISVGSDSDLVIWDPDAVK+GMTTVDDFFQGTK+IMLEDGNLHVTQGAGR	9	2+2+2+3+3+3+2+2+3	33.32+41.65+45.92+56.69+67.44+64.61+64.56+52.95+39.08	9.90309e+07	1.62369e+08	2.33511e+08	3.91094e+08	1.88696e+08	1.45549e+08	1.56272e+08	2.23632e+08	5.84993e+08	6.17205e+08	2.14184e+08	3.36581e+08	1.3735e+08	1.92274e+08	5.58917e+08	3.23661e+07	4.32904e+08	4.77593e+07	6.91635e+07	4.32643e+08	2.4533e+08	2.13639e+08	3.8311e+08	1.1758e+08	9.86207e+07	9.12881e+07	1.31759e+08	2.43996e+08	2.57738e+08	1.25419e+08	2.46595e+08	1.10137e+08	3.67342e+08	1.50567e+08	1.78599e+08	1.18826e+08	1.02699e+08	2.03155e+08	7.87443e+07	1.69336e+08	1.22256e+08	2.67657e+07	1.05076e+08
KLC4_HUMAN	0	sp|Q9NSK0|KLC4_HUMAN	GQGATAAQQGGYEIPAR+VAELLGESDGRR+ALAIYEGQLGPDNPNVAR	3	2+3+2	31.46+26.82+49.68	1.52039e+07	2.80071e+07	2.78612e+07	4.4068e+07	2.27638e+07	1.62901e+07	2.01036e+07	1.95238e+07	4.07824e+07	3.17739e+07	1.20664e+07	3.03738e+07	1.07767e+07	2.35458e+07	2.75017e+07	5.29322e+06	1.3664e+07	5.6407e+06	1.27009e+07	1.73499e+07	1.27065e+07	1.00301e+07	2.29824e+07	2.71363e+07	1.13097e+07	1.35304e+07	1.81024e+07	1.91563e+07	1.09811e+07	1.54844e+07	1.87371e+07	1.0164e+07	2.04123e+07	9.83642e+06	9.7189e+06	3.70125e+06	2.86755e+07	1.61459e+07	1.04621e+07	1.38613e+07	8.10294e+06	6.28362e+06	1.71004e+07
BORG4_HUMAN	0	sp|Q9H3Q1|BORG4_HUMAN	KANDGEGGDEEAGTEEAVPR+DSSSLSSCTSGILEER+SLSSSPVKK+AGEPDGESLDEQPSSSSSK+AGEPDGESLDEQPSSSSSKR+QLVSSSVHSK+ANDGEGGDEEAGTEEAVPR+AGDAFGDTSFLNSK+ANDGEGGDEEAGTEEAVPRR+NAMSLPQLNEK+AGPDLPSLPSHALEDEGWAAAAPSPGSAR+SRADLTAEMISAPLGDFR+ADLTAEMISAPLGDFR+NGAAGPHSPDPLLDEQAFGDLTDLPVVPK	14	3+2+2+2+3+2+2+2+3+2+3+3+2+3	23.75+43.90+13.33+24.98+23.07+15.32+26.61+46.56+23.93+41.18+60.71+61.19+67.98+73.95	3.33826e+08	5.01088e+08	8.32423e+08	7.46946e+08	5.14005e+08	2.98733e+08	3.47425e+08	3.43259e+08	8.98327e+08	5.90599e+08	1.9251e+08	8.66265e+08	2.50452e+08	3.25501e+08	5.92194e+08	1.24086e+08	4.70178e+08	1.11903e+08	2.28106e+08	2.44252e+08	2.29028e+08	1.77376e+08	5.55564e+08	3.81869e+08	2.06139e+08	2.3925e+08	2.80228e+08	2.15455e+08	2.62205e+08	5.07027e+08	3.85996e+08	2.43057e+08	3.78628e+08	2.0489e+08	1.97993e+08	6.1057e+07	7.74263e+08	4.23324e+08	2.52024e+08	3.15268e+08	1.1936e+08	2.20385e+08	1.61744e+08
MYCT1_HUMAN	0	sp|Q8N699|MYCT1_HUMAN	QASLEQANSFPR+SNLSLASLTFQR	2	2+2	33.68+56.55	5.17423e+07	7.29022e+07	8.23122e+07	1.09555e+08	4.14859e+07	4.48168e+07	4.92818e+07	1.34178e+07	6.80817e+07	3.49561e+07	2.66115e+07	3.9422e+07	2.16849e+07	4.08412e+07	3.69113e+07	1.6249e+07	2.55933e+07	1.25058e+07	1.86625e+07	1.61084e+07	2.08124e+07	1.57889e+07	6.26942e+07	6.37785e+07	1.97928e+07	2.49866e+07	6.21334e+07	2.23663e+07	9.79154e+06	4.27017e+07	2.57381e+07	2.14009e+07	2.60819e+07	1.79723e+07	1.46191e+07	3.59802e+06	70230390	2.2785e+07	2.0224e+07	2.59756e+07	1.54357e+07	2.00737e+07	2.73922e+07
PDC10_HUMAN	0	sp|Q9BUL8|PDC10_HUMAN	SVEVNFTESLLR+MAADDVEEYMIERPEPEFQDLNEK	2	2+3	59.34+60.64	1.94766e+07	2.4566e+07	2.77527e+07	2.14883e+07	1.27533e+07	1.69456e+07	1.11477e+07	1.75135e+07	2.73718e+07	3.20028e+07	9.80906e+06	2.27931e+07	1.04682e+07	1.80978e+07	1.97057e+07	2.81355e+06	1.83831e+07	4.28114e+06	1.17765e+07	1.07457e+07	9.93478e+06	7.61901e+06	3.41054e+07	1.85976e+07	1.40022e+07	1.31307e+07	1.68132e+07	9.18251e+06	1.00124e+07	1.23134e+07	1.83191e+07	4.88542e+06	1.82481e+07	8.50544e+06	7.10293e+06	3.46109e+06	1.35746e+07	1.78388e+07	1.00522e+07	1.83728e+07	6.66199e+06	4.19282e+06	7.37338e+06
LA_HUMAN	0	sp|P05455|LA_HUMAN	AELMEISEDKTK+AKDANNGNLQLR+FSGDLDDQTCR+FVETPGQK+NKEVTWEVLEGEVEK+GSIFVVFDSIESAKK+SKAELMEISEDK+DANNGNLQLR+QKLEEDAEMK+IIEDQQESLNK+KFVETPGQK+SPSKPLPEVTDEYKNDVK+GQVLNIQMR+LDEGWVPLEIMIK	14	3+2+2+2+3+3+2+2+2+2+2+3+2+2	29.93+19.67+26.94+20.49+52.28+65.42+30.25+25.81+19.82+24.85+18.25+33.56+38.64+78.13	5.29992e+08	5.92109e+08	7.3939e+08	4.38844e+08	2.86721e+08	4.72256e+08	5.43404e+08	8.55054e+07	7.09192e+08	3.16409e+08	7.61821e+07	2.58157e+08	1.43092e+08	4.85524e+08	5.61922e+08	8.56367e+07	5.17825e+08	1.02327e+08	2.57981e+08	2.33646e+08	3.59578e+08	2.13068e+08	5.01045e+08	3.85092e+08	4.57197e+08	2.05186e+08	2.64196e+08	1.97154e+08	1.17798e+08	3.35817e+08	2.77567e+08	1.64942e+08	3.24281e+08	1.22958e+08	9.09826e+07	3.96413e+07	2.54554e+08	2.50653e+08	2.35536e+08	3.5619e+08	4.31146e+07	1.77974e+08	2.6098e+08
GLRX3_HUMAN	0	sp|O76003|GLRX3_HUMAN	ELEASEELDTICPK+ASVMLFMK+LEAEGVPEVSEKYEISSVPTFLFFK+AYSNWPTYPQLYVK+YEISSVPTFLFFK+ENGELLPILR	6	2+2+3+2+2+2	46.26+49.25+77.88+57.94+78.47+55.56	7.58068e+07	1.0212e+08	7.9694e+07	6.55556e+07	1.48055e+07	5.3213e+07	6.27695e+07	4.50568e+07	7.74671e+07	7.62333e+07	2.37362e+07	4.88812e+07	2.95132e+07	4.90414e+07	6.93197e+07	1.15291e+07	5.89049e+07	1.01899e+07	3.41233e+07	2.63599e+07	2.93103e+07	1.17556e+07	7.48362e+07	4.78563e+07	4.75297e+07	4.74986e+07	4.79986e+07	2.1039e+07	2.57182e+07	4.57011e+07	4.11423e+07	1.13892e+07	5.19507e+07	2.15509e+07	1.95245e+07	1.08803e+07	5.45493e+07	3.85562e+07	2.38459e+07	3.2266e+07	2.54841e+06	1.68607e+07	3.46272e+07
PSPC1_HUMAN	0	sp|Q8WXF1|PSPC1_HUMAN	QQEGFKPNYMENR+HEHQLMLMR+EKLEAEMEAAR+GFVEFAAKPPAR+FAQPGTFEFEYASR+AVVVVDDR+ALDEMEK+AELDGTILK+SFLKPGEK+YGEPSEVFINR+LFVGNLPTDITEEDFKR+NLSPVVSNELLEQAFSQFGPVEK+LFVGNLPTDITEEDFK	13	2+3+2+3+2+2+2+2+2+2+3+3+2	28.67+26.29+27.75+37.90+52.65+24.28+19.65+36.36+19.40+40.90+59.62+84.29+65.58	9.05196e+08	1.2335e+09	1.28685e+09	1.15092e+09	7.63025e+08	1.04713e+09	1.00012e+09	1.88388e+08	1.06726e+09	7.31502e+08	3.25992e+08	3.84645e+08	2.18389e+08	7.39363e+08	1.06842e+09	1.05079e+08	7.4706e+08	2.3588e+08	5.24201e+08	2.90708e+08	7.67985e+08	2.03062e+08	9.03143e+08	8.77316e+08	5.97861e+08	2.53815e+08	4.25489e+08	5.00746e+08	3.18659e+08	6.41204e+08	3.96586e+08	2.62729e+08	4.5028e+08	2.3689e+08	3.78841e+08	1.32236e+08	4.90746e+08	4.43796e+08	3.06058e+08	8.27579e+08	1.39977e+08	2.56104e+08	4.94325e+08
BAX_HUMAN	0	sp|Q07812|BAX_HUMAN	TGALLLQGFIQDR+IGDELDSNMELQR	2	2+2	65.05+40.77	2.12497e+07	3.97447e+07	2.63068e+07	4.15445e+07	3.42155e+07	1.89317e+07	1.99762e+07	1.59819e+07	4.54755e+07	3.92835e+07	1.42483e+07	2.22788e+07	1.3421e+07	2.95979e+07	3.85484e+07	5.70365e+06	2.2867e+07	4.6578e+06	1.24229e+07	1.80357e+07	1.63513e+07	1.39969e+07	4.13608e+07	3.12275e+07	9.14577e+06	1.21889e+07	2.69282e+07	2.05695e+07	1.64761e+07	1.82577e+07	2.37898e+07	1.70246e+07	2.20272e+07	8.50468e+06	1.17792e+07	4.18169e+06	2.16357e+07	2.20634e+07	1.21595e+07	1.6493e+07	1.21201e+07	1.08075e+07	1.52714e+07
MMP9_HUMAN	0	sp|P14780|MMP9_HUMAN	AVIDDAFAR+AFALWSAVTPLTFTR+LGLGADVAQVTGALR+QSTLVLFPGDLR+FTEGPPLHKDDVNGIR	5	2+2+2+2+3	37.07+79.98+59.34+60.10+31.05	9.22193e+07	1.06308e+08	7.7252e+07	1.32509e+08	3.48349e+07	3.21166e+07	9.35724e+07	1.19112e+07	1.59117e+08	8.3083e+07	1.2993e+07	8.05837e+07	1.98961e+08	8.92327e+07	2.46531e+07	1.34831e+07	8.86341e+07	2.58571e+07	1.04943e+07	7.38391e+07	3.63565e+07	3.57391e+07	1.26817e+08	1.96605e+07	7.9782e+06	6.54455e+06	9.64919e+07	1.91665e+07	2.94429e+07	1.45506e+08	3.82193e+07	3.63492e+07	1.57186e+08	4.53091e+07	2.43788e+07	7.1183e+06	9.09791e+07	3.16942e+07	6.32735e+07	4.02779e+07	3.70703e+07	8.70513e+06	8.11348e+06
ARBK1_HUMAN	0	sp|P25098|ARBK1_HUMAN	LGYLLFR+MGNPFLTQWQR+LLDSDQELYR+ILLPEPSIR	4	2+2+2+2	55.39+56.14+37.19+48.22	4.11929e+07	5.99659e+07	7.02061e+07	6.81175e+07	4.16361e+07	3.4393e+07	4.38827e+07	4.52883e+07	8.10946e+07	1.1423e+08	2.63841e+07	7.73544e+07	2.75559e+07	4.51048e+07	7.86989e+07	6.19062e+06	9.49066e+07	1.40319e+07	2.43732e+07	4.80742e+07	4.03932e+07	1.30344e+07	6.88758e+07	4.98389e+07	3.02116e+07	3.05046e+07	3.6239e+07	3.1052e+07	2.25557e+07	3.06056e+07	5.32956e+07	1.77509e+07	6.11379e+07	1.72234e+07	2.30161e+07	1.02997e+07	4.44415e+07	3.98708e+07	3.06321e+07	3.87466e+07	1.07957e+07	2.34253e+07	3.7773e+07
RU2A_HUMAN	0	sp|P09661|RU2A_HUMAN	NAIANASTLAEVER+TFNPGAGLPTDK+LTAELIEQAAQYTNAVR+TLLVNNNR+GLLQSGQIPGR+LDGFPLLR+TFNPGAGLPTDKK+GGPSPGDVEAIK	8	2+2+2+2+2+2+3+2	42.22+36.88+65.70+23.30+37.25+57.13+31.15+30.79	6.34225e+07	2.92035e+08	1.89197e+08	3.15705e+08	6.83586e+08	1.20314e+08	9.95815e+07	9.20879e+07	7.25115e+07	8.54994e+07	1.67738e+08	7.63418e+07	5.47877e+07	1.64615e+08	6.60594e+07	1.35956e+07	1.29271e+08	2.79794e+07	8.31731e+07	3.52855e+07	1.133e+08	3.48583e+07	3.31439e+08	5.65222e+08	1.13431e+08	9.2551e+07	1.78001e+08	3.56297e+08	2.11381e+08	3.24255e+08	1.12181e+08	2.9519e+08	1.41916e+08	1.01105e+08	1.86104e+08	6.36674e+07	2.92527e+08	2.90985e+08	6.92073e+07	1.69704e+08	1.31004e+08	1.95902e+08	1.30515e+08
AKT3_HUMAN	0	sp|Q9Y243|AKT3_HUMAN	FYGAEIVSALDYLHSGK	1	3	72.73	5.9912e+06	5.50337e+06	6.46379e+06	4.2228e+06	2.33245e+06	5.44814e+06	4.71651e+06	4.39816e+06	1.44216e+07	9.73022e+06	2.76408e+06	5.12225e+06	3.49004e+06	2.92933e+06	8.74508e+06	397552	8.41436e+06	1.24966e+06	3.9989e+06	4.09992e+06	4.72787e+06	2.89504e+06	6.58153e+06	3.49106e+06	5.59484e+06	4.13134e+06	3.65875e+06	2.13427e+06	3.35385e+06	2.49363e+06	5.09298e+06	1.08296e+06	7.81551e+06	1.87977e+06	3.12518e+06	2.13427e+06	3.00981e+06	1.86199e+06	3.02e+06	4.45711e+06	786242	1.18926e+06	3.51987e+06
RU2B_HUMAN	0	sp|P08579|RU2B_HUMAN	TVEQTATTTNK+QLQGFPFYGKPMR+TDSDIISK	3	2+3+2	13.99+49.43+19.93	3.37059e+07	8.6167e+07	7.01875e+07	7.41851e+07	1.86809e+08	4.97452e+07	4.40866e+07	4.02513e+07	2.79441e+07	3.89146e+07	5.94419e+07	2.56682e+07	2.2754e+07	6.72884e+07	7.27146e+07	3.12785e+06	1.33896e+07	2.823e+06	2.62807e+07	1.26229e+07	3.88649e+07	1.04492e+07	1.31392e+08	1.39957e+08	5.6081e+07	3.1383e+07	7.87748e+07	1.01277e+08	7.46951e+07	1.26228e+08	4.16687e+07	1.17107e+08	5.77787e+07	4.23278e+07	8.76466e+07	3.1996e+07	1.09687e+08	1.36888e+08	2.54632e+07	6.79448e+07	3.61804e+07	4.2228e+07	3.51619e+07
GALT_HUMAN	0	sp|P07902|GALT_HUMAN	SQHGEPLLMEYSR	1	2	38.35	1.45475e+06	4.46361e+06	5.44291e+06	3.86042e+06	3.15788e+06	2.93386e+06	5.39899e+06	1.99991e+06	1.08574e+07	1.26252e+07	2.97517e+06	7.87696e+06	3.27537e+06	5.20522e+06	1.16068e+07	1.21425e+06	1.0153e+07	1.77358e+06	5.3526e+06	5.67121e+06	4.33306e+06	3.92949e+06	90059.7	3.73978e+06	950913	178119	2.3347e+06	2.9237e+06	3.75398e+06	3.70375e+06	4.27721e+06	1.34194e+06	6.58674e+06	3.38874e+06	3.22175e+06	281016	4.31239e+06	1.42311e+06	3.24979e+06	2.65506e+06	1.63233e+06	675447	1.27443e+06
PLCG2_HUMAN	0	sp|P16885|PLCG2_HUMAN	GILDLNTYNVVK+DSSVFILGNTDRPDASAVYLHDFQR+EVFGDLLLTKPTEASADQLPSPSQLR+FVVYEEDMFSDPNFLAHATYPIK+TADKIEGFLDIMEIK+MYVDPSEINPSMPQR+ILHQEAMNASTPTIIESWLR+SFVFILEPK+TILPLINFK	9	2+3+3+3+3+2+3+2+2	57.07+61.94+66.36+73.63+70.59+47.98+67.95+61.66+65.04	1.17397e+08	1.15282e+08	1.00532e+08	7.24712e+07	2.31191e+07	5.76498e+07	6.82833e+07	1.96904e+07	1.28461e+08	5.40192e+07	1.25582e+07	5.17407e+07	3.06255e+07	8.57411e+07	6.69209e+07	1.93993e+07	3.97012e+07	9.01664e+06	2.70663e+07	4.13937e+07	2.51674e+07	3.88405e+07	3.1382e+07	5.11442e+07	3.44146e+07	2.79774e+07	5.6849e+07	1.85133e+07	1.58864e+07	3.64047e+07	5.32703e+07	1.18196e+07	4.85326e+07	2.9025e+07	1.63614e+07	3.84792e+06	6.32344e+07	3.45928e+07	2.77191e+07	3.99459e+07	2.92771e+07	1.74006e+07	5.50604e+07
HDHD2_HUMAN	0	sp|Q9H0R4|HDHD2_HUMAN	TFFLEALR+LLLDGAPLIAIHK	2	2+3	60.14+59.21	9.17325e+06	1.95769e+07	2.57481e+07	3.59389e+07	1.88427e+07	1.5265e+07	1.70158e+07	2.51428e+07	4.85424e+07	4.65703e+07	1.99179e+07	2.91003e+07	1.25477e+07	1.499e+07	4.15118e+07	4.64496e+06	4.12213e+07	3.75675e+06	6.371e+06	2.43579e+07	1.27418e+07	1.07847e+07	2.23598e+07	1.83649e+07	9.17525e+06	1.19539e+07	1.21374e+07	1.861e+07	2.46129e+07	8.52726e+06	2.03248e+07	8.52652e+06	3.12555e+07	7.542e+06	1.41525e+07	7.24963e+06	1.43171e+07	2.01745e+07	6.49793e+06	1.27187e+07	5.67171e+06	6.7551e+06	1.50555e+07
CYFP1_HUMAN	0	sp|Q7L576|CYFP1_HUMAN	YSNSEVVTGSGR+SGDGEGTPVEHVR+NFVGPPHFQVICR+DKQPNAQPQYLHGSK+ALNLAYSSIYGSYR+YLTLDGFDAMFR+TVLPFSQEFQR+LMNFMYFQR+NVIQSVLQAIR+MADPQSIQESQNLSMFLANHNK	10	2+2+3+3+2+2+2+2+2+3	21.93+19.23+47.75+20.43+54.04+74.06+53.94+59.59+75.39+57.09	2.54835e+08	2.99684e+08	2.96284e+08	2.39524e+08	1.19694e+08	1.40232e+08	1.79545e+08	1.02498e+08	5.20448e+08	1.94366e+08	8.4496e+07	1.5102e+08	8.03209e+07	1.90773e+08	2.75215e+08	5.41591e+07	2.05886e+08	4.03242e+07	9.19714e+07	1.40274e+08	7.38044e+07	9.93031e+07	2.26572e+08	1.72207e+08	1.50073e+08	8.32951e+07	1.85032e+08	1.2313e+08	8.39298e+07	1.6789e+08	1.55668e+08	1.01479e+08	1.37615e+08	8.7924e+07	8.18931e+07	3.83617e+07	2.26483e+08	1.25886e+08	9.47005e+07	1.03319e+08	6.58762e+07	6.7445e+07	9.66555e+07
PREP_HUMAN	0	sp|Q5JRX3|PREP_HUMAN	CSVNATPQQMPQTEK+EDTNNLFSVQFR+IEPSTVVPAQTPWDKPR+MTAQELANGIPDSGHLYASIR+IHGFTVNQVTSVPELFLTAVK+IFSQHLQNR+HLLNGDNMR+FFTYGNFPLEQHLK+IAEMTDIKPILR	9	2+2+3+3+3+2+2+3+3	27.15+55.27+44.58+56.95+79.66+22.51+21.48+57.85+45.08	3.56481e+07	6.0294e+07	6.5179e+07	1.15557e+08	1.05309e+08	2.83805e+07	5.09745e+07	5.47615e+07	1.46251e+08	1.8429e+08	9.54696e+07	4.45783e+07	2.13476e+07	5.25615e+07	1.56795e+08	1.15142e+07	4.87947e+07	8.52073e+06	2.91036e+07	5.00851e+07	7.08567e+07	1.55536e+07	1.22231e+08	6.67359e+07	1.49456e+07	2.75772e+07	4.38753e+07	5.45503e+07	3.63611e+07	2.81115e+07	4.85859e+07	1.92915e+07	6.86595e+07	2.96815e+07	6.80579e+07	1.96418e+07	2.94838e+07	5.13095e+07	3.32534e+07	1.10792e+07	2.36844e+07	3.95032e+07	3.97874e+07
CCNY_HUMAN	0	sp|Q8ND76|CCNY_HUMAN	MLLDIFDENLHPLSK+SLAEANNLSFPLEPLSR	2	3+2	70.63+64.30	2.12573e+07	3.47935e+07	35846204	6.13024e+07	2.1584e+07	1.47669e+07	1.9327e+07	2.40521e+07	5.93607e+07	4.51058e+07	1.77779e+07	3.01741e+07	1.30241e+07	1.5505e+07	7.31287e+07	4.81206e+06	2.48101e+07	5.43667e+06	9.54996e+06	1.66775e+07	1.30715e+07	1.96016e+07	5.75508e+07	2.61789e+07	2.24285e+07	7.07585e+06	2.08289e+07	1.62706e+07	2.28083e+07	1.52735e+07	2.9762e+07	8.60539e+06	2.53199e+07	7.8531e+06	1.4022e+07	7.74885e+06	2.01116e+07	2.26211e+07	1.13956e+07	1.96011e+07	1.56626e+07	1.01221e+07	1.17074e+07
NHP2_HUMAN	0	sp|Q9NX24|NHP2_HUMAN	NLPYVYIPSK+IKADPDGPEAQAEACSGER	2	2+2	50.84+26.45	1.1626e+07	2.29593e+07	2.12957e+07	3.51554e+07	5.89886e+07	2.18473e+07	1.46644e+07	1.46686e+07	9.78606e+06	1.49193e+07	2.3328e+07	1.19975e+07	7.46047e+06	2.30034e+07	1.39709e+07	2.98045e+06	9.14851e+06	2.38087e+06	1.04051e+07	5.96691e+06	1.15458e+07	2.82289e+06	3.71629e+07	3.36617e+07	1.47523e+07	1.35854e+07	2.68924e+07	3.4503e+07	2.41771e+07	4.13898e+07	1.36886e+07	4.61814e+07	1.63171e+07	1.69335e+07	1.82807e+07	1.12125e+07	3.47555e+07	2.87695e+07	7.99028e+06	1.6694e+07	1.61007e+07	2.69085e+07	1.43598e+07
RBGP1_HUMAN	0	sp|Q9Y3P9|RBGP1_HUMAN	EQQAQQEDPIER+ESPQDSAITR+LEQENDDLAHELVTSK+SYVITGSWNPK	4	2+2+3+2	23.30+20.33+40.23+42.82	4.11942e+07	1.35497e+08	1.35484e+08	1.65805e+08	5.39343e+07	4.30938e+07	7.43496e+07	6.07444e+07	7.66679e+07	9.7751e+07	3.02336e+07	6.67682e+07	4.27676e+07	4.18703e+07	6.13155e+07	9.60622e+06	3.87807e+07	1.23791e+07	3.89258e+07	4.07517e+07	4.85422e+07	3.48676e+07	8.85489e+07	9.09059e+07	2.5967e+07	3.53396e+07	5.14468e+07	4.17737e+07	3.60028e+07	3.21232e+07	4.60336e+07	2.2888e+07	6.52844e+07	2.32059e+07	1.67156e+07	1.38307e+07	5.81595e+07	6.1901e+07	3.7968e+07	5.45057e+07	2.28938e+07	2.50006e+07	4.49795e+07
EEA1_HUMAN	0	sp|Q15075|EEA1_HUMAN	ADLQNHLDTAQNALQDK+EQALQDLQQQR+QQHQEQQALQQSTTAK+ISVLQNNYEK+EAQNDLEQVLR+LSLAQEDLISNR+LQSQYASSEATISQLR+AAQLATEIADIK+QLQSDFYGR+LKEELSEVETK+IQAGEGETAVLNQLQEK+NIQATLHQK+VSQLDIQIK+IQNLEALLQK	14	2+2+2+2+2+2+2+2+2+2+2+2+2+2	36.41+30.51+18.58+32.87+43.28+45.52+42.12+46.71+31.18+26.92+48.98+19.45+40.03+52.95	6.38942e+07	1.00613e+08	7.85125e+07	1.4746e+08	9.63565e+07	4.79059e+07	7.10337e+07	6.20766e+07	2.15989e+08	1.7423e+08	5.94439e+07	8.334e+07	5.19323e+07	9.354e+07	2.14371e+08	2.20557e+07	6.57926e+07	3.08171e+07	5.03653e+07	1.09307e+08	5.68669e+07	8.01747e+07	1.27338e+08	9.85429e+07	4.39637e+07	3.53338e+07	7.70604e+07	9.09704e+07	7.10267e+07	6.23568e+07	7.99959e+07	4.63209e+07	7.76374e+07	4.4101e+07	4.98686e+07	2.49372e+07	7.42802e+07	6.10123e+07	4.30942e+07	5.64847e+07	5.64782e+07	3.16888e+07	7.9193e+07
SMD3_HUMAN	0	sp|P62318|SMD3_HUMAN	VAQLEQVYIR+FLILPDMLK	2	2+2	41.53+69.85	2.06753e+08	3.22732e+08	3.20344e+08	3.70731e+08	4.54789e+08	1.88688e+08	2.3316e+08	1.67649e+08	1.6412e+08	1.50262e+08	2.89659e+08	1.16971e+08	1.10507e+08	2.09404e+08	1.33431e+08	3.34199e+07	1.09748e+08	2.90886e+07	1.15032e+08	5.17163e+07	1.46315e+08	3.07721e+07	4.22244e+08	4.02759e+08	2.10186e+08	1.71001e+08	3.16335e+08	3.26869e+08	3.78598e+08	4.33907e+08	1.37336e+08	5.34412e+08	1.61541e+08	1.73483e+08	2.92645e+08	1.61912e+08	3.88654e+08	3.56125e+08	1.16613e+08	1.95673e+08	1.6435e+08	1.9254e+08	1.65692e+08
CLAP2_HUMAN	0	sp|O75122|CLAP2_HUMAN	FTVDQTQTPSLK+FDHGAEAIVPTLFNLVPNSAK+SSGSVASLPQSDR+QTEDVAEVLNR+LIPLITSNCTSK+EGGAGAVDEDDFIK+AFTDVPSIQIYSSR+QMDPGDFINSSETR+RAQTGSGGADPTTDVSGQS+DYNPYNYSDSISPFNK+NHFPGEAETLYNSLEPSYQK+AGGDATDSSQTALDNK+LSAPLAGMGNAK+SQEDMNEPLKR+WSTANPSTVAGR+VLTTTALSTVSSGVQR	16	2+3+2+2+2+2+2+2+2+2+3+2+2+3+2+2	37.20+74.92+25.46+37.93+44.63+39.64+54.83+45.27+21.20+54.12+53.12+20.81+36.13+21.88+29.57+44.78	8.28255e+07	1.90362e+08	1.79485e+08	1.96188e+08	1.11408e+08	1.29899e+08	1.44217e+08	2.57345e+08	2.31336e+08	3.89472e+08	9.74049e+07	2.22953e+08	1.00306e+08	1.07549e+08	2.79209e+08	2.4993e+07	1.46835e+08	4.24398e+07	9.24493e+07	1.42959e+08	1.58654e+08	7.87754e+07	2.14167e+08	1.85866e+08	1.03511e+08	1.29723e+08	9.6314e+07	1.11797e+08	1.10844e+08	7.04546e+07	1.30922e+08	6.50186e+07	2.02369e+08	6.21013e+07	9.13012e+07	4.88188e+07	1.17205e+08	1.11852e+08	8.81168e+07	1.28583e+08	5.03528e+07	6.27865e+07	1.18819e+08
AFAD_HUMAN	0	sp|P55196|AFAD_HUMAN	SQDADSPGSSGAPENLTFK+SSPNVANQPPSPGGK+EIQELQSKPDR+LFSQGQDVSNK+DYEPPSPSPAPGAPPPPPQR+YSLYEVHVSGER+QKDEDDEEEEDDDVDTMLIMQR+QGAIYHGLATLLNQPSPMMQR+SMDAETYVEGQR+QQQMHIVDMLSK+IDDVLHTLTGAMSLLR+SLVGLSQER+TQDASGPELILPASIEFR+SSDGRPDSGGTLR+LAAGDQLLSVDGR+NIPNGLQEFLDPLCQR+TILLSTTDPADFAVAEALEK+ISETTMLQSGMK+GILVFQLK+SQEELREDK+EYFTFPASK+VSSTATTQDVIETLAEK+EIILDDDECPLQIFR	23	2+2+3+2+3+3+3+3+2+3+3+2+2+3+2+2+3+2+2+2+2+2+2	37.81+22.80+21.84+24.45+39.55+37.57+50.79+63.13+33.80+43.23+81.21+30.50+68.69+15.49+43.28+74.42+73.78+37.68+57.46+12.74+45.10+56.44+70.59	2.25931e+08	3.35793e+08	3.21615e+08	3.91772e+08	2.29474e+08	1.61712e+08	2.30692e+08	1.46016e+08	3.93347e+08	2.89373e+08	1.22237e+08	2.41761e+08	9.76122e+07	1.70736e+08	3.13002e+08	8.56505e+07	2.1929e+08	5.70231e+07	8.34735e+07	1.15042e+08	8.26498e+07	1.27479e+08	2.74339e+08	3.4626e+08	1.84127e+08	1.14359e+08	1.7345e+08	1.2038e+08	9.52994e+07	1.47383e+08	1.47507e+08	1.38353e+08	2.03633e+08	8.5929e+07	9.96598e+07	3.5595e+07	3.08127e+08	1.72382e+08	1.08004e+08	1.28372e+08	7.8795e+07	1.27158e+08	1.26869e+08
RRP1_HUMAN	0	sp|P56182|RRP1_HUMAN	AEAGEQPGTAER	1	2	14.32	3.84896e+06	9.07398e+06	6.63099e+06	628199	1.54557e+07	5.07876e+06	5.76709e+06	1.76516e+06	1.745e+06	1.57817e+06	2.89098e+06	1.45583e+06	1.49895e+06	5.96234e+06	2.79289e+06	640168	2.8857e+06	66679.3	2.373e+06	1.54987e+06	4.23049e+06	445463	1.0254e+07	4.55693e+06	5.18513e+06	2.71721e+06	5.48428e+06	8.77484e+06	4.47218e+06	9.42983e+06	2.4466e+06	9.201e+06	4.60828e+06	2.21386e+06	5.58399e+06	1.52064e+06	8.41004e+06	9329500	1.37001e+06	7.42438e+06	3.03559e+06	5.91148e+06	3.47405e+06
TCPD_HUMAN	0	sp|P50991|TCPD_HUMAN	ITGCASPGK+VSNSGITR+IDDVVNTR+VVSQYSSLLSPMSVNAVMK+LVIEEAER+GSNKLVIEEAER+DALSDLALHFLNK+TLSGMESYCVR+TGCNVLLIQK+MIQDGKGDVTITNDGATILK+ETLLNSATTSLNSK+QMQVLHPAAR+AYILNLVK+ALIAGGGAPEIELALR+GIHPTIISESFQK+VIDPATATSVDLR+GAYQDRDKPAQIR+VIDPATATSVDLRDIK+TDMDNQIVVSDYAQMDR	19	2+2+2+3+2+2+3+2+2+3+2+2+2+2+2+2+3+3+2	12.90+13.38+23.67+65.27+29.01+27.68+77.50+35.78+36.91+43.69+41.00+23.76+50.65+62.77+39.71+43.09+18.64+48.74+50.12	6.71577e+08	7.5274e+08	8.87886e+08	9.34076e+08	3.62117e+08	6.67217e+08	8.92336e+08	5.5018e+08	1.19555e+09	1.56607e+09	5.66011e+08	9.1524e+08	4.97238e+08	9.04261e+08	1.36991e+09	1.74422e+08	8.50278e+08	3.28246e+08	5.27201e+08	6.7736e+08	9.04849e+08	4.56678e+08	1.24696e+09	5.91139e+08	5.05419e+08	5.86344e+08	6.65337e+08	6.46263e+08	5.93267e+08	6.54853e+08	7.36536e+08	4.72925e+08	8.51777e+08	4.63662e+08	4.57691e+08	2.80184e+08	5.61115e+08	7.79205e+08	5.00012e+08	6.59012e+08	3.07637e+08	2.73682e+08	6.76556e+08
SYWC_HUMAN	0	sp|P23381|SYWC_HUMAN	DMNQVLDAYENKKPFYLYTGR+AGNASKDEIDSAVK+ALIEVLQPLIAEHQAR+ISFPAIQAAPSFSNSFPQIFR+MSASDPNSSIFLTDTAK+DYTSGAMLTGELKK	6	3+2+3+3+2+2	62.70+21.36+65.77+82.46+46.65+40.21	6.37599e+07	6.62273e+07	6.5654e+07	8.17956e+07	5.10999e+07	4.87787e+07	6.80662e+07	4.49617e+07	1.98884e+08	8.24584e+07	3.73073e+07	6.90689e+07	3.43418e+07	5.96623e+07	1.32145e+08	2.07993e+07	6.55577e+07	1.03017e+07	3.17682e+07	4.21597e+07	1.91766e+07	3.03472e+07	7.11822e+07	4.65143e+07	4.0886e+07	2.91329e+07	5.06308e+07	3.08522e+07	4.6063e+07	4.23022e+07	7.86619e+07	3.59562e+07	6.25886e+07	3.46139e+07	4.04967e+07	1.52298e+07	7.47532e+07	6.46694e+07	3.03504e+07	4.00974e+07	1.26591e+07	1.37146e+07	1.63216e+07
[truncated: 3,805 more rows]
[truncated: 13 more columns]

## Sheet: Table S3 Proteins Males
uniprotID	group	Protein	Peptides	peptide_num	z	rt	D 60 M 7254	D 69 M 7038	D 76 M 7336	D 85 M 7273	D 92 M 7264	D M 66 7529	D M 75 7395	D M 75 7506	ND 58 M 7140	ND 72 M 7267	ND 78 M 7182	ND 85 M 7343	ND 93 M 7197	ND M 89 7487	ND M 91 7482	ND M 60 7375	D_avg	ND_avg	D/ND ratio	ttest_pval	rank	significant		BH adj. p (FDR 0.05)	Cutoff (FDR 0.05)		Y -Log p-value	X Log2 FC
[truncated: 4,350 more rows]

## Sheet: Table S4 Proteins Females
uniprotID	group	Protein	Peptides	peptide_num	z	rt	D 81 F 7045	D 88 F 7370	D 91 F 7101	D 92 F 7444	D 96 F 7334	D 97 F 7316	D 97 F 7393	D 99 F 7372	D 91 F 7058	D 78 F 7200	D 94 F 7067	D F 86 7436	D F 94 7450	D F 92 7394	D F 99 7602	ND 79 F 7234	ND 88 F 7322	ND 91 F 7017	ND 92 F 7426	ND 95 F 6944	ND 97 F 7065	ND 98 F 7290	ND 99 F 7129	ND 98 F 7377	ND F 83 7533	ND F 90 7539	ND F 87 7484	ND F 93 7475	D_avg	ND_avg	D/ND ratio	ttest_pval	rank	significant		BH adj. p (FDR 0.05)	Cutoff (FDR 0.05)		Y -Log p-value	X Log2 FC
[truncated: 4,351 more rows]
[truncated: 1 more columns]
