# Supplementary material for: Data-independent acquisition proteomic analysis of the brain microvasculature in Alzheimer’s disease identifies major pathways of dysfunction and upregulation of cytoprotective responses
Source: Fluids Barriers CNS. 2024 Oct 21;21:84. doi: 10.1186/s12987-024-00581-1 (PMC11492478; doi:10.1186/s12987-024-00581-1)
Supplement: Supplementary file 7 — Supplementary Tables 5-7. [file 12987_2024_581_MOESM7_ESM.xlsx]

## Sheet: Key
Column header	Explanation
uniprotID	From the Protein column, sp entries favored over tr entries. After that a single choice was made alphabetically.
Peptide	Peptide sequence
rt	Chromatographic retention times of the peptides
z	Precursor charge states of the peptides
e.g. D 53 M 7341	D/ND=Demented/NotDemented, Age, M/F=Male/Female, Study Number
D_avg	Average chromatographic peak areas for Dementia samples
ND_avg	Average chromatographic peak areas for Not Dementia samples
D/ND_ratio	Ratio of chromatographic peak area of Dementia over Not Dementia
Tables S5-S7: Peptide-level DIA-LC-MS/MS data of both sexes (S5), males (S6), or females (S7)

## Sheet: Table S5 Peptides Both Sexes
Uniprot ID	Peptide	rt	z	D 60 M 7254	D 69 M 7038	D 76 M 7336	D 85 M 7273	D 92 M 7264	D 81 F 7045	D 88 F 7370	D 91 F 7101	D 92 F 7444 Sum Normalized Area expt1	D 96 F 7334	D 97 F 7316	D 97 F 7393	D 99 F 7372	D 91 F 7058	D 78 F 7200	D 94 F 7067	D M 66 7529	D F 86 7436	D F 94 7450	D M 75 7395	D M 75 7506	D F 92 7394	D F 99 7602	ND 58 M 7140	ND 72 M 7267	ND 78 M 7182	ND 85 M 7343	ND 93 M 7197	ND 79 F 7234	ND 88 F 7322	ND 91 F 7017	ND 92 F 7426	ND 95 F 6944	ND 97 F 7065	ND 98 F 7290	ND 99 F 7129	ND 98 F 7377	ND F 83 7533	ND M 89 7487	ND F 90 7539	ND M 91 7482	ND F 87 7484	ND M 60 7375	ND F 93 7475	D_avg	ND_avg
MK_HUMAN	YNAQCQETIR	22.54	2	2.64021e+07	5.16562e+07	3.70424e+07	9.44824e+07	1.28478e+08	1.44786e+07	2.32611e+07	1.09613e+07	5.51883e+07	2.58138e+08	2.78181e+07	149229133	7.86375e+06	3.71439e+07	5.59981e+07	5.70142e+06	8.31723e+07	6.73983e+06	1.25296e+07	2.08469e+07	6.4351e+07	9.51821e+07	9.33896e+07	4.3665e+06	1.95146e+06	891843	3.91616e+06	1.24946e+06	6.8875e+06	2.69051e+06	1.34678e+06	3.37768e+06	27697110	1.2771e+06	1.18765e+07	459167	5.07483e+06	3.06519e+06	475014	957199	4.24824e+06	335199	704455	1.50033e+06	5.91328e+07	4.01658e+06
SMOC1_HUMAN	VISLPELK	48.16	2	1.81095e+07	3.12297e+07	1.70008e+07	6.18126e+07	3.41863e+07	5.21986e+06	6.35533e+06	2.87929e+06	2.18977e+07	7.87856e+07	1.22345e+07	3.47407e+07	4.8718e+06	1.68174e+07	3.1986e+07	1.89937e+06	5.72987e+07	1.50969e+07	9.91516e+06	8.03427e+06	13128865	1.19331e+07	2.98949e+07	1.2381e+06	205118	186639	1.75551e+06	933195	2.90122e+06	2.50394e+06	1.52666e+06	1.23053e+06	1.3977e+07	475336	2.30065e+06	797373	2.7897e+06	2.25956e+06	376178	2.1624e+06	1.8211e+06	1.78622e+06	714988	1.83605e+06	2.28404e+07	2.08464e+06
A4_HUMAN	LVFFAEDVGSNK	52.18	2	1221730263	1348305921	3.12587e+08	1.49139e+08	1612463816	250083681	3.18603e+08	2.17624e+08	1.57944e+08	7169027962	4.78283e+08	3208417763	85436489	8.00922e+08	1022664688	1.03756e+08	1205969222	4.49415e+08	4.96841e+07	1.67345e+08	2.57002e+08	3355936825	5.87176e+08	1.3428e+07	1.53542e+07	7.37441e+06	2.48198e+07	2.79017e+06	1.75555e+07	2.9748e+07	1.19945e+07	5.7842e+07	8.13085e+08	1.17537e+07	2.1683e+08	3.58814e+06	8.30708e+06	1.9422e+06	6.05243e+06	2.39387e+06	3.73083e+07	1.69378e+06	2.0235e+06	3.24302e+07	1.0665e+09	6.27769e+07
MK_HUMAN	FENWGACDGGTGTK	31.44	2	5.96082e+06	6.19702e+06	6.10378e+06	1.67823e+07	1.8647e+07	1.07434e+06	1.70776e+06	1.70561e+06	5.97326e+06	3.05195e+07	1.50323e+06	2.28737e+07	883246	6.22537e+06	6.11721e+06	984282	8.49605e+06	2.53987e+06	1.58116e+06	2.08466e+06	3.25533e+06	7.244e+06	3.2911e+06	114368	12804.3	19019.9	57122	55878.8	104423	1.16916e+06	275649	1.39648e+06	2.72333e+06	66135.3	386614	135502	2.9204e+06	874646	693993	1.3862e+06	1.02668e+06	502608	493665	606350	7.03263e+06	715287
SMOC1_HUMAN	QSALEEAQQNPR	24.04	2	7.33698e+06	1.94742e+07	7.43947e+06	3.79234e+07	2.3574e+07	2.44898e+06	4.84501e+06	3.31054e+06	1.05058e+07	3.2147e+07	9.77525e+06	1.63993e+07	3.5092e+06	10771650	1.40527e+07	928591	2.32855e+07	4.13809e+06	3.45542e+06	4.61736e+06	8.60348e+06	5.09663e+06	1.22506e+07	1.22995e+06	2.10116e+06	1.34098e+06	2.998e+06	1.98158e+06	1.72534e+06	4.95483e+06	2.21603e+06	2.28561e+06	7.72574e+06	976773	3.50193e+06	573976	5.94298e+06	2.57169e+06	645261	1.28585e+06	1.35365e+06	424563	1.48691e+06	869700	1.15604e+07	2.29488e+06
AMPB_HUMAN	AFFPCFDTPAVK	59.53	2	1.7943e+07	11898013	1.16102e+07	9.18258e+06	2.55232e+06	1.46552e+07	1.09499e+07	1.72142e+06	6.31362e+07	1.46559e+07	1.89315e+06	11898013	4.49979e+06	9.47178e+06	2.21847e+07	7.28478e+06	2.26888e+07	3.98567e+06	5.468e+06	1.11931e+07	4.19743e+06	4.12936e+06	4.52264e+06	1.84227e+06	1.85187e+06	2.26446e+06	3.3775e+06	1.61199e+06	2.13972e+06	2.32115e+06	7.21834e+06	1.6347e+06	1.44912e+06	1.42039e+06	1.33373e+06	485516	3.17824e+06	1.88317e+06	3.28988e+06	4.34113e+06	336929	1.17226e+06	1.73948e+06	8.31923e+06	1.1814e+07	2.53386e+06
TAU_HUMAN	IGSLDNITHVPGGGNKK	31.78	3	3.89209e+07	1.41424e+08	4.94401e+07	1.88761e+08	1.50775e+07	6.93429e+07	2.82288e+06	1.25121e+07	5.84399e+07	3.00481e+08	1.29139e+07	2.88693e+07	1.65779e+07	1.71501e+08	1.02064e+07	665088	4.81096e+08	2.92867e+07	8.2087e+07	1.85523e+08	6.55493e+06	2.17395e+07	5.80322e+06	1.20386e+07	6.25306e+06	1.92267e+06	2.9103e+06	7.7725e+06	7.65562e+06	4.11292e+06	3.34396e+06	2.43492e+06	1.08394e+07	4.98644e+06	7.1881e+06	4.17261e+06	1.46403e+06	1.64174e+06	905061	2.40849e+06	613397	1.21176e+06	7.81781e+06	297979	8.3915e+07	4.38054e+06
PON1_HUMAN	IFFYDSENPPASEVLR	60.08	2	3.95415e+07	8.05996e+06	3.24999e+07	2.74082e+07	3.70498e+06	5.44729e+06	1.61294e+07	3.00885e+06	4.75581e+07	2.19462e+07	2.11497e+06	4.92914e+06	5.06012e+06	1.73991e+07	3.33779e+07	7.31473e+06	2.93061e+07	6.83311e+06	1.3113e+07	1.74715e+07	5.32295e+06	7.65548e+06	4.69496e+06	5.62248e+06	1.09416e+07	3.17415e+06	3.24999e+06	1.28916e+06	2.32916e+06	1.60825e+06	6.69245e+06	1.66783e+06	4.74817e+06	922398	2.67582e+06	392165	1.7044e+06	1.31578e+06	3.02032e+06	3.81279e+06	446096	1.07356e+06	3.12499e+06	1.13187e+07	1.56477e+07	3.38716e+06
TAU_HUMAN	IGSLDNITHVPGGGNK	36.93	3	2.19063e+08	7.59064e+08	2.88977e+08	1038718666	1.25179e+08	3.89292e+08	3.91445e+07	1.08952e+08	7.65722e+08	2113197722	1.18093e+08	3.84193e+08	1.29729e+08	8.85153e+08	1.14468e+08	4.96357e+06	2784849615	1.88338e+08	5.87913e+08	1200579612	4.9921e+07	1.23359e+08	1.87513e+07	7.45747e+07	2.38373e+07	3.18274e+07	2.29717e+07	6.99138e+07	8.65599e+07	2.66286e+07	3.06646e+07	2.21717e+07	9.61428e+07	2.93939e+07	5.17362e+07	2.69667e+07	3.9373e+07	2.45479e+07	1.28309e+07	4.33199e+07	7.36438e+06	1.31404e+07	4.29073e+07	1.87513e+07	5.40766e+08	3.78869e+07
CNDP2_HUMAN	QLGGSVELVDIGK	49.29	2	1.1368e+08	6.12066e+07	1.30243e+08	1.14433e+08	3.09421e+07	5.74011e+07	9.50576e+07	3.91812e+07	3.34265e+08	1.67856e+08	2.62897e+07	1.15939e+08	4.53186e+07	9.15779e+07	2.13682e+08	3.98967e+07	2.52779e+08	6.34799e+07	7.79245e+07	1.79036e+08	5.92986e+07	1.49007e+08	8.21058e+07	4.05033e+07	2.6425e+07	2.40159e+07	2.60486e+07	1.85954e+07	2.75543e+07	1.22e+07	7.73567e+07	1.13076e+07	5.2007e+07	9.29392e+06	9.78704e+06	1.49064e+07	3.17328e+07	2.90411e+07	5.39769e+07	4.40938e+07	1.85688e+07	1.23539e+07	5.20763e+07	176755485	1.10461e+08	3.66e+07
PPIA_HUMAN	VSFELFADK	54.36	2	5.59603e+08	302600000	5.63748e+08	371686758	9.18854e+07	3.75419e+08	3.02072e+08	1.38115e+08	8.24896e+08	678866406	1.13685e+08	3.92413e+08	1.55196e+08	3.20501e+08	5.92818e+08	1.21922e+08	9.85061e+08	1.88629e+08	2.11794e+08	3.99319e+08	2.5702e+08	1.68773e+08	180906970	1.15651e+08	1.45082e+08	1.13026e+08	9.75505e+07	7.83444e+07	1.12059e+08	8.69639e+07	236958779	3.18716e+07	2.69444e+08	6.51058e+07	5.4164e+07	7.54427e+07	8.90687e+07	4.78742e+07	1.30165e+08	1.85319e+08	3.38097e+07	6.02288e+07	1.51124e+08	3.60711e+08	3.60736e+08	1.20951e+08
CNDP2_HUMAN	TVFGVEPDLTR	46.72	2	5.08462e+08	3.41596e+08	5.38166e+08	5.98448e+08	1.50267e+08	2.41781e+08	3.98291e+08	1.99989e+08	1659927928	6.23809e+08	1.1529e+08	5.43408e+08	1.68512e+08	396035908	8.04779e+08	1.62368e+08	7.79338e+08	1.51082e+08	2.1352e+08	4.44929e+08	2.00304e+08	3.37258e+08	3.05355e+08	2.12296e+08	1.0309e+08	1.10953e+08	1.14448e+08	1.13574e+08	1.50267e+08	9.1047e+07	3.16033e+08	3.15295e+07	2.44642e+08	6.37759e+07	8.43942e+07	6.01942e+07	1.40483e+08	154956169	1.69085e+08	1.35587e+08	6.1071e+07	5.56019e+07	1.5131e+08	4.23851e+08	4.29692e+08	1.42295e+08
RINI_HUMAN	ELSLAGNELGDEGAR	42.1	2	1.07074e+08	8.57505e+07	1.37274e+08	9.51767e+07	2.39772e+07	7.84719e+07	8.09331e+07	5.34316e+07	244347804	1.2835e+08	3.05318e+07	116225360	5.06823e+07	7.06092e+07	1.51082e+08	3.7653e+07	9.46269e+07	3.52469e+07	7.25579e+07	8.47038e+07	5.92212e+07	4.65196e+07	7.89087e+07	4.96017e+07	3.96264e+07	4.43853e+07	3.16645e+07	1.71135e+07	3.02918e+07	2.81029e+07	6.07529e+07	6.17011e+06	4.93634e+07	2.44499e+07	1.27207e+07	7.82462e+06	3.43653e+07	2.03226e+07	3.01663e+07	3.73109e+07	1.02645e+07	1.57817e+07	5.06476e+07	8.77998e+07	8.53633e+07	3.27965e+07
CNDP2_HUMAN	WVAIQSVSAWPEK	56.28	2	1.24954e+08	4.77546e+07	1.26191e+08	6.90338e+07	2.02895e+07	6.17184e+07	8.26797e+07	4.03076e+07	2.75888e+08	113825642	2.27077e+07	8.32613e+07	3.5641e+07	8.8446e+07	1.63655e+08	4.1335e+07	1.86154e+08	3.49275e+07	4.70105e+07	9.31713e+07	3.79482e+07	6.7023e+07	5.05976e+07	2.59805e+07	3.37746e+07	3.229e+07	2.37536e+07	1.75678e+07	3.56304e+07	1.81183e+07	7.11959e+07	8.77601e+06	4.25031e+07	1.18304e+07	1.64543e+07	1.27428e+07	2.72558e+07	2.22781e+07	3.64378e+07	3.19067e+07	1.6718e+07	9.08114e+06	3.34171e+07	7.57076e+07	8.324e+07	2.87343e+07
CNDP2_HUMAN	YPSLSLHGIEGAFSGSGAK	58.45	3	5.50421e+07	1.17074e+07	3.77432e+07	2.35895e+07	6.50895e+06	2.05591e+07	3.62546e+07	1.74245e+07	7.99421e+07	3.82132e+07	8.58325e+06	2.60358e+07	9.77034e+06	3.45901e+07	7.67239e+07	1.22169e+07	6.57817e+07	1.20435e+07	1.41015e+07	2.86223e+07	1.13574e+07	1.98946e+07	1.11288e+07	6.61379e+06	1.10084e+07	1.12705e+07	9.43579e+06	6.71863e+06	1.10084e+07	4.77799e+06	1.11786e+07	3.46475e+06	2.26368e+07	3.30677e+06	6806000	4.79653e+06	6.88123e+06	4.46676e+06	1.41778e+07	6.53244e+06	3.60923e+06	2.99562e+06	9.75673e+06	2.81268e+07	2.86015e+07	9.02712e+06
G6PI_HUMAN	DVMPEVNK	27.29	2	2.85338e+07	1.78567e+07	4.40894e+07	4.29849e+07	1.51874e+07	5.00159e+07	4.2225e+07	2.97483e+07	8.0447e+07	8.80068e+07	1.16457e+07	7.53846e+07	2.87392e+07	2.71815e+07	1.01691e+08	1.86753e+07	1.21997e+08	16199568	2.97135e+07	4.52845e+07	65141120	3.88561e+07	3.02849e+07	5.63313e+06	1.60158e+07	1.71203e+07	1.14135e+07	3.81065e+06	1.57396e+07	5.18461e+06	3.98685e+07	1.96693e+06	5.2956e+07	4.91832e+06	6.65483e+06	5.90927e+06	1.42623e+07	2.15709e+06	2.40279e+07	3.1142e+07	2.59565e+06	2.79707e+06	1.87995e+07	3.99989e+07	4.56473e+07	1.53796e+07
PPIA_HUMAN	EGMNIVEAMER	50.12	2	8.51936e+08	7.77222e+08	1251705660	1018830189	2.36757e+08	820898918	7.03531e+08	3.31247e+08	2425786164	1883407211	2.46281e+08	1222596226	3.47003e+08	6.69343e+08	1815065516	2.68943e+08	2276059445	1.47237e+08	3.98632e+08	7.45827e+08	5.59371e+08	5.59371e+08	6.68673e+08	2.53252e+08	2.61015e+08	1.70775e+08	2.56163e+08	2.06677e+08	2.33846e+08	1.89161e+08	4.96125e+08	5.97003e+07	6.43854e+08	1.36959e+08	1.40696e+08	9.22769e+07	2.1226e+08	2.21819e+08	2.66505e+08	5.24008e+08	6.38132e+07	4.11491e+07	2.46252e+08	6.87961e+08	8.79379e+08	2.57346e+08
PPIA_HUMAN	FEDENFILK	48.02	2	624262381	3.47162e+08	5.29009e+08	3.6763e+08	8.50193e+07	4.4148e+08	3.50283e+08	1.40024e+08	1015508791	6.87993e+08	1.12304e+08	5.39243e+08	1.98882e+08	3.14998e+08	7.40206e+08	1.5789e+08	1283508783	2.26502e+08	2.03629e+08	4.44121e+08	2.5759e+08	1.85198e+08	1.45227e+08	1.25167e+08	1.66103e+08	1.1887e+08	1.05487e+08	9.44659e+07	1.16508e+08	8.86567e+07	2.65077e+08	3.2782e+07	3.25729e+08	7.58882e+07	6.75431e+07	9.52532e+07	9.22327e+07	4.08591e+07	1.42563e+08	1.61882e+08	2.29721e+07	4.68547e+07	1.4123e+08	3.77503e+08	4.08594e+08	1.28744e+08
CNDP2_HUMAN	LPDGSEIPLPPILLGR	78.76	2	6.85147e+07	4.06632e+07	7.90983e+07	7.74272e+07	1.63767e+07	3.73313e+07	6.02738e+07	2.59598e+07	2.52892e+08	9.65606e+07	1.49572e+07	7.63132e+07	19284741	5.35392e+07	1.26634e+08	2.31624e+07	142467500	1.60755e+07	2.43345e+07	5.2946e+07	1.94676e+07	3.61331e+07	3.15611e+07	2.67932e+07	1.20319e+07	1.66552e+07	1.33687e+07	8.35546e+06	1.75465e+07	7.9494e+06	4.76339e+07	2.08305e+06	2.93342e+07	3.06776e+06	3.08595e+06	2.72388e+06	1.50935e+07	1.2536e+07	1.96151e+07	1.56331e+07	6.54082e+06	7.32985e+06	2.58093e+07	5.61906e+07	6.05206e+07	1.6637e+07
CNDP2_HUMAN	EGGSIPVTLTFQEATGK	55.76	2	2.32626e+08	1.49424e+08	2.91207e+08	2.58945e+08	7.14009e+07	1.34839e+08	1.821e+08	1.02378e+08	652032357	3.17154e+08	7.0767e+07	2.78472e+08	9.00671e+07	1.97692e+08	4.43813e+08	8.09345e+07	4.41618e+08	8.0063e+07	1.06433e+08	227639579	1.01667e+08	1.64574e+08	8.6735e+07	107823059	6.16374e+07	6.1977e+07	6.01092e+07	5.5185e+07	8.5749e+07	5.29009e+07	1.60239e+08	2.14883e+07	1.18526e+08	3.62452e+07	5.27229e+07	2.89509e+07	8.55782e+07	5.36931e+07	9.436e+07	5.62348e+07	3.49482e+07	3.07544e+07	9.02298e+07	2.14455e+08	2.07069e+08	7.4467e+07
CNDP2_HUMAN	GNILIPGINEAVAAVTEEEHK	73.47	3	3.3632e+08	8.92084e+07	1.9249e+08	1.40253e+08	3.45861e+07	1.16133e+08	1.60361e+08	6.93944e+07	5.93927e+08	1.78135e+08	4.39219e+07	1.31666e+08	6.29017e+07	1.61316e+08	3.13882e+08	6.78072e+07	357692029	5.75764e+07	7.71232e+07	1.47997e+08	6.9012e+07	1.26854e+08	7.95167e+07	4.12648e+07	6.24936e+07	5.62919e+07	4.15034e+07	2.64763e+07	5.2714e+07	3.29702e+07	1.12613e+08	1.38705e+07	9.92094e+07	2.20476e+07	3.07697e+07	2.74304e+07	5.30974e+07	1.8217e+07	6.95438e+07	4.52101e+07	2.83228e+07	1.90149e+07	6.18315e+07	1.51587e+08	1.56873e+08	5.07847e+07
FKBP4_HUMAN	LYANMFER	41.34	2	6.69805e+07	6.55569e+07	9.4402e+07	6.59316e+07	2.1203e+07	5.66688e+07	5.42299e+07	2.69146e+07	1.52092e+08	1.54793e+08	1.83158e+07	1.22123e+08	3.48798e+07	4.04273e+07	1.18645e+08	1.44278e+07	1.70742e+08	2.39106e+07	3.76834e+07	5.26567e+07	5.03557e+07	4.36861e+07	4.26856e+07	2.03039e+07	1.99293e+07	1.22872e+07	2.05287e+07	1.49095e+07	2.10531e+07	1.27409e+07	3.80766e+07	4.00979e+06	5.79638e+07	8.913e+06	1.59584e+07	4.39044e+06	1.40617e+07	2.56781e+07	3.0747e+07	6.03601e+07	5.45242e+06	3.36816e+06	1.77079e+07	4.36861e+07	6.64918e+07	2.15298e+07
CYTB_HUMAN	SQVVAGTNYFIK	43.58	2	1.84235e+08	1.58851e+08	2.44827e+08	1.66221e+08	9.82585e+07	1.41728e+08	1.44094e+08	5.55249e+07	6.35405e+08	2.06593e+08	5.49494e+07	1.69496e+08	71301438	1.44065e+08	3.7167e+08	7.85964e+07	3.43433e+08	4.95336e+07	9.74161e+07	2.11178e+08	8.51978e+07	1.30273e+08	1.11286e+08	9.08891e+07	6.11659e+07	4.40526e+07	7.62322e+07	4.78191e+07	6.32949e+07	5.85408e+07	1.02289e+08	1.62534e+07	118705249	3.24762e+07	3.79114e+07	2.24357e+07	7.25439e+07	4.01222e+07	5.64683e+07	7.82631e+07	2.54273e+07	1.96483e+07	5.08545e+07	1.96483e+08	1.71919e+08	6.24703e+07
AMPB_HUMAN	LGDTYPSISNAR	33.72	2	4.24838e+07	1.9499e+07	1.32898e+07	1.85186e+07	5.03269e+06	2.77961e+07	2.08669e+07	1.23695e+06	184096345	3.05604e+07	3.9858e+06	2.55992e+07	8.81973e+06	1.83758e+07	5.00299e+07	1.37189e+07	3.57031e+07	1.27395e+07	1.52955e+07	3.21328e+07	1.99004e+07	2.35316e+07	1.14209e+07	6.08934e+06	4.68411e+06	2.50545e+06	4.82572e+06	7.7778e+06	3.15905e+06	1.43219e+06	1.23359e+07	2.2506e+06	3.50353e+06	657781	2.93029e+06	3.47495e+06	3.19059e+06	5.84233e+06	9.79808e+06	1.4971e+07	2.18073e+06	4.0166e+06	2.92117e+06	3.36745e+07	2.75928e+07	6.29627e+06
HEBP1_HUMAN	IPNQFQSDPPAPSDK	32.51	2	1.52984e+07	3.0909e+07	3.528e+07	3.87143e+07	1.72757e+07	2.50069e+07	2.59564e+07	1.70186e+07	9.24148e+07	5.12317e+07	1.7787e+07	4.79766e+07	1.9107e+07	1.83876e+07	6.28535e+07	9.85801e+06	3.74504e+07	1.67541e+07	1.93822e+07	3.39928e+07	1.9875e+07	3.00589e+07	2.52954e+07	2.05019e+07	1.00012e+07	1.22803e+07	2.40403e+07	1.30088e+07	1.4778e+07	1.20392e+07	1.81346e+07	5.0384e+06	3.31173e+07	8.44863e+06	1.07193e+07	4.99539e+06	1.60804e+07	8.0157e+06	1.0151e+07	1.45038e+07	7.91714e+06	1.05617e+07	1.56536e+07	1.83967e+07	3.07776e+07	1.37325e+07
A4_HUMAN	HDSGYEVHHQK	9.98	3	1.54137e+08	2.67663e+07	8.69903e+07	27920	4.84561e+07	5.91146e+07	8.54164e+07	5.99786e+07	2.35358e+07	1197763811	1.40091e+08	9.82968e+08	4.69573e+07	1.4852e+08	2.94054e+08	8.17978e+06	1.47627e+08	1.05448e+08	1.04393e+07	2.92354e+07	7.96131e+07	1212649463	1.36028e+08	572244	6.04548e+06	569937	4.13031e+07	8.9067e+06	5.23788e+06	4.83502e+06	605682	4.99758e+06	2.11715e+08	1.49106e+06	7.0146e+07	683001	546313	669593	1.43936e+06	1.24956e+06	1.06502e+07	901579	674866	1.01757e+07	2.21043e+08	1.82579e+07
PPIA_HUMAN	HTGPGILSMANAGPNTNGSQFFICTAK	59.61	3	7.2187e+08	5.43343e+08	8.61587e+08	7.56799e+08	1.79303e+08	5.95532e+08	5.59421e+08	251476682	1855128330	1703581531	1.92307e+08	9.04278e+08	3.14014e+08	4.43108e+08	1395691304	134201087	1034597330	1.31842e+08	4.0743e+08	7.94259e+08	4.85254e+08	5.63077e+08	5.95122e+08	2.10739e+08	2.09963e+08	1.57569e+08	2.02201e+08	1.52136e+08	1.90946e+08	1.3845e+08	4.17462e+08	4.90619e+07	4.36405e+08	1.07884e+08	1.22252e+08	7.2187e+07	1.87882e+08	2.03715e+08	2.2752e+08	5.12721e+08	7.04991e+07	3.97816e+07	2.19737e+08	6.13434e+08	6.70575e+08	2.16312e+08
PPIA_HUMAN	KITIADCGQLE	36.32	2	248690000	2.43038e+08	3.29558e+08	2.88254e+08	9.52152e+07	2.54674e+08	248885863	1.19018e+08	6.95636e+08	7.98264e+08	7.97076e+07	3.90861e+08	1.31877e+08	1.59101e+08	487720297	7.38683e+07	4.31704e+08	182502246	1.77592e+08	3.7636e+08	2.82347e+08	2.37335e+08	1.27874e+08	1.08258e+08	9.30414e+07	7.60852e+07	7.82591e+07	7.82591e+07	8.69545e+07	6.60489e+07	1.98429e+08	2.85788e+07	177895225	5.01237e+07	5.56509e+07	2.61733e+07	7.43418e+07	8.53178e+07	141377861	1.66953e+08	2.8337e+07	5.95383e+07	1.36672e+08	4.17382e+08	2.80873e+08	1.06366e+08
CNDP2_HUMAN	WVAIQSVSAWPEKR	50.46	3	9.44142e+07	4.14232e+07	8.76096e+07	5.37566e+07	1.68415e+07	4.87844e+07	6.82249e+07	3.92793e+07	2.37311e+08	9.1227e+07	2.35323e+07	7.85084e+07	2.85448e+07	7.1901e+07	1.5962e+08	2.65315e+07	1.03569e+08	2.05062e+07	3.45998e+07	7.79649e+07	2.16595e+07	5.18997e+07	5.48984e+07	2.16047e+07	3.00254e+07	3.01105e+07	1.59909e+07	1.1738e+07	3.03657e+07	1.57314e+07	6.14088e+07	5.5765e+06	4.38573e+07	9.26036e+06	1.53955e+07	1.07173e+07	2.81133e+07	1.55238e+07	2.26513e+07	2.51425e+07	8.46542e+06	6.85076e+06	2.09675e+07	6.45863e+07	6.66351e+07	2.35278e+07
FKBP4_HUMAN	ALELDSNNEK	24.05	2	5.91606e+07	4.49408e+07	8.5167e+07	6.45596e+07	9.35316e+06	5.72862e+07	7.49682e+07	2.38388e+07	1.4448e+08	1.30727e+08	1.36093e+07	9.96149e+07	3.51651e+07	3.94473e+07	1.41897e+08	1.54194e+07	9.55673e+07	4.65094e+07	4.17311e+07	6.18002e+07	5.20842e+07	5.39956e+07	3.48821e+07	1.23188e+07	2.86678e+07	1.75657e+07	1.23948e+07	7.52055e+06	1.14063e+07	9.35553e+06	4.11726e+07	2.43029e+06	5.95847e+07	4.91158e+06	2.80595e+06	5.39898e+06	1.20139e+07	1.37298e+07	4.04568e+07	4.20496e+07	5.69422e+06	8.83998e+06	2.93073e+07	7.35869e+07	6.20089e+07	2.10101e+07
CNDP2_HUMAN	GSTDDKGPVAGWINALEAYQK	71.29	3	1.6554e+08	1.03631e+08	2.11972e+08	1.87074e+08	5.18827e+07	8.98483e+07	1.51593e+08	5.3096e+07	5.44399e+08	2.03898e+08	4.17145e+07	1.87074e+08	5.50405e+07	1.44659e+08	3.02469e+08	2.87564e+07	2.61154e+08	4.98202e+07	6.29449e+07	1.26961e+08	5.89271e+07	9.64262e+07	8.7855e+07	6.48029e+07	3.78858e+07	4.02411e+07	4.50189e+07	3.72129e+07	4.87873e+07	3.73277e+07	1.09509e+08	1.04368e+07	7.82785e+07	2.24466e+07	2.90705e+07	1.41988e+07	6.04937e+07	3.37492e+07	5.14273e+07	3.99097e+07	1.77451e+07	1.31247e+07	4.44632e+07	1.30443e+08	1.42032e+08	4.60273e+07
SMOC1_HUMAN	FSEPDPSHTLEER	33.8	2	5.14033e+06	1.96117e+07	8.55689e+06	3.61268e+07	1.83731e+07	7.09099e+06	7.25204e+06	5.19393e+06	2.49791e+07	5.79662e+07	1.41628e+07	2.91079e+07	6.45114e+06	1.20069e+07	2.45855e+07	2.59434e+06	2.38927e+07	8.97164e+06	8.2596e+06	7.48428e+06	1.49369e+07	8.21213e+06	1.0728e+07	4.36618e+06	2.39469e+06	1.55861e+06	5.75964e+06	7.51437e+06	8.96977e+06	4.86927e+06	3.05991e+06	2.29756e+06	1.17916e+07	3.22e+06	8.78397e+06	1.82698e+06	3.58062e+06	6.51907e+06	2.26269e+06	6.04438e+06	2.65826e+06	5.93362e+06	7.72162e+06	6.3292e+06	1.57254e+07	5.11724e+06
AK1A1_HUMAN	DAGHPLYPFNDPY	55.86	2	4.00011e+07	5.31101e+07	7.16874e+07	8.16502e+07	1.3933e+07	5.51703e+07	5.46302e+07	3.18388e+07	138580646	8.30666e+07	1.35027e+07	1.16857e+08	3.31403e+07	5.23299e+07	7.46601e+07	1.92759e+07	1.16853e+08	2.32141e+07	5.42533e+07	6.27303e+07	4.85149e+07	3.79251e+07	5.07581e+07	2.27722e+07	2.43452e+07	2.16485e+07	1.01126e+07	7.71557e+06	1.58806e+07	1.78756e+07	3.89412e+07	5.14108e+06	4.9075e+07	1.93471e+07	9.81301e+06	8.8392e+06	2.56559e+07	2.08666e+07	2.71266e+07	4.39764e+07	3.77947e+06	5.79049e+06	2.23795e+07	5.58183e+07	5.77254e+07	2.17572e+07
GDIR1_HUMAN	YKEALLGR	24.76	2	2.22966e+07	4.95714e+07	4.95013e+07	2.95185e+07	1.5846e+07	3.55872e+07	2.94086e+07	1.7116e+07	1.69679e+08	8.22829e+07	6.69195e+06	6.06496e+07	1.10387e+07	1.88421e+07	1.28195e+08	9.63613e+06	3.86407e+07	1.59909e+07	1.47029e+07	4.44732e+07	2.81907e+07	4.71465e+07	2.33545e+07	1.78093e+07	1.29713e+07	4.1368e+06	1.24805e+07	2.5592e+06	9.46555e+06	3.77291e+06	2.52177e+07	646731	2.00827e+07	6.38093e+06	2.76955e+06	1.32518e+06	1.97885e+06	1.75706e+07	9.25918e+06	2.33059e+07	3.48738e+06	4.69035e+06	1.31719e+07	4.76325e+07	4.12331e+07	1.14626e+07
FSCN1_HUMAN	YLTAEAFGFK	53.21	2	1.18108e+08	9.19618e+07	131631585	9.01586e+07	2.6687e+07	8.02205e+07	9.96721e+07	4.04628e+07	2.96622e+08	1.23252e+08	3.26886e+07	9.64697e+07	4.20378e+07	7.76938e+07	1.98686e+08	4.01121e+07	1.89358e+08	3.59295e+07	3.93283e+07	9.78352e+07	4.55188e+07	6.38478e+07	5.13453e+07	3.75961e+07	4.51695e+07	3.73257e+07	3.93092e+07	2.05562e+07	3.91288e+07	2.35602e+07	6.60809e+07	9.09112e+06	7.50911e+07	1.7694e+07	1.83924e+07	1.12698e+07	3.1771e+07	2.03924e+07	2.79182e+07	3.79931e+07	6.83997e+06	1.2988e+07	5.03742e+07	8.73962e+07	9.17229e+07	3.40923e+07
TKT_HUMAN	TSRPENAIIYNNNEDFQVGQAK	41.77	3	8.30464e+07	6.56934e+07	1.19612e+08	1.14034e+08	3.30326e+07	6.11472e+07	8.45698e+07	4.56026e+07	2.59055e+08	1.97118e+08	3.75128e+07	1.06597e+08	4.39794e+07	8.86712e+07	2.74379e+08	2.19726e+07	1.71473e+08	5.14419e+07	5.10336e+07	1.333e+08	6.6752e+07	9.83928e+07	4.5522e+07	4.74728e+07	2.53477e+07	2.92522e+07	2.82606e+07	3.35904e+07	4.31345e+07	2.9894e+07	6.76862e+07	1.13711e+07	8.28891e+07	1.34135e+07	2.05757e+07	1.12175e+07	3.13417e+07	2.91912e+07	3.69483e+07	2.28631e+07	1.83823e+07	2.10259e+07	5.87907e+07	1.10437e+08	9.79973e+07	3.68136e+07
CO3_HUMAN	DFDFVPPVVR	62.5	2	3.92175e+07	6.82294e+07	3.2796e+07	3.30826e+07	1.45059e+07	1.17766e+07	4.26537e+06	2.48511e+06	2.02968e+07	5.72932e+07	8.24317e+06	4.1855e+06	3.4449e+06	2.45924e+07	1.13418e+07	9.17625e+06	2.46415e+07	8.90076e+06	5.87538e+06	5.13e+06	2.93331e+06	20826908	1.03915e+07	2.99865e+06	4.06509e+06	4.2543e+06	326813	3.83575e+06	5.33794e+06	5.48979e+06	2.07587e+06	2.03357e+06	1.12722e+07	3.87413e+06	5.24621e+06	1.33592e+07	1.02407e+06	3.58661e+06	3.69184e+06	1.90292e+06	5.415e+06	1.86346e+06	2.82369e+06	2.59569e+06	1.84188e+07	4.14632e+06
AKA12_HUMAN	STPVIVSATTK	28.77	2	1.62902e+07	2.8826e+07	3.18804e+07	4.46708e+07	1.9981e+07	1.52381e+07	2.64351e+07	2.77887e+07	5.36431e+07	4.29765e+07	1.40173e+07	2.42444e+07	1.73101e+07	3.27427e+07	4.40687e+07	7.56788e+06	2.38359e+07	1.61166e+07	2.06214e+07	4.89183e+07	2.75534e+07	3.08336e+07	3.91434e+07	9.86321e+06	7.3815e+06	1.71811e+07	9.99048e+06	7.69967e+06	5.12887e+06	6.48966e+06	1.79144e+07	3.5329e+06	2.69433e+07	1.10207e+07	4.61344e+06	2.93351e+06	8.9476e+06	1.83471e+07	1.90906e+07	1.4717e+07	7.97082e+06	1.01029e+07	2.93029e+07	4.17675e+07	2.84654e+07	1.33781e+07
TAU_HUMAN	LQTAPVPMPDLK	49.1	2	2.46062e+08	1079970676	2.73674e+08	1669045590	1.58928e+08	3.18929e+08	5.32853e+07	1.88777e+08	6.38164e+08	1781195668	1.32044e+08	317241386	9.90035e+07	6.54081e+08	1.17219e+08	1.59418e+07	3286712374	114704056	7.2793e+08	1189503119	1.21322e+08	43014021	1.21322e+07	1.26406e+08	3.15401e+07	2.70606e+07	3.99466e+07	8.52931e+07	5.97052e+07	4.8649e+07	3.58961e+07	6.53205e+07	1.69319e+08	2.37868e+07	4.00694e+07	2.44834e+07	8.59605e+07	6.6396e+07	2.82348e+07	4.73154e+07	1.77019e+07	1.42277e+07	5.87858e+07	2.93378e+07	5.75603e+08	5.35922e+07
GDIR1_HUMAN	AEEYEFLTPVEEAPK	54.44	2	1.09563e+08	8.55491e+07	1.47084e+08	9.08021e+07	2.64902e+07	8.86124e+07	9.09935e+07	3.73786e+07	3.06926e+08	2.07835e+08	3.23405e+07	1.48585e+08	5.77238e+07	8.50431e+07	2.3233e+08	3.84038e+07	2.15996e+08	6.53825e+07	5.97393e+07	126970438	6.20744e+07	8.6982e+07	6.88851e+07	2.9717e+07	4.41253e+07	2.9717e+07	4.90031e+07	2.47642e+07	4.1874e+07	3.2331e+07	8.15076e+07	1.20149e+07	8.88626e+07	2.44955e+07	2.2588e+07	1.61343e+07	4.03977e+07	3.4248e+07	4.0864e+07	5.85718e+07	1.42343e+07	2.08212e+07	3.8529e+07	125316417	1.07465e+08	4.14341e+07
CNDP2_HUMAN	TGQEIPVNVR	31.71	2	3.83974e+08	2.27756e+08	4.27773e+08	527051374	8.61386e+07	2.78898e+08	4.40878e+08	1.81454e+08	1584074074	7.09846e+08	1.07782e+08	5.64281e+08	2.1488e+08	391421875	7.98466e+08	1.77051e+08	7.17716e+08	1.99203e+08	2.46911e+08	5.19978e+08	2.86668e+08	5.90075e+08	2.82483e+08	1.24098e+08	1.19718e+08	1.27748e+08	125557945	7.44588e+07	1.40158e+08	9.1347e+07	3.70602e+08	2.27672e+07	2.73774e+08	5.49845e+07	66720908	3.61344e+07	1.7358e+08	142915411	2.09247e+08	1.74721e+08	9.36378e+07	61100000	2.11339e+08	5.79613e+08	4.32381e+08	1.55915e+08
TKT_HUMAN	ILATPPQEDAPSVDIANIR	54.57	3	8.02807e+07	5.68766e+07	1.20995e+08	1.28944e+08	2.84383e+07	5.48221e+07	8.71023e+07	4.35035e+07	206663308	1.61594e+08	3.17879e+07	1.14813e+08	3.24316e+07	7.22534e+07	2.32332e+08	2.77179e+07	3.31348e+08	6.5202e+07	5.68134e+07	1.45275e+08	4.995e+07	114770711	3.5537e+07	4.63668e+07	2.03131e+07	2.81733e+07	2.49056e+07	3.05579e+07	3.45322e+07	2.38003e+07	5.25375e+07	1.48736e+07	5.85292e+07	8.93696e+06	1.99598e+07	1.98715e+07	2.67213e+07	3.68334e+07	3.88924e+07	3.6719e+07	1.35933e+07	1.42987e+07	4.30867e+07	1.48325e+08	9.91066e+07	3.53251e+07
CNDP2_HUMAN	LVPNMTPEVVGEQVTSYLTK	73.95	3	8.51134e+07	3.78166e+07	8.73011e+07	7.79251e+07	2.11481e+07	4.17845e+07	6.36034e+07	2.89047e+07	2.39609e+08	1.08072e+08	1.94001e+07	7.12577e+07	2.16933e+07	5.96867e+07	1.32705e+08	1.54721e+07	1.28181e+08	8.86644e+06	2.59325e+07	5.56807e+07	2.22525e+07	5.48287e+07	3.90222e+07	2.23983e+07	1.70852e+07	1.521e+07	1.63559e+07	1.50016e+07	2.20857e+07	1.4401e+07	3.58568e+07	6.81361e+06	3.74699e+07	7.26692e+06	1.39598e+07	8.04254e+06	2.62964e+07	1.71895e+07	2.40308e+07	1.77576e+07	4.90247e+06	2.88962e+06	1.71401e+07	5.28529e+07	6.28807e+07	1.88098e+07
CRK_HUMAN	DSSTSPGDYVLSVSENSR	49.52	2	3.07384e+07	3.49905e+07	4.8898e+07	3.35731e+07	1.13387e+07	3.25537e+07	2.72369e+07	1.05713e+07	7.00695e+07	4.2694e+07	7.95432e+06	4.34945e+07	1.64948e+07	2.68112e+07	5.34874e+07	9.04963e+06	4.53384e+07	1.26282e+07	2.28997e+07	3.36708e+07	2.062e+07	1.81866e+07	2.68957e+07	7.87507e+06	1.4882e+07	1.08072e+07	1.70966e+07	7.20183e+06	7.79534e+06	1.20527e+07	2.22028e+07	4.15883e+06	2.15184e+07	8.78174e+06	6.46659e+06	3.18014e+06	1.43849e+07	6.81357e+06	1.50103e+07	1.46005e+07	1.79304e+06	9.47752e+06	1.14243e+07	3.22748e+07	2.95737e+07	1.18952e+07
TPIS_HUMAN	VVLAYEPVWAIGTGK	64.95	3	1.46467e+08	1.46921e+08	1.57594e+08	1.76215e+08	6.65347e+07	1.29134e+08	1.4173e+08	8.23007e+07	5.81327e+08	3.55492e+08	6.69468e+07	1.76215e+08	7.48476e+07	1.28434e+08	6.72461e+08	5.48874e+07	3.45384e+08	6.80389e+07	8.18773e+07	2.33523e+08	1.00905e+08	2.0354e+08	1.33195e+08	7.857e+07	6.51722e+07	3.70142e+07	4.31454e+07	5.79056e+07	9.42386e+07	3.63656e+07	1.17478e+08	2.34558e+07	1.27536e+08	2.71419e+07	4.92765e+07	3.31538e+07	4.6527e+07	8.30305e+07	5.03373e+07	8.99498e+07	4.31874e+07	2.88301e+07	8.13007e+07	2.11613e+08	1.87999e+08	6.7868e+07
CYTB_HUMAN	VHVGDEDFVHLR	37.84	3	1.04823e+08	9.96679e+07	1.58094e+08	9.45126e+07	5.76527e+07	8.81384e+07	85810650	3.07055e+07	3.7891e+08	1.3617e+08	2.56559e+07	1.01386e+08	3.90586e+07	9.52251e+07	2.74706e+08	5.75622e+07	1.77432e+08	2.84139e+07	6.30317e+07	1.22589e+08	6.14187e+07	9.10733e+07	7.80451e+07	4.85451e+07	3.21343e+07	3.53134e+07	3.90939e+07	3.09314e+07	3.26498e+07	2.13889e+07	8.2951e+07	4.58194e+06	8.01187e+07	1.7262e+07	1.04823e+07	1.27162e+07	3.23241e+07	3.52382e+07	3.82161e+07	5.99297e+07	1.65024e+07	1.15641e+07	4.28069e+07	1.16261e+08	1.06525e+08	3.81434e+07
TKT_HUMAN	AYGQALAK	19.43	2	2.70614e+07	1.22884e+07	3.33735e+07	2.98817e+07	1.31614e+07	2.11112e+07	3.01302e+07	1.09393e+07	6.59412e+07	6.22969e+07	8.55809e+06	3.25677e+07	1.07051e+07	2.77817e+07	8.04035e+07	4.58398e+06	9.75724e+07	1.63434e+07	1.75282e+07	5.83518e+07	2.49158e+07	5.29679e+07	2.739e+07	1.31614e+07	3.89469e+06	7.99083e+06	8.12513e+06	9.93818e+06	1.26913e+07	5.91903e+06	1.87139e+07	1.85865e+06	2.51239e+07	4.60639e+06	6.91644e+06	1.02739e+06	5.62171e+06	8.04972e+06	9.26938e+06	1.06981e+07	2.06993e+06	703915	9.75724e+06	5.8195e+07	3.3298e+07	1.06825e+07
CNDP2_HUMAN	YIDENQDRYIK	27.26	2	825272	1.91134e+06	3.66192e+06	3.17962e+06	1.40225e+06	2.2581e+06	4.55509e+06	1.41696e+06	1.08964e+07	4.91955e+06	490435	3.82269e+06	1.21607e+06	2.01084e+06	4.29767e+06	772792	1.96518e+06	841453	703891	4.2296e+06	729795	2.41181e+06	2.00984e+06	242937	511776	911015	277770	409957	841349	1.53622e+06	2.53359e+06	349000	1.21902e+06	401777	311710	165233	1.73484e+06	1.08085e+06	937925	1.00939e+06	116794	162574	531491	1.6704e+06	2.63168e+06	807410
PPIA_HUMAN	VSFELFADKVPK	54.3	2	4.07209e+08	5.41492e+08	7.20245e+08	7.91746e+08	1.78753e+08	4.03409e+08	3.96966e+08	1.5134e+08	1665457590	1022000695	1.29392e+08	4.82198e+08	1.67197e+08	2.96599e+08	8.31923e+08	7.59582e+07	6.84296e+08	1.38403e+08	1.79049e+08	5.08592e+08	1.94484e+08	2.37188e+08	377134624	2.27583e+08	1.37771e+08	8.98126e+07	1.43003e+08	131667066	1.37771e+08	9.49853e+07	2.42628e+08	3.8084e+07	301916265	7.88937e+07	7.88258e+07	5.99042e+07	1.28405e+08	1.89339e+08	1.10619e+08	2.83494e+08	2.01945e+07	3.18995e+07	1.26569e+08	345235106	4.60045e+08	1.42791e+08
HEBP1_HUMAN	EADYVAQATR	25.28	2	1.21374e+07	2.29571e+07	1.87263e+07	2.35119e+07	8.60023e+06	2.11442e+07	1.70079e+07	1.19186e+07	4.89658e+07	3.77027e+07	1.05426e+07	1.54665e+07	1.33331e+07	8.81754e+06	4.54433e+07	1.01085e+07	2.30989e+07	1.45485e+07	1.63352e+07	3.0437e+07	2.02913e+07	3.06284e+07	1.33999e+07	1.44262e+07	1.08196e+07	9.50187e+06	1.33858e+07	7.55988e+06	6.17968e+06	5.59957e+06	1.56012e+07	5.55278e+06	2.31776e+07	5.25141e+06	8.25345e+06	4.40415e+06	6.09353e+06	5.25788e+06	9.50757e+06	1.53142e+07	8.4611e+06	7.0573e+06	1.05668e+07	1.88875e+07	2.06575e+07	1.00409e+07
OLA1_HUMAN	IGIVGLPNVGK	50.96	2	8.93109e+07	8.50188e+07	121455481	8.3649e+07	2.29213e+07	8.51856e+07	7.05339e+07	4.35517e+07	2.22821e+08	2.29262e+08	3.00411e+07	1.35153e+08	4.92849e+07	4.08683e+07	1.94706e+08	1.73441e+07	1.93695e+08	4.9486e+07	3.94888e+07	1.18966e+08	6.57314e+07	9.12241e+07	5.2985e+07	2.20994e+07	4.61166e+07	3.598e+07	2.84005e+07	1.17803e+07	2.85831e+07	1.072e+07	6.40382e+07	1.32604e+07	9.29093e+07	1.05783e+07	2.06383e+07	2.08209e+07	1.21608e+07	3.49901e+07	3.24908e+07	5.47345e+07	1.69077e+07	1.23465e+07	2.94916e+07	1.12468e+08	9.27254e+07	3.38817e+07
TKT_HUMAN	AVELAANTK	20.63	2	8.46653e+07	7.20036e+07	1.04497e+08	176958041	3.68408e+07	7.64968e+07	9.76895e+07	3.7645e+07	3.81375e+08	1.64019e+08	3.53372e+07	1.31956e+08	4.6366e+07	9.21248e+07	2.86795e+08	3.74401e+07	2.00147e+08	4.3503e+07	5.49163e+07	1.49448e+08	8.55172e+07	1.52178e+08	7.24498e+07	5.05703e+07	3.30271e+07	2.73827e+07	2.76878e+07	3.5773e+07	3.97393e+07	2.59409e+07	7.00688e+07	8.94973e+06	8.97165e+07	1.27793e+07	1.00683e+07	1.34244e+07	2.68352e+07	4.36684e+07	4.51571e+07	4.28413e+07	2.46462e+07	2.08417e+07	7.39385e+07	1.64253e+08	1.13929e+08	4.22528e+07
PROF1_HUMAN	DSPSVWAAVPGK	44.61	2	1.93323e+08	1.13151e+08	1.80529e+08	9.06911e+07	3.01356e+07	1.72167e+08	9.64662e+07	3.6568e+07	446347851	1.43723e+08	5.69445e+07	1.86215e+08	7.03688e+07	1.41341e+08	3.00643e+08	8.82407e+07	3.99636e+08	7.22495e+07	7.23479e+07	124025000	5.37442e+07	1.67335e+08	8.41598e+07	3.66744e+07	6.66679e+07	4.02282e+07	5.78546e+07	2.54447e+07	7.90348e+07	5.07696e+07	8.3311e+07	1.8172e+07	9.89889e+07	3.44018e+07	3.55372e+07	3.26943e+07	5.15388e+07	5.09881e+07	4.70508e+07	7.63837e+07	2.37222e+07	2.08677e+07	3.63216e+07	1.56508e+08	1.44363e+08	5.34838e+07
RINI_HUMAN	DLCGIVASK	35.35	2	5.61333e+07	7.31123e+07	7.19039e+07	6.04234e+07	2.03627e+07	6.8803e+07	8.04135e+07	4.5527e+07	1.64956e+08	143721606	3.98871e+07	9.12393e+07	4.25273e+07	7.84755e+07	9.13252e+07	2.78106e+07	7.23976e+07	2.6528e+07	5.10154e+07	6.17509e+07	4.87974e+07	4.445e+07	5.47418e+07	3.32933e+07	4.0242e+07	5.41998e+07	2.32026e+07	2.59216e+07	1.21451e+07	2.59598e+07	6.13555e+07	4.40179e+06	3.53269e+07	2.63066e+07	5.69793e+06	5.22058e+06	2.64797e+07	2.59957e+07	2.9722e+07	4.01026e+07	1.29535e+07	1.82768e+07	4.04575e+07	6.1396e+07	6.59262e+07	2.89837e+07
TKT_HUMAN	KISSDLDGHPVPK	24.21	3	4.74644e+06	3.57425e+06	8.95483e+06	5.78413e+06	2.36361e+06	4.76559e+06	6.40042e+06	3.18908e+06	2.43087e+07	1.74506e+07	1.86089e+06	9.31033e+06	2.51326e+06	6.16569e+06	2.76157e+07	2.1327e+06	1.2869e+07	2.9892e+06	4.17836e+06	1.02871e+07	6.18202e+06	7.56666e+06	3.5512e+06	483292	1.83516e+06	2.94971e+06	2.12341e+06	1.73908e+06	3.86249e+06	854150	4.60797e+06	308278	5.11926e+06	1.06012e+06	2.10419e+06	782106	818902	1.66157e+06	3.29871e+06	1.87334e+06	1.10771e+06	1.36835e+06	5.53857e+06	9.77394e+06	7.77217e+06	2.53668e+06
CAPG_HUMAN	QAALQVAEGFISR	57.51	2	3.26452e+07	4.63584e+07	4.57477e+07	4.90234e+07	2.15414e+07	3.3963e+07	2.47929e+07	7.35744e+06	1.74885e+08	8.12342e+07	1.19469e+07	3.7864e+07	1.33148e+07	5.42404e+07	1.29424e+08	7.8478e+06	8.34055e+07	1.55346e+07	2.84037e+07	7.20842e+07	1.82575e+07	3.26743e+07	3.61137e+07	1.18811e+07	9.82688e+06	8.21683e+06	2.37067e+07	1.94872e+07	1.06041e+07	1.45409e+07	3.2191e+07	4.98554e+06	1.85967e+07	1.00515e+07	1.03266e+07	3.90299e+06	9.51854e+06	2.20122e+07	1.10061e+07	1.74263e+07	1.20666e+07	3.46807e+06	9.97427e+06	2.5251e+07	4.60287e+07	1.37639e+07
T3HPD_HUMAN	IVLAGCPEVSGPTLLAK	55.5	2	3.37911e+06	2.88484e+06	2.7185e+06	6.74872e+06	960029	1.9541e+06	3.29095e+06	2.06329e+06	8.64977e+06	7.57723e+06	1.28229e+06	2.45235e+06	1.76216e+06	691754	7.75157e+06	853653	4.25446e+06	2.26436e+06	3.62157e+06	3.52136e+06	3.58641e+06	4.78187e+06	1.69475e+06	1.77273e+06	447697	1.27845e+06	389715	760419	1.80124e+06	540347	1.43452e+06	847602	2.51307e+06	320838	356446	437241	2.43667e+06	369189	450059	882537	1.62091e+06	338247	2.63355e+06	5.76638e+06	3.4237e+06	1.30466e+06
CRK_HUMAN	ALFDFNGNDEEDLPFKK	59.96	3	9.47521e+06	9.70261e+06	1.72828e+07	7.45888e+06	874751	5.73569e+06	2.73196e+06	815217	1.81924e+07	6.89355e+06	764896	5.95801e+06	2.33829e+06	4.10871e+06	4.69567e+06	436026	8.91526e+06	1.32238e+06	2.41517e+06	2.72303e+06	1.63993e+06	1.69956e+06	2.281e+06	2.13761e+06	2.13761e+06	638250	2.09213e+06	156151	600349	714087	3.33378e+06	245608	2.54059e+06	92553.8	827754	397201	543835	670881	851273	2.14682e+06	90941.6	125977	800585	2.87733e+06	5.15048e+06	1.14387e+06
CDC37_HUMAN	EGEEAGPGDPLLEAVPK	52.85	2	1.65014e+07	1.38693e+07	1.9336e+07	2.38916e+07	7.046e+06	1.09463e+07	1.06307e+07	1.03165e+07	3.11806e+07	2.55686e+07	6.02737e+06	2.24743e+07	6.94921e+06	1.07656e+07	3.35536e+07	5.3172e+06	4.88219e+07	9.92895e+06	1.07518e+07	1.85962e+07	9.43524e+06	1.23975e+07	6.47302e+06	8.50379e+06	5.61858e+06	6.77266e+06	3.92794e+06	7.77489e+06	5.68944e+06	3.71798e+06	9.56877e+06	3.16608e+06	1.52473e+07	2.85098e+06	3.80646e+06	5.25413e+06	6.83094e+06	2.0187e+06	7.57014e+06	4.95899e+06	5.04127e+06	4.52563e+06	5.97931e+06	2.77572e+07	1.61208e+07	6.98006e+06
PHYD1_HUMAN	APVGSAPGTSFLGSEPAR	43.47	2	2.45019e+06	4.84511e+06	3.29762e+07	3.50027e+07	3.24236e+06	8.53499e+06	1.09216e+07	1.01681e+07	5.13987e+07	1.47949e+07	5.44567e+06	2.80022e+07	3.24936e+06	6.38897e+06	1.68528e+07	403461	3.7283e+07	5.30484e+06	5.75223e+06	9.84271e+06	6.94529e+06	8.33009e+06	7.73356e+06	2.06332e+06	2.13701e+06	2.65284e+06	3.31604e+06	3.68449e+06	1.24167e+06	2.6886e+06	7.57511e+06	1.25648e+06	4.951e+06	1.7716e+06	1.75013e+06	211858	4.10001e+06	2.66307e+06	2.68438e+06	3.92004e+06	492136	1.2804e+06	3.19569e+06	4.55918e+06	1.37334e+07	2.77119e+06
CNDP2_HUMAN	NVMLLPVGSADDGAHSQNEK	42.57	3	1.3741e+08	6.98719e+07	126002747	7.32423e+07	3.56489e+07	9.11568e+07	9.2959e+07	7.72112e+07	3.70749e+08	1.70365e+08	6.06964e+07	1.64633e+08	5.62009e+07	1.13693e+08	2.4597e+08	5.05605e+07	2.00202e+08	2.38538e+07	5.3621e+07	1.31547e+08	4.86097e+07	1.10249e+08	5.28693e+07	4.90011e+07	5.89828e+07	4.71862e+07	3.44822e+07	3.20192e+07	6.40384e+07	1.95049e+07	1.04657e+08	6.80208e+06	6.52388e+07	1.48525e+07	2.8908e+07	1.81485e+07	4.17056e+07	2.85645e+07	5.26187e+07	3.4578e+07	1.64371e+07	8.11832e+06	4.71063e+07	108995944	1.11188e+08	4.19974e+07
NET1_HUMAN	SPIAPCIK	28.44	2	1.10864e+07	3.64975e+07	1.3666e+07	6.14694e+07	2.99663e+07	9.67146e+06	2.813e+06	1.71462e+07	3.47961e+07	100091524	1.16493e+07	3.47961e+07	7.96311e+06	2.12803e+07	2.9749e+07	2.2366e+06	4.28156e+07	1.36232e+07	8.95236e+06	2.01973e+07	1.68538e+07	6.26665e+07	7.23973e+07	4.7529e+06	1.22939e+06	4.29737e+06	823251	2.17338e+06	5.35662e+06	1.01862e+07	1.14704e+07	6.47561e+06	8.23665e+06	6.93982e+06	1.8825e+07	480779	6.50352e+06	2.31594e+06	2.24587e+06	8.13497e+06	5.81903e+06	3.23453e+06	5.48818e+07	4.63187e+06	2.87993e+07	8.04833e+06
PROF1_HUMAN	SSFYVNGLTLGGQK	51.5	2	1.49737e+08	1.33292e+08	1.91283e+08	1.27233e+08	4.18052e+07	1.1886e+08	8.74559e+07	1.96666e+07	4.71715e+08	9.11989e+07	3.13543e+07	1.53632e+08	5.67732e+07	5.73223e+07	3.76493e+08	6.46596e+07	2.77163e+08	6.62194e+07	5.15372e+07	1.15434e+08	4.80914e+07	1.16258e+08	8.71938e+07	3.817e+07	5.02009e+07	3.22411e+07	5.3663e+07	3.07697e+07	4.04204e+07	3.83197e+07	6.72149e+07	1.50721e+07	8.679e+07	2.41936e+07	2.84328e+07	2.08161e+07	5.09022e+07	5.19867e+07	40900199	5.33351e+07	1.56559e+07	1.76785e+07	2.3821e+07	110265738	1.27582e+08	4.24214e+07
OLA1_HUMAN	FNTPQQPK	22.5	2	1.22477e+07	1.31439e+07	1.72663e+07	1.95366e+07	8.90198e+06	1.46511e+07	1.08583e+07	8.355e+06	5.66978e+07	4.8283e+07	6.98304e+06	2.71241e+07	8.98015e+06	9.28092e+06	4.64046e+07	3.938e+06	2.94838e+07	9.69863e+06	1.00349e+07	2.66001e+07	1.40953e+07	2.97425e+07	6.51748e+06	6.03423e+06	6.9304e+06	6.27321e+06	6.63167e+06	9.37994e+06	4.25981e+06	2.86187e+06	1.31225e+07	1.85759e+06	1.71901e+07	5.13266e+06	4.39124e+06	1.00969e+06	1.95836e+06	3.36219e+06	6.72439e+06	9.38828e+06	2.16603e+06	1.61903e+06	6.05195e+06	3.15529e+07	1.90794e+07	7.04276e+06
CRK_HUMAN	DKPEEQWWNAEDSEGKR	35.63	3	1.2889e+07	1.62746e+07	2.13826e+07	1.39581e+07	5.26844e+06	1.19056e+07	8.61962e+06	4.25251e+06	1.55618e+07	1.30786e+07	3.32576e+06	7.84029e+06	3.64775e+06	1.3446e+07	1.86576e+07	3.11655e+06	1.36416e+07	2.82917e+06	5.93846e+06	7.08973e+06	5.93846e+06	2.45382e+06	8.87967e+06	7.84029e+06	4.89424e+06	3.39152e+06	6.77116e+06	1.93632e+06	3.17176e+06	3.03293e+06	8.17063e+06	1.08766e+06	7.60875e+06	2.28727e+06	1.81158e+06	873124	3.59602e+06	375355	3.19332e+06	4.64992e+06	367512	1.55184e+06	2.50143e+06	4.95805e+06	9.56503e+06	3.52718e+06
GDIR1_HUMAN	TDYMVGSYGPR	36.41	2	1.07267e+08	8.35464e+07	1.18604e+08	7.4651e+07	2.22383e+07	8.50646e+07	8.25205e+07	4.12155e+07	3.2093e+08	1.68518e+08	3.16984e+07	132557937	5.07909e+07	7.47993e+07	223664707	4.0333e+07	166229898	2.55267e+07	4.79902e+07	8.78119e+07	6.51441e+07	8.14812e+07	7.22916e+07	3.53197e+07	4.88371e+07	2.14535e+07	4.20348e+07	2.22383e+07	3.48837e+07	2.64667e+07	8.05677e+07	8.7166e+06	9.23116e+07	2.33273e+07	2.33721e+07	1.15116e+07	3.16064e+07	2.79773e+07	3.635e+07	6.3102e+07	1.40601e+07	9.41425e+06	3.3491e+07	8.61782e+07	9.58642e+07	3.682e+07
TKT_HUMAN	VLDPFTIKPLDR	55.17	3	1.2986e+08	1.14912e+08	1.9152e+08	2.49443e+08	6.24075e+07	9.3551e+07	1.33449e+08	6.64376e+07	4.83004e+08	3.23241e+08	5.72125e+07	1.74704e+08	5.07337e+07	112810000	3.35402e+08	4.59568e+07	4.05709e+08	3.90926e+07	5.38755e+07	1.58423e+08	6.89869e+07	9.11613e+07	7.68711e+07	8.6511e+07	3.83974e+07	4.10133e+07	4.53108e+07	5.58678e+07	7.21237e+07	4.28679e+07	8.99111e+07	1.89312e+07	1.12887e+08	2.63167e+07	3.2138e+07	2.63457e+07	5.04995e+07	5.05904e+07	4.59913e+07	3.84356e+07	1.71646e+07	2.62807e+07	7.07937e+07	1.31239e+08	1.5299e+08	5.33151e+07
FSCN1_HUMAN	LVARPEPATGYTLEFR	45.94	3	139109312	1.85479e+08	1.92478e+08	1.77605e+08	7.83912e+07	1.19822e+08	1.34466e+08	1.14545e+08	4.05079e+08	242085968	7.5314e+07	2.2485e+08	7.1551e+07	1.63987e+08	3.74627e+08	7.49253e+07	3.39158e+08	6.12746e+07	8.27546e+07	1.67996e+08	1.24584e+08	1.49003e+08	1.25941e+08	107612864	7.9791e+07	6.11556e+07	6.61425e+07	5.93183e+07	8.8365e+07	4.99367e+07	1.55239e+08	2.21904e+07	1.4209e+08	3.40357e+07	6.2468e+07	40682912	8.27006e+07	5.22304e+07	4.83866e+07	8.77289e+07	1.40298e+07	3.75335e+07	1.26619e+08	161665371	1.66306e+08	7.52344e+07
AL1L1_HUMAN	VLEVEDSTDFFK	54.99	2	2.50486e+07	1.57532e+07	5.04885e+07	2.79839e+07	3.73771e+06	1.99024e+07	1.2417e+07	1.48411e+07	9.78459e+07	6.12785e+07	6.07071e+06	4.72596e+07	1.3778e+07	1.89127e+07	7.72576e+07	3.75163e+06	5.97186e+07	2.28875e+07	8.27728e+06	3.23314e+07	1.37214e+07	2.65262e+07	2.37486e+07	1.59489e+06	8.28755e+06	9.27579e+06	4.04104e+06	2.68098e+06	4.77488e+06	1.11981e+07	3.32066e+07	1.88166e+06	2.2699e+07	4.36452e+06	1.23286e+06	1.9667e+06	8.0966e+06	8.05507e+06	8.33283e+06	2.30542e+07	2.09432e+06	4.4164e+06	3.41646e+06	2.17765e+07	2.9719e+07	8.87842e+06
HEBP1_HUMAN	AALEGTATYR	24.72	2	1.1116e+07	1.61955e+07	2.59128e+07	2.20848e+07	1.28092e+07	2.21898e+07	2.30625e+07	1.43466e+07	4.60835e+07	4.04171e+07	1.37905e+07	2.96672e+07	1.56532e+07	1.58539e+07	5.50448e+07	6.82352e+06	3.38745e+07	7.84155e+06	1.41828e+07	2.76036e+07	1.62926e+07	2.3677e+07	2.71934e+07	6.09539e+06	4.24027e+06	1.0159e+07	1.45759e+07	1.27355e+07	1.22202e+07	1.07615e+07	1.85659e+07	6.90703e+06	3.04844e+07	8.30823e+06	8.90752e+06	2.86366e+06	1.31904e+07	6.47015e+06	7.17343e+06	1.27762e+07	6.08335e+06	6.82179e+06	1.27762e+07	1.40656e+07	2.26833e+07	1.07706e+07
CHSP1_HUMAN	LQAVEVVITHLAPGTK	59.86	3	4.04269e+07	2.32112e+07	3.71722e+07	2.88641e+07	5.60152e+06	2.34357e+07	1.44599e+07	2.7488e+06	6.94623e+07	1.56275e+07	3.99644e+06	1.91856e+07	9.62391e+06	1.95119e+07	40864460	4.47914e+06	2.65338e+07	9.65043e+06	1.65099e+07	2.09813e+07	9.00183e+06	1.38565e+07	1.12032e+07	5.37883e+06	8.73632e+06	5.68717e+06	1.25906e+07	2.86072e+06	4.92488e+06	4.00293e+06	1.30586e+07	877753	1.47326e+07	5.12911e+06	3.39175e+06	1.90143e+06	6.92119e+06	5.19865e+06	8.5596e+06	8.14685e+06	2.72217e+06	3.17423e+06	3.24302e+06	1.4741e+07	2.02786e+07	6.47521e+06
GSH1_HUMAN	WGVISASVDDR	42.64	2	3.51458e+07	2.22079e+07	4.85506e+07	2.34083e+07	4.66166e+06	2.21814e+07	3.82181e+07	2.00852e+07	5.65534e+07	5.07018e+07	7.24165e+06	3.80802e+07	1.31294e+07	2.84789e+07	4.49537e+07	5.07488e+06	6.90311e+07	1.55832e+07	3.24309e+07	4.63397e+07	3.12348e+07	2.31698e+07	2.0641e+07	9.0032e+06	7.00249e+06	1.32714e+07	5.47528e+06	5.67535e+06	6.56233e+06	6.89219e+06	2.34691e+07	2.55262e+06	2.50238e+07	4.04452e+06	5.34857e+06	2.92104e+06	1.57296e+07	4.40842e+06	2.18029e+07	1.29519e+07	1.97525e+06	2.64163e+06	2.27597e+07	4.10085e+07	3.03088e+07	1.14533e+07
FSCN1_HUMAN	YLAPSGPSGTLK	31.48	2	160866819	2.24429e+08	2.27568e+08	2.29922e+08	8.08258e+07	1.61029e+08	2.22542e+08	1.07787e+08	712522301	3.53286e+08	8.01961e+07	2.98977e+08	1.07544e+08	1.75209e+08	4.5296e+08	8.63935e+07	2.81236e+08	9.95617e+07	1.205e+08	2.6389e+08	1.58067e+08	2.48391e+08	2.13493e+08	1.12214e+08	111429699	9.33812e+07	1.07506e+08	7.19585e+07	9.10271e+07	6.17052e+07	1.86147e+08	2.22065e+07	1.87218e+08	4.19251e+07	4.6926e+07	3.75094e+07	1.00927e+08	6.24057e+07	8.25233e+07	9.56613e+07	2.15238e+07	3.8593e+07	1.74695e+08	268919198	2.20313e+08	9.60192e+07
KAD1_HUMAN	EVQQGEEFER	24.01	2	5.99837e+07	7.44479e+07	1.08481e+08	1.08481e+08	2.89283e+07	6.14793e+07	6.8097e+07	5.51181e+07	1.92855e+08	160413679	2.51022e+07	1.04227e+08	4.46358e+07	5.29456e+07	1.58476e+08	2.11602e+07	1.27129e+08	4.59249e+07	5.76149e+07	1.18361e+08	6.93049e+07	6.70087e+07	4.92649e+07	4.36052e+07	3.08427e+07	3.60186e+07	3.53096e+07	2.5525e+07	3.15517e+07	2.70748e+07	6.09769e+07	7.63244e+06	7.5169e+07	1.09762e+07	9.71368e+06	1.26207e+07	3.84486e+07	2.19187e+07	4.04975e+07	4.32112e+07	6.25205e+06	2.04575e+07	4.15412e+07	1.00826e+08	8.08453e+07	3.42938e+07
CZIB_HUMAN	ENSIEILSSTIKPYNAEDNENFK	58.66	3	3.19284e+07	2.49413e+07	4.57258e+07	2.16689e+07	3.73236e+06	2.30809e+07	2.36438e+07	6.855e+06	7.88924e+07	3.96227e+07	3.01176e+06	3.28129e+07	7.44846e+06	1.97818e+07	3.53826e+07	6.30273e+06	3.85961e+07	6.52012e+06	7.45692e+06	1.65439e+07	7.86911e+06	1.22159e+07	5.2086e+06	9.37511e+06	1.02596e+07	6.42107e+06	4.87329e+06	2149200	3.67929e+06	4.84969e+06	1.96412e+07	1.35127e+06	1.60331e+07	2.64823e+06	1.44164e+06	648298	9.42289e+06	1.63752e+06	5.39596e+06	4.38422e+06	597678	1.52511e+06	6.07046e+06	1.6038e+07	2.17062e+07	6.11633e+06
AK1A1_HUMAN	GLEVTAYSPLGSSDR	47.87	2	3.27785e+07	4.81342e+07	5.52215e+07	6.17181e+07	1.8604e+07	5.16265e+07	5.50815e+07	3.95021e+07	1.41745e+08	8.64475e+07	1.96178e+07	8.4161e+07	2.86166e+07	5.29375e+07	7.62875e+07	2.12709e+07	9.03975e+07	2.07889e+07	4.22868e+07	5.66947e+07	3.41839e+07	2.98793e+07	2.49163e+07	2.25906e+07	2.87919e+07	3.27047e+07	1.75705e+07	1.18859e+07	2.00805e+07	1.36902e+07	4.56873e+07	9.9042e+06	4.75339e+07	1.90478e+07	1.16644e+07	9.44966e+06	2.47095e+07	1.49903e+07	2.32704e+07	3.29179e+07	4.10207e+06	9.217e+06	2.50935e+07	5.44411e+07	5.09956e+07	2.28259e+07
SYNC_HUMAN	KEDGTFYEFGEDIPEAPER	52.94	3	3.50459e+07	2.19763e+07	3.11734e+07	2.02337e+07	8.14189e+06	2.0409e+07	2.32271e+07	9.97376e+06	7.54165e+07	4.15917e+07	1.13595e+07	2.6236e+07	9.28011e+06	2.05775e+07	74001002	7.33519e+06	5.34521e+07	1.93178e+07	1.70203e+07	3.26574e+07	1.48634e+07	1.53323e+07	9.47134e+06	1.336e+07	9.6812e+06	8.57754e+06	9.12937e+06	8.7518e+06	1.14238e+07	7.58074e+06	1.92556e+07	4.16024e+06	1.71188e+07	5.57803e+06	4.9955e+06	3.28193e+06	1.03861e+07	5.06388e+06	1.07842e+07	8.46325e+06	2.94104e+06	3.2587e+06	1.0878e+07	4.19646e+07	2.60041e+07	1.03159e+07
TKT_HUMAN	SVPTSTVFYPSDGVATEK	45.6	2	1.2163e+08	1.13422e+08	1.47001e+08	2.3953e+08	7.10381e+07	9.83996e+07	1.13185e+08	7.71989e+07	3.36535e+08	3.08637e+08	6.27012e+07	1.62671e+08	5.8502e+07	1.22721e+08	4.22096e+08	5.02607e+07	2.94315e+08	6.1228e+07	7.8046e+07	1.75932e+08	8.85573e+07	9.88058e+07	5.62352e+07	8.20818e+07	3.96231e+07	5.74573e+07	46712000	5.92481e+07	1.00737e+08	4.15792e+07	9.90211e+07	1.649e+07	1.12865e+08	2.82903e+07	3.87277e+07	3.30566e+07	5.6514e+07	4.91401e+07	5.36074e+07	3.83661e+07	2.11145e+07	3.23221e+07	9.51268e+07	1.55829e+08	1.46028e+08	5.99004e+07
AKA12_HUMAN	SDEVDEQVACQEVK	30.32	2	8.31204e+06	1.16278e+07	1.65332e+07	2.13479e+07	8.81167e+06	9.74925e+06	1.15033e+07	1.37541e+07	1.7805e+07	3.29798e+07	7.59119e+06	2.16658e+07	8.63477e+06	6.83978e+06	1.64679e+07	2.4547e+06	1.35702e+07	1.03757e+07	1.67912e+07	2.3233e+07	1.2699e+07	1.08509e+07	1.3755e+07	9.22046e+06	4.63294e+06	7.94867e+06	4.22415e+06	3.68364e+06	4.95089e+06	5.03136e+06	7.79937e+06	3.48371e+06	1.28418e+07	4.89748e+06	4.10152e+06	1.6942e+06	6.6253e+06	7.04912e+06	9.34602e+06	7.89395e+06	5.33304e+06	4.69941e+06	9.92684e+06	1.51543e+07	1.3798e+07	6.69229e+06
FSCN1_HUMAN	QIWTLEQPPDEAGSAAVCLR	59.07	3	3.26015e+07	2.82327e+07	4.05405e+07	27809912	9.95895e+06	2.58641e+07	2.56355e+07	1.66262e+07	6.81155e+07	6.67649e+07	1.05722e+07	2.80918e+07	1.20666e+07	2.54063e+07	6.55944e+07	1.09478e+07	8.44172e+07	1.83893e+07	1.63131e+07	3.4748e+07	1.37577e+07	2.37281e+07	1.5332e+07	1.48915e+07	1.24957e+07	1.07576e+07	1.01938e+07	9.11338e+06	1.29185e+07	7.84444e+06	2.74595e+07	4.49836e+06	2.04509e+07	5.51826e+06	7.84503e+06	6.67062e+06	1.15714e+07	3.85581e+06	1.24116e+07	1.58796e+07	1.39745e+06	5.20193e+06	1.84349e+07	3.49077e+07	3.05006e+07	1.21104e+07
SCRN1_HUMAN	STMLELEK	33.43	2	7.88923e+07	1.00024e+08	1.70464e+08	2.0357e+08	3.54311e+07	1.08364e+08	1.31103e+08	6.20323e+07	3.98688e+08	4.00784e+08	4.07926e+07	2.63444e+08	6.98838e+07	8.2523e+07	2.84666e+08	3.02837e+07	2.76302e+08	3.59153e+07	8.36226e+07	1.63777e+08	1.31407e+08	1.19076e+08	1.30251e+08	5.36045e+07	4.07141e+07	4.89555e+07	3.29657e+07	3.33883e+07	4.24046e+07	2.39989e+07	9.17016e+07	4.34165e+06	105059321	1.9798e+07	2.66261e+07	1.17634e+07	1.93058e+07	3.32564e+07	8.05398e+07	1.05203e+08	1.17341e+07	1.32178e+07	8.86323e+07	1.69557e+08	1.47882e+08	5.03223e+07
MK01_HUMAN	NYLLSLPHK	40.77	2	3.56365e+07	52937173	1.06466e+08	6.8981e+07	3.64498e+07	3.87015e+07	3.19295e+07	2.40185e+07	2.12192e+08	99500695	2.28073e+07	5.02016e+07	2.13784e+07	4.83792e+07	1.79383e+08	1.09804e+07	7.29761e+07	2.73488e+07	2.72114e+07	9.07734e+07	4.24663e+07	6.12944e+07	5.12619e+07	3.94811e+07	2.08496e+07	9.46363e+06	1.95927e+07	3.00914e+07	2.42505e+07	1.04612e+07	3.01175e+07	8.21147e+06	6.51527e+07	1.31797e+07	1.73746e+07	7.39346e+06	2.04388e+07	2.32259e+07	2.1989e+07	2.15767e+07	1.30148e+07	8.54823e+06	1.31384e+07	6.74788e+07	6.14468e+07	2.30967e+07
FSCN1_HUMAN	LSCFAQTVSPAEK	34.83	2	8.01917e+07	7.77052e+07	9.0138e+07	8.57865e+07	1.87736e+07	6.60727e+07	7.72139e+07	3.16491e+07	2.37467e+08	1.14077e+08	2.18749e+07	8.70298e+07	4.11442e+07	5.31634e+07	170585035	3.60586e+07	9.02096e+07	3.93178e+07	4.00837e+07	8.69331e+07	5.68491e+07	7.84653e+07	4.56154e+07	3.65525e+07	3.76715e+07	2.74144e+07	2.80982e+07	2.02655e+07	3.48119e+07	2.33634e+07	5.56587e+07	4.89914e+06	5.8681e+07	1.65256e+07	1.80898e+07	1.52302e+07	2.58882e+07	1.68505e+07	2.57863e+07	4.37431e+07	8.83373e+06	1.28506e+07	6.18702e+07	8.85075e+07	7.50611e+07	3.15044e+07
LKHA4_HUMAN	SAYEFSETESMLK	48.28	2	1.05467e+07	7.2941e+06	1.68263e+07	1.59407e+07	3.88858e+06	1.08512e+07	7.26069e+06	2.51117e+06	6.58562e+07	2.23558e+07	2.61918e+06	8.13139e+06	4.58421e+06	7.883e+06	6.29171e+07	9.13971e+06	3.38042e+07	2.94847e+06	5.67159e+06	1.40287e+07	2.34751e+06	1.86111e+07	6.25377e+06	2.99493e+06	3.49408e+06	1.94026e+06	4.93519e+06	2.43137e+06	5.18477e+06	2.42589e+06	4.47417e+06	1.71659e+06	6.61845e+06	1.00108e+06	1.67458e+06	5.76443e+06	4.89628e+06	4.58234e+06	1.57941e+06	4.11284e+06	943699	944638	2.04703e+06	1.34841e+07	1.48814e+07	3.67839e+06
CNDP2_HUMAN	MMEVAAADVK	31.79	2	1.40309e+08	8.18777e+07	1.72617e+08	185540262	4.97543e+07	9.17293e+07	1.22962e+08	5.64799e+07	5.76929e+08	2.29809e+08	4.38509e+07	1.8831e+08	5.44092e+07	1.49159e+08	2.62546e+08	4.00231e+07	282737712	1.78837e+07	5.81566e+07	1.3907e+08	8.94187e+07	141138988	8.1833e+07	5.06774e+07	5.0862e+07	3.48003e+07	4.95697e+07	3.60003e+07	3.96927e+07	3.25273e+07	9.9318e+07	9.75808e+06	7.52785e+07	2.13756e+07	2.59387e+07	9.41548e+06	5.30491e+07	5.24099e+07	4.62035e+07	6.98799e+07	2.28604e+07	5.63177e+06	4.5284e+07	1.31025e+08	1.41589e+08	4.57885e+07
BLVRB_HUMAN	NDLSPTTVMSEGAR	39.75	2	804556494	5.03834e+08	7.23706e+08	3.9932e+08	49496000	337885601	8.46581e+08	1.47414e+08	1360647012	4.05417e+08	7.62993e+07	7.71033e+08	1.43598e+08	5.46094e+08	7.66881e+08	207800080	7.42874e+08	9.19103e+07	3.14501e+08	4.09394e+08	2.79255e+08	4.47351e+08	2.0307e+08	124232988	8.3315e+07	1.72546e+08	134092749	7.02015e+07	1.0057e+08	1.35539e+08	2.91282e+08	2.815e+07	4.08478e+08	5.10679e+07	7.00043e+07	3.00723e+07	176877449	7.07628e+07	1.29054e+08	2.38045e+08	1.60233e+07	8.21499e+07	1.57522e+08	4.2295e+08	4.59953e+08	1.42521e+08
SYNC_HUMAN	MNYSDAIVWLK	63.31	2	1.80054e+07	1.17942e+07	2.14948e+07	1.48649e+07	4.06865e+06	1.00654e+07	1.33816e+07	4.19901e+06	5.25505e+07	3.3839e+07	3.75806e+06	15423200	3.92625e+06	1.33448e+07	5.34655e+07	3.09945e+06	3.72291e+07	5.00497e+06	8.21012e+06	1.99582e+07	9.34426e+06	1.33384e+07	9.83736e+06	5.84128e+06	4.37572e+06	3.48243e+06	3.99189e+06	4.83632e+06	3.34984e+06	2.88635e+06	1.01621e+07	2.21881e+06	1.00255e+07	2.78646e+06	3.61503e+06	1.5144e+06	4.14982e+06	2.71205e+06	4.01877e+06	4.04342e+06	544876	214006	6.04048e+06	2.04883e+07	1.65306e+07	4.82371e+06
FSCN1_HUMAN	VNASASSLKK	14.71	2	6.23973e+06	4.63186e+06	9.6915e+06	5.17765e+06	520715	8.43908e+06	1.13026e+07	2.32049e+06	5.20715e+07	9.58933e+06	1.00732e+06	1.07388e+07	2.36746e+06	3.87661e+06	1.27182e+07	3.10618e+06	7.11266e+06	1.30953e+06	2.39969e+06	7.13924e+06	4.38725e+06	1.05693e+07	2.70547e+06	668227	1.85864e+06	1.42791e+06	3.52552e+06	743457	743457	1.82544e+06	3.63832e+06	682686	6.00972e+06	529430	1.07683e+06	300923	668929	1.07022e+06	1.27629e+06	1.89449e+06	221024	413465	4.3673e+06	8.57507e+06	7.80096e+06	1.97702e+06
APEX1_HUMAN	NAGFTPQER	21.64	2	76701983	7.58581e+07	1.09708e+08	3.87261e+07	2.45671e+07	6.68468e+07	3.20379e+07	7.65684e+06	1.51904e+08	4.53117e+07	1.08301e+07	3.67569e+07	1.22212e+07	4.28394e+07	1.2633e+08	1.27742e+07	1.00268e+08	2.90351e+07	2.53573e+07	4.23912e+07	33100000	5.20696e+07	3.03901e+07	2.46609e+07	2.70051e+07	9.1611e+06	1.94099e+07	1.29399e+07	1.29399e+07	2.07778e+07	2.37093e+07	3.38579e+06	2.41114e+07	1.01445e+07	7.32326e+06	4.05076e+06	1.24919e+07	1.28529e+07	1.38788e+07	3.48421e+07	5.93284e+06	7.82012e+06	9.2138e+06	6.81357e+07	5.14644e+07	1.73709e+07
AMPB_HUMAN	VGEGPGVCWLAPEQTAGK	51.24	2	5.10162e+06	972108	6.9914e+06	6.42369e+06	2.4886e+06	6.91491e+06	4.88068e+06	1.12204e+06	2.43416e+07	1.0319e+07	1.01788e+06	6.60256e+06	2.06622e+06	5.85617e+06	1.11314e+07	3.12434e+06	6.68399e+06	1.74527e+06	3.1749e+06	4.85982e+06	2.97066e+06	3.04493e+06	3.62978e+06	2.10753e+06	995439	1.17431e+06	2.24751e+06	2.34861e+06	1.02655e+06	3.3284e+06	4.03345e+06	969348	669125	1.50235e+06	1.76535e+06	650924	1.91542e+06	893984	1.32752e+06	3.26773e+06	161994	343483	609914	5.09655e+06	5.45494e+06	1.73502e+06
IQGA1_HUMAN	LQQTYAALNSK	28.19	2	4.96044e+07	3.93869e+07	6.15523e+07	4.44956e+07	1.72215e+07	4.25781e+07	4.18143e+07	1.05075e+07	1.75511e+08	2.93424e+07	1.39727e+07	2.67798e+07	2.08555e+07	3.11851e+07	9.05724e+07	3.94559e+07	3.99479e+07	2.0975e+07	2.0403e+07	4.07583e+07	1.87822e+07	3.78504e+07	2.91744e+07	2.01878e+07	2.43078e+07	1.15359e+07	1.79631e+07	1.25247e+07	1.63151e+07	1.18309e+07	2.94553e+07	8.49778e+06	2.47696e+07	8.07294e+06	8.98153e+06	4.8698e+06	2.54904e+07	1.49685e+07	1.86868e+07	2.517e+07	8.67603e+06	9.82012e+06	1.61126e+07	4.1664e+07	4.09881e+07	1.71381e+07
SYNC_HUMAN	IFDSEEILAGYKR	50.36	3	3.91798e+07	3.07964e+07	4.41415e+07	4.07767e+07	9.63812e+06	2.01697e+07	2.7129e+07	1.08696e+07	1.28888e+08	8.20087e+07	9.51139e+06	3.2051e+07	1.06317e+07	3.05808e+07	1.07761e+08	4.62109e+06	7.52932e+07	1.98164e+07	1.09937e+07	5.0719e+07	1.02547e+07	4.03719e+07	2.21722e+07	1.56833e+07	7.35691e+06	6.78661e+06	6.50145e+06	8.15533e+06	1.20904e+07	4.90959e+06	2.20123e+07	2.38991e+06	2.15666e+07	3.56685e+06	5.65741e+06	2.89714e+06	7.67917e+06	2.04169e+07	9.37701e+06	1.70449e+07	2.85467e+06	2.72072e+06	7.76028e+06	5.35829e+07	3.73207e+07	1.14767e+07
NAGK_HUMAN	AGVDPLVPLR	46.04	2	4.89642e+07	5.8731e+07	9.7147e+07	9.66262e+07	1.87522e+07	3.38666e+07	3.70801e+07	2.15029e+07	1.40642e+08	7.43302e+07	1.25216e+07	4.93549e+07	2.72494e+07	3.83113e+07	5.98925e+07	6.77911e+06	6.1838e+07	1.14545e+07	2.24283e+07	3.58052e+07	2.61129e+07	2.57925e+07	4.06913e+07	2.8519e+07	1.69291e+07	1.64082e+07	1.92731e+07	7.74832e+06	1.17332e+07	1.31122e+07	3.11694e+07	8.37366e+06	3.37001e+07	1.14484e+07	8.21713e+06	5.56056e+06	1.3496e+07	1.79426e+07	2.19477e+07	1.97049e+07	1.0269e+07	8.57081e+06	1.84232e+07	2.99578e+07	4.54728e+07	1.67859e+07
UBE2N_HUMAN	YFHVVIAGPQDSPFEGGTFK	59.48	3	2.32601e+07	1.22972e+07	2.21783e+07	1.45151e+07	6.2027e+06	1.84337e+07	1.81328e+07	8.16788e+06	5.66177e+07	2.58026e+07	5.85272e+06	1.65165e+07	6.48067e+06	1.75497e+07	4.62006e+07	1.07747e+07	4.05634e+07	5.25276e+06	1.02433e+07	2.05808e+07	8.35852e+06	1.12266e+07	1.12266e+07	3.73244e+06	8.79919e+06	5.08478e+06	9.95318e+06	5.24706e+06	9.77287e+06	6.09467e+06	1.27518e+07	2.43632e+06	2.0129e+07	4.60371e+06	3.02923e+06	4.9225e+06	5.06085e+06	5.71985e+06	6.67043e+06	8.05532e+06	1.40948e+06	1.81921e+06	4.93316e+06	2.04866e+07	1.81059e+07	7.17674e+06
RINI_HUMAN	VNPALAELNLR	49.87	2	107299644	2.09445e+08	1.92109e+08	2.67078e+08	1.21825e+08	1.43343e+08	1.28087e+08	9.46948e+07	3.50949e+08	2.94741e+08	5.90602e+07	2.07102e+08	5.99106e+07	1.69755e+08	3.49092e+08	4.9797e+07	1.9615e+08	4.72608e+07	1.07669e+08	1.57062e+08	1.0305e+08	8.52827e+07	1.98993e+08	1.64932e+08	1.10111e+08	9.18372e+07	5.99753e+07	6.09125e+07	5.38841e+07	5.24293e+07	1.23304e+08	2.67942e+07	6.99052e+07	36753629	3.98742e+07	2.28187e+07	6.9134e+07	7.39117e+07	3.73112e+07	1.04116e+08	1.52265e+07	3.53568e+07	8.81254e+07	1.41072e+08	1.60859e+08	7.03707e+07
TKT_HUMAN	IIALDGDTK	30.18	2	1.10219e+08	7.75845e+07	1.60711e+08	2.53689e+08	6.71168e+07	1.1052e+08	1.58905e+08	6.53557e+07	6.08361e+08	3.75048e+08	6.11904e+07	209355102	6.82969e+07	1.31309e+08	4.50073e+08	4.14755e+07	5.92567e+08	7.87635e+07	9.12774e+07	3.43762e+08	1.3434e+08	2.68311e+08	6.58817e+07	5.56638e+07	5.54791e+07	5.49249e+07	5.60333e+07	6.83483e+07	7.08113e+07	3.46385e+07	1.04011e+08	1.20782e+07	1.3279e+08	2.7544e+07	4.926e+07	1.68716e+07	3.01558e+07	3.51123e+07	5.70484e+07	6.99303e+07	2.4494e+07	2.04638e+07	1.06736e+08	3.1579e+08	1.96701e+08	6.65802e+07
VWF_HUMAN	CELNCPK	17.12	2	6.77292e+06	2.09662e+06	2.99801e+06	6.27491e+06	1.68327e+07	4.32054e+06	1.79646e+06	7.80343e+06	2.98805e+06	3.02479e+06	1.48528e+07	3.16734e+06	6.85886e+06	239579	292349	1.46351e+06	1.10067e+06	1.26598e+06	5.3691e+06	3.13456e+06	4.76154e+06	2.76932e+06	2.48674e+07	2.36056e+07	1.88745e+07	5.32869e+06	1.00598e+07	1.58865e+07	2.1016e+07	5.23663e+07	1.33868e+07	1.42928e+07	4.6358e+06	9.81077e+06	1.01096e+07	3.53088e+06	4.679e+07	1.56834e+07	4.25289e+06	7.57325e+06	1.19604e+07	1.11056e+07	1.58247e+07	7.85584e+06	5.43702e+06	1.54262e+07
TPIS_HUMAN	RHVFGESDELIGQK	30.78	3	4.85609e+07	4.85609e+07	5.33579e+07	4.77724e+07	1.61651e+07	5.05957e+07	5.53904e+07	2.95915e+07	2.21448e+08	1.2244e+08	2.1189e+07	6.07176e+07	3.24085e+07	4.6942e+07	2.79723e+08	2.8133e+07	1.12947e+08	3.48068e+07	4.15813e+07	1.23576e+08	5.5247e+07	1.30817e+08	5.51302e+07	1.95821e+07	2.54961e+07	1.41937e+07	2.44447e+07	1.20252e+07	2.89788e+07	9.30968e+06	4.96419e+07	2.47752e+06	4.93215e+07	6.5593e+06	1.95164e+07	6.96543e+06	6.28572e+06	3.98292e+07	2.35939e+07	3.72596e+07	1.89218e+07	1.22641e+07	3.42228e+07	1.33153e+08	7.46565e+07	2.73354e+07
FSCN1_HUMAN	EVPGPDCR	18.45	2	1.23325e+08	1.45787e+08	1.65281e+08	1.5511e+08	4.78892e+07	1.1478e+08	1.41735e+08	6.41763e+07	3.88623e+08	2.63574e+08	4.58359e+07	1.78419e+08	8.35884e+07	9.92254e+07	2.64041e+08	7.11396e+07	2.07108e+08	7.47891e+07	9.56918e+07	1.99246e+08	1.29251e+08	1.70289e+08	1.08924e+08	9.53546e+07	5.84842e+07	5.08558e+07	6.48411e+07	4.10661e+07	6.73839e+07	3.05121e+07	1.17169e+08	2.80785e+06	8.9602e+07	2.82919e+07	3.33105e+07	2.00457e+07	2.43018e+07	4.71747e+07	6.15572e+07	8.66787e+07	1.4651e+07	2.03273e+07	1.21389e+08	2.18614e+08	1.45123e+08	6.1639e+07
PA1B2_HUMAN	ELFSPLHALNFGIGGDTTR	69.15	3	4.60577e+07	2.82226e+07	5.05655e+07	2.66547e+07	8.38838e+06	3.97837e+07	3.1926e+07	1.07739e+07	1.51304e+08	6.19465e+07	1.14202e+07	3.52782e+07	1.66424e+07	2.46488e+07	110014508	7.51998e+06	7.09949e+07	2.09758e+07	2.00266e+07	4.78836e+07	2.24944e+07	2.85688e+07	2.16402e+07	9.03515e+06	1.92658e+07	6.17369e+06	1.20142e+07	6.44808e+06	1.63652e+07	7.00647e+06	2.70227e+07	3.28416e+06	2.9961e+07	8.7965e+06	8.87835e+06	8.54517e+06	7.72887e+06	1.17692e+07	1.29082e+07	2.34435e+07	4.14295e+06	6.13138e+06	1.11048e+07	4.52735e+07	3.88579e+07	1.35857e+07
CNN3_HUMAN	AGQSVIGLQMGTNK	39.05	2	1.14072e+08	9.7664e+07	1.81264e+08	4.99259e+07	2.23455e+07	1.04434e+08	1.02741e+08	2.02067e+07	2.24237e+08	1.37169e+08	2.01551e+07	1.61732e+08	5.72242e+07	112295808	2.22404e+08	3.82827e+07	2.02166e+08	3.29774e+07	5.9646e+07	9.49175e+07	6.10798e+07	1.26748e+08	8.86088e+07	2.68771e+07	4.29722e+07	1.96109e+07	3.68779e+07	1.40636e+07	1.68763e+07	5.12296e+07	8.53424e+07	6.29589e+06	7.67099e+07	2.79109e+07	1.30479e+07	2.95336e+06	5.75334e+07	2.89627e+07	3.98596e+07	7.94324e+07	8.44507e+06	5.56314e+06	1.79798e+07	9.06161e+07	1.01404e+08	3.56743e+07
IQGA1_HUMAN	FDVPGDENAEMDAR	40.06	2	3.48506e+07	8.56497e+06	2.52027e+07	1.43143e+07	5.02084e+06	1.60423e+07	1.62018e+07	2.44092e+06	8.68311e+07	1.18936e+07	4.67006e+06	1.67361e+07	7.63145e+06	1.30173e+07	2.64707e+07	1.50727e+07	2.06414e+07	3.09058e+06	7.15119e+06	1.11667e+07	5.5495e+06	5.40287e+06	7.6926e+06	1.41371e+06	6.87166e+06	4.21357e+06	7.22608e+06	2.52027e+06	5.35557e+06	3.119e+06	8.34161e+06	2.06833e+06	9.57783e+06	2.51274e+06	1.37236e+06	2.8353e+06	8.22148e+06	2.45893e+06	5.31263e+06	6.59849e+06	2.49276e+06	2.84243e+06	4.85017e+06	1.22946e+07	1.58981e+07	4.88093e+06
DCTN1_HUMAN	IQLEQVQEWK	45.5	2	3.33325e+07	4.59495e+07	5.35784e+07	7.45286e+07	3.60906e+07	3.13965e+07	4.21642e+07	4.0007e+07	6.45523e+07	3.93966e+07	1.92638e+07	4.70058e+07	1.97381e+07	3.21366e+07	4.65833e+07	1.3464e+07	6.39311e+07	2.24118e+07	3.0924e+07	3.14987e+07	3.14987e+07	2.63985e+07	7.03961e+07	4.12548e+07	1.63728e+07	2.22412e+07	1.76639e+07	2.19478e+07	2.74641e+07	1.88562e+07	1.76281e+07	1.05938e+07	2.27979e+07	1.21532e+07	9.38943e+06	7.62891e+06	2.33899e+07	3.87897e+07	3.09958e+07	3.1786e+07	1.3756e+07	1.44743e+07	2.44231e+07	3.2648e+07	3.98368e+07	2.17264e+07
OLA1_HUMAN	NYIVEDGDIIFFK	64.35	2	3.54414e+07	4.64205e+07	4.63242e+07	2.13804e+07	1.29053e+07	3.26813e+07	2.78718e+07	1.64474e+07	9.59229e+07	8.81731e+07	1.28902e+07	5.78812e+07	2.0785e+07	2.15447e+07	8.07925e+07	9.89552e+06	7.86336e+07	2.34257e+07	1.94803e+07	5.2742e+07	2.61381e+07	3.39741e+07	2.82204e+07	1.12681e+07	1.04013e+07	1.20385e+07	1.7817e+07	1.2809e+07	1.24238e+07	1.13e+07	2.8473e+07	5.49379e+06	4.42421e+07	1.0773e+07	1.18459e+07	5.12359e+06	1.44675e+07	1.65487e+07	1.60555e+07	2.82204e+07	8.04145e+06	7.34279e+06	1.32335e+07	4.21936e+07	3.86944e+07	1.61958e+07
FHL1_HUMAN	CLHPLANETFVAK	36.21	3	1.50155e+07	1.0194e+07	2.46584e+07	1.9791e+07	7.48477e+06	2.04618e+07	2.19847e+07	1.12182e+07	8.08172e+07	5.16577e+07	8.74722e+06	2.70462e+07	8.23429e+06	3.57702e+07	3.51257e+07	5.44609e+06	4.06305e+07	1.16617e+07	1.27166e+07	4.04352e+07	1.26775e+07	2.67615e+07	1.13101e+07	6.79599e+06	3.46228e+06	9.32152e+06	5.3725e+06	9.73479e+06	9.27561e+06	8.27809e+06	1.50909e+07	4.86935e+06	8.5579e+06	6.01097e+06	5.87761e+06	3.12248e+06	4.12485e+06	9.72789e+06	1.40253e+07	9.27861e+06	5.90901e+06	3.24263e+06	1.59983e+07	3.47704e+07	2.34716e+07	9.18319e+06
GSH1_HUMAN	VVINVPIFK	58.72	2	5.12655e+07	4.42309e+07	8.07527e+07	7.43927e+07	1.22382e+07	3.23291e+07	5.96166e+07	2.65266e+07	1.04073e+08	8.72861e+07	1.1437e+07	7.23691e+07	2.17238e+07	3.21056e+07	6.47407e+07	9.20139e+06	8.50267e+07	1.62968e+07	2.67923e+07	4.01884e+07	2.81208e+07	3.05565e+07	3.32136e+07	2.17782e+07	1.85982e+07	2.55364e+07	13780000	1.33945e+07	1.25273e+07	1.28171e+07	3.20051e+07	2.934e+06	3.73793e+07	5.37038e+06	7.09236e+06	4.14364e+06	2.22422e+07	1.16247e+07	2.32495e+07	2.39138e+07	3.62028e+06	6.86414e+06	2.81208e+07	3.36564e+07	4.54123e+07	1.71737e+07
CAH2_HUMAN	SADFTNFDPR	39.71	2	5.05806e+07	4.39145e+07	6.95848e+07	6.49069e+07	4.19263e+07	4.78817e+07	5.99654e+07	3.78523e+07	1.64899e+08	9.56033e+07	4.01677e+07	9.0051e+07	3.29607e+07	4.24423e+07	2.03723e+08	3.1342e+07	1.80877e+08	3.45346e+07	3.1291e+07	8.21389e+07	4.02586e+07	1.98431e+08	4.54102e+07	2.90034e+07	1.22212e+07	1.78932e+07	3.01729e+07	2.27466e+07	4.54933e+07	2.93667e+07	5.69226e+07	1.10262e+07	7.90222e+07	1.20548e+07	2.26882e+07	1.67822e+07	2.50736e+07	2.32775e+07	1.79733e+07	2.23235e+07	1.36517e+07	7.44116e+07	2.00339e+07	9.95971e+07	7.52497e+07	3.24636e+07
PCY2_HUMAN	NPWTGVSQFLQTSQK	62.28	2	1.15265e+07	1.14836e+07	2.37099e+07	1.92822e+07	3.0423e+06	9.64223e+06	1.45854e+07	4.75075e+06	3.57077e+07	2.18796e+07	1.8869e+06	1.21263e+07	4.73118e+06	6.63205e+06	1.71653e+07	1.02407e+06	2.76862e+07	3.65136e+06	5.13598e+06	1.69126e+07	7.62372e+06	8.38609e+06	1.49666e+06	3.01373e+06	2.61381e+06	1.67112e+06	3.67075e+06	3.7993e+06	2.39956e+06	2.77863e+06	3.26533e+06	938764	8.27348e+06	964449	2.07105e+06	697015	2.35047e+06	477486	5.61748e+06	2.45965e+06	216674	372760	5.8181e+06	1.56888e+07	1.17421e+07	3.29326e+06
ALDR_HUMAN	LLLNNGAK	24.42	2	1.45421e+07	3.542e+07	2.73947e+07	6.39612e+07	1.75592e+07	3.29811e+07	1.84956e+07	1.28333e+07	163523515	9.86546e+07	2.46357e+07	5.35826e+07	2.18368e+07	2.63235e+07	1.81035e+08	2.63235e+07	5.98417e+07	1.43682e+07	2.29393e+07	4.55358e+07	3.14792e+07	8.01005e+07	3.92711e+07	2.32312e+07	1.17061e+07	5.90736e+06	1.3275e+07	1.50852e+07	2.39553e+07	5.45248e+06	2.10705e+07	2.5855e+06	3.09421e+07	1.0474e+07	1.68351e+07	9.95623e+06	5.16685e+06	1.9542e+07	8.75808e+06	2.33756e+07	9.7866e+06	1.91369e+07	1.51786e+07	6.35818e+07	4.83756e+07	1.69049e+07
CRK_HUMAN	QEEAEYVR	20.23	2	1.15967e+07	1.74303e+07	1.51109e+07	6.9721e+06	3.64067e+06	8.47339e+06	7.53631e+06	2.85468e+06	2.56534e+07	1.23496e+07	1.88923e+06	1.29321e+07	6.08027e+06	7.15661e+06	1.7914e+07	3.28574e+06	1.71768e+07	4.37462e+06	1.0379e+07	1.05613e+07	8.5777e+06	8.59914e+06	8.29892e+06	6.48715e+06	3.73204e+06	1.44784e+06	4.57544e+06	2.65671e+06	2.53723e+06	3.60276e+06	6.71917e+06	317538	6.98916e+06	2.02986e+06	2.28421e+06	562266	4.55503e+06	4.31029e+06	3.1523e+06	9.09236e+06	306653	536106	1.71983e+06	1.29738e+07	9.94972e+06	3.83751e+06
PPIA_HUMAN	VKEGMNIVEAMER	43.26	3	1038257833	1162848772	1292631002	1277057134	3.48336e+08	8.97949e+08	9.10241e+08	4.34316e+08	3192642835	2936852261	268270243	1432795809	4.46923e+08	7.97879e+08	2438252854	1.51483e+08	2511572169	1.23759e+08	4.95945e+08	9.93709e+08	6.60653e+08	7.48922e+08	1119287597	4.18937e+08	3.18226e+08	1.97269e+08	3.43144e+08	2.83964e+08	2.75138e+08	2.36902e+08	766622572	6.85e+07	8.45857e+08	1.66478e+08	185848152	9.75962e+07	2.62501e+08	4.33155e+08	2.38417e+08	7.26172e+08	5.11869e+07	3.53076e+07	2.78457e+08	9.2819e+08	1.11655e+09	3.40851e+08
G6PI_HUMAN	VWYVSNIDGTHIAK	45.24	3	1.93003e+08	1.64008e+08	3.13517e+08	2.45558e+08	3.51574e+07	2.23717e+08	2.20443e+08	1.77931e+08	5.53639e+08	5.54558e+08	6.61419e+07	3.3617e+08	1.23645e+08	1.34633e+08	4.49214e+08	41375000	3.74598e+08	1.11577e+08	1.60542e+08	3.04495e+08	2.12451e+08	1.41009e+08	1.7178e+08	5.11051e+07	9.8767e+07	8.79842e+07	5.44578e+07	4.04129e+07	9.78609e+07	4.18263e+07	2.00842e+08	1.59916e+07	2.50553e+08	3.75396e+07	3.95974e+07	3.24391e+07	9.39147e+07	7.70602e+07	114520019	1.4422e+08	1.5198e+07	2.09775e+07	9.81982e+07	2.34927e+08	2.30833e+08	8.80187e+07
FSCN1_HUMAN	ASAETVDPASLWEY	66.43	2	1.3582e+07	1.59574e+07	1.33993e+07	1.52874e+07	3.83708e+06	8.56116e+06	1.21849e+07	5.95031e+06	2.47887e+07	2.14735e+07	4.06394e+06	1.12676e+07	6.11192e+06	1.18576e+07	3.42987e+07	2.39111e+06	3.99787e+07	9.68374e+06	9.06185e+06	1.83606e+07	9.09146e+06	1.6643e+07	3.37598e+06	8.28322e+06	5.77389e+06	4.29387e+06	3.20975e+06	4.09288e+06	5.0552e+06	2.71774e+06	8.77555e+06	580607	7.76747e+06	2.85457e+06	4.15379e+06	1.09631e+06	4.33144e+06	1.2349e+06	4.61976e+06	5.80432e+06	583393	1.33855e+06	8.70648e+06	1.75018e+07	1.35308e+07	4.89407e+06
CYBP_HUMAN	TDTVLILCR	43.89	2	2.80191e+07	2.29525e+07	2.30135e+07	2.20368e+07	4175400	1.01137e+07	8.78749e+06	5.71248e+06	3.72368e+07	3.49375e+07	8.20963e+06	1.43453e+07	7.54692e+06	1.37534e+07	4.11519e+07	4.12602e+06	4.68691e+07	1.38638e+07	6.79799e+06	1.71328e+07	1.48091e+07	1.79599e+07	1.15007e+07	6.16543e+06	4.23644e+06	1.02554e+07	4.76753e+06	3.71757e+06	6.59274e+06	8.05305e+06	1.36198e+07	4.19928e+06	1.16255e+07	8.5493e+06	6.22647e+06	3.16207e+06	2.88063e+06	5.28558e+06	8.11348e+06	9.76768e+06	2.35133e+06	3.11148e+06	6.06541e+06	1.79599e+07	1.80457e+07	6.98601e+06
VWF_HUMAN	YLSDHSFLVSQGDR	38.97	3	1.17926e+07	1.14458e+07	9.43409e+06	1.66484e+07	2.19666e+07	9.43475e+06	5.34978e+06	2.45593e+07	1.1677e+07	7.5296e+06	3.0031e+07	5.82694e+06	1.13484e+07	1.3738e+07	5.13495e+06	8.12067e+06	8.7279e+06	6.27443e+06	9.73342e+06	7.31012e+06	6.43532e+06	4.70583e+06	3.25788e+07	3.09845e+07	3.23719e+07	1.69952e+07	1.76889e+07	2.40477e+07	3.11001e+07	6.59631e+07	2.38737e+07	3.39198e+07	6.26863e+06	2.51777e+07	1.51454e+07	1.56079e+07	7.5101e+07	1.11009e+07	9.5122e+06	1.56459e+07	2.45346e+07	4.60527e+07	2.45346e+07	1.89037e+07	1.21654e+07	2.68824e+07
ALDR_HUMAN	MPILGLGTWK	61.63	2	1.06337e+08	1.40862e+08	1.8091e+08	1.96792e+08	5.85542e+07	1.49629e+08	1.40061e+08	9.37024e+07	5.45493e+08	2.87951e+08	7.11078e+07	2.38222e+08	7.7938e+07	142212523	4.19103e+08	6.00871e+07	365322159	3.12259e+07	7.73503e+07	1.38067e+08	6.89826e+07	106943470	1.35516e+08	5.71042e+07	6.19377e+07	5.76566e+07	6.09019e+07	5.98662e+07	8.70027e+07	5.09423e+07	1.15398e+08	2.37848e+07	1.66777e+08	5.21025e+07	6.34568e+07	1.85053e+07	7.84523e+07	6.51049e+07	4.46958e+07	8.63303e+07	1.53782e+07	2.10213e+07	3.53077e+07	1.10209e+08	1.66625e+08	6.34255e+07
AK1A1_HUMAN	MPLIGLGTWK	61.63	2	1.06337e+08	1.40862e+08	1.8091e+08	1.96792e+08	5.85542e+07	1.49629e+08	1.40061e+08	9.37024e+07	5.45493e+08	2.87951e+08	7.11078e+07	2.38222e+08	7.7938e+07	142212523	4.19103e+08	6.00871e+07	365322159	3.12259e+07	7.73503e+07	1.38067e+08	6.89826e+07	106943470	1.35516e+08	5.71042e+07	6.19377e+07	5.76566e+07	6.09019e+07	5.98662e+07	8.70027e+07	5.09423e+07	1.15398e+08	2.37848e+07	1.66777e+08	5.21025e+07	6.34568e+07	1.85053e+07	7.84523e+07	6.51049e+07	4.46958e+07	8.63303e+07	1.53782e+07	2.10213e+07	3.53077e+07	1.10209e+08	1.66625e+08	6.34255e+07
GSTM3_HUMAN	LLLEFTDTSYEEK	55.91	2	1.60037e+07	1.38774e+07	3.96177e+07	1.10459e+07	1.55561e+07	2.06103e+07	1.01917e+07	9.01681e+06	2.93215e+07	2.08468e+07	7.33099e+06	7.66613e+06	1.13128e+07	1.49439e+07	1.97564e+07	8.12207e+06	3.36214e+07	1.22555e+07	1.51838e+07	1.52706e+07	1.22555e+07	1.36655e+07	1.13879e+07	2.20471e+07	1.53323e+07	6.80439e+06	6.9275e+06	2.96573e+06	5.52857e+06	1.03233e+07	1.17682e+07	4.08709e+06	1.03514e+07	3.90372e+06	3.83866e+06	1.5668e+06	4.7618e+06	9.18622e+06	5.35773e+06	1.0607e+07	1.75156e+06	6.86527e+06	5.24927e+06	2.25589e+07	1.60374e+07	8.18011e+06
FKBP4_HUMAN	VLQLYPNNK	34.44	2	7.21809e+07	6.39804e+07	1.12047e+08	6.6335e+07	19811184	8.76572e+07	9.59345e+07	3.3806e+07	2.2247e+08	1.99089e+08	2.37769e+07	2.03795e+08	4.65772e+07	5.40058e+07	1.6576e+08	1.84857e+07	1.32171e+08	6.85896e+07	6.70653e+07	9.13439e+07	8.55736e+07	8.60091e+07	7.01138e+07	2.7281e+07	4.00283e+07	3.56439e+07	2.80117e+07	2.85801e+07	2.46016e+07	2.20736e+07	5.82342e+07	7.10289e+06	8.46171e+07	1.76431e+07	2.75246e+07	1.08799e+07	2.46731e+07	3.35327e+07	5.35652e+07	8.013e+07	1.38377e+07	8.84043e+06	3.65811e+07	8.60091e+07	9.07208e+07	3.56853e+07
LKHA4_HUMAN	DLSSHQLNEFLAQTLQR	67.97	3	4.6353e+06	3.20241e+06	2.08027e+06	6.55157e+06	4.96331e+06	7.45019e+06	2.8915e+06	1.4689e+06	1.90764e+07	6.91119e+06	3.40901e+06	4.61803e+06	2.3944e+06	5.38852e+06	3.39613e+07	8.84502e+06	1.89995e+07	3.74901e+06	1.78968e+06	7.67614e+06	2.23074e+06	7.80337e+06	2.3919e+06	1.53647e+06	1.63142e+06	2.16659e+06	4.6094e+06	3.11609e+06	3.97065e+06	3.01246e+06	3.07281e+06	1.91971e+06	3.39113e+06	1.21053e+06	1.33793e+06	851962	946387	635296	1.04328e+06	560655	850736	1.06024e+06	1.71335e+06	9.92384e+06	7.06468e+06	2.31243e+06
TCTP_HUMAN	DLISHDEMFSDIYK	56.03	2	8.68636e+06	1.5828e+07	2.99993e+07	3.06709e+07	2.44024e+06	1.70411e+07	1.16717e+07	7.9424e+06	1.31863e+08	3.27223e+07	5.88975e+06	3.55962e+07	8.55283e+06	9.65206e+06	4.29453e+07	3.75877e+06	6.15407e+07	2.11422e+06	6.79926e+06	1.20997e+07	4.54111e+06	8.5363e+06	5.01259e+06	5.73121e+06	2.79844e+06	3.71633e+06	2.03055e+06	1.64548e+06	5.05958e+06	2.67494e+06	1.10965e+07	901507	1.63555e+07	1.57685e+06	2.84322e+06	2.20517e+06	7.44101e+06	1.78667e+06	2010000	7.04741e+06	140700	1.38467e+06	2.43681e+06	1.71222e+07	2.1561e+07	4.6669e+06
TPIS_HUMAN	KQSLGELIGTLNAAK	52.6	2	1.37685e+07	2.36739e+07	2.79333e+07	4.66545e+07	1.77307e+07	1.68257e+07	1.6289e+07	1.1501e+07	8.30074e+07	6.41691e+07	1.18787e+07	4.05132e+07	11682928	1.53666e+07	9.3973e+07	2.89602e+06	6.63372e+07	8.50992e+06	1.3904e+07	3.30011e+07	2.31845e+07	3.51788e+07	3.65189e+07	1.53534e+07	6.12155e+06	3.13011e+06	8.11254e+06	1.11931e+07	7.85499e+06	2.60883e+06	1.64206e+07	1.92728e+06	2.03121e+07	3.71453e+06	6.44843e+06	2.30796e+06	7.2105e+06	1.65508e+07	6.33218e+06	1.8762e+07	4.2047e+06	7.63882e+06	1.34014e+07	3.65189e+07	3.10651e+07	1.02917e+07
MK03_HUMAN	ELIFQETAR	39.84	2	2.75007e+07	1.97406e+07	5.14618e+07	2.45056e+07	9.69333e+06	2.62792e+07	2.2734e+07	2.15646e+07	5.20064e+07	5.05599e+07	2.06936e+07	5.75882e+07	1.64112e+07	2.66325e+07	3.50221e+07	8.55845e+06	4.4131e+07	1.65696e+07	2.16569e+07	2.90836e+07	2.86034e+07	1.92869e+07	2.90121e+07	7.92348e+06	1.74262e+07	2.31442e+07	6.87519e+06	3.00874e+06	5.90858e+06	1.56689e+07	2.32243e+07	7.248e+06	3.41103e+07	5.07377e+06	1.05919e+07	4.35655e+06	2.88848e+07	5.27121e+06	1.93891e+07	2.51302e+07	4.57655e+06	1.12371e+07	1.07059e+07	2.59474e+07	2.8665e+07	1.40811e+07
KAD1_HUMAN	VDDNEETIK	18.05	2	2.6143e+07	2.7098e+07	2.53073e+07	1.58768e+07	6.76852e+06	1.59605e+07	1.57622e+07	1.48179e+07	5.0376e+07	4.11756e+07	7.1904e+06	2.47105e+07	9.47333e+06	1.01995e+07	3.66169e+07	4.56127e+06	4.0254e+07	1.00207e+07	1.47313e+07	2.80408e+07	1.68724e+07	1.88423e+07	5.96102e+06	1.04214e+07	7.05502e+06	1.1066e+07	7.34152e+06	9.13213e+06	3.7961e+06	4.94766e+06	1.47391e+07	1.24175e+06	2.27401e+07	3.81206e+06	4.38104e+06	1.14002e+06	6.39845e+06	2.80922e+06	6.78323e+06	1.06887e+07	1.09714e+06	3.04903e+06	9.72948e+06	2.86061e+07	2.02939e+07	8.14168e+06
TKT_HUMAN	KAYGQALAK	15.2	2	2.43383e+07	3.2581e+07	4.2049e+07	5.36333e+07	2.13308e+07	2.65181e+07	4.29022e+07	1.83273e+07	1.45361e+08	1.05033e+08	1.62041e+07	6.5162e+07	2.06772e+07	4.04987e+07	1.05402e+08	8.71974e+06	8.24326e+07	1.57025e+07	2.39682e+07	6.70885e+07	3.74083e+07	5.84644e+07	2.48642e+07	2.33358e+07	1.05262e+07	1.6931e+07	1.67639e+07	1.72095e+07	1.8379e+07	1.08328e+07	3.07626e+07	4.6087e+06	3.84159e+07	6.51478e+06	5.54156e+06	3.07988e+06	1.50386e+07	1.61057e+07	1.79649e+07	1.61505e+07	9.13927e+06	5.57764e+06	3.11362e+07	5.73444e+07	4.68986e+07	1.76838e+07
CRK_HUMAN	TALALEVGELVK	60.97	2	1.773e+07	2.04577e+07	2.66309e+07	1.20593e+07	3.39526e+06	1.61013e+07	7.19697e+06	3.05172e+06	2.21087e+07	1.37844e+07	2.01523e+06	9.69049e+06	4.95745e+06	1.09369e+07	1.7443e+07	2.80106e+06	1.5095e+07	4.75979e+06	8.50919e+06	1.12665e+07	6.52493e+06	8.39963e+06	1.21734e+07	4.41456e+06	2.9215e+06	3.58189e+06	4.45763e+06	1.49305e+06	1.27053e+06	4.44053e+06	1.45161e+07	1.33611e+06	1.06144e+07	1.6463e+06	1.249e+06	574251	7.00265e+06	3.10421e+06	4.02939e+06	9154375	715794	1.15769e+06	3.32333e+06	1.04448e+07	1.11778e+07	4.35467e+06
NSF1C_HUMAN	SGQQIVGPPR	24.79	2	1.37345e+07	3.75798e+07	4.62881e+07	3.22614e+07	1.11045e+07	2.72377e+07	3.72779e+07	3.78792e+07	8.18224e+07	8.51039e+07	1.14791e+07	5.13143e+07	2.30471e+07	2.63761e+07	6.33931e+07	1.82255e+07	5.22683e+07	2.73669e+07	2.95858e+07	6.38561e+07	5.37476e+07	5.32545e+07	3.2791e+07	1.95789e+07	6.54579e+06	1.07538e+07	1.20396e+07	1.33254e+07	1.12214e+07	7.26933e+06	2.74023e+07	2.76417e+06	4.81714e+07	6.82389e+06	6.48734e+06	1.35591e+06	1.77727e+07	1.88363e+07	2.71203e+07	4.61046e+07	4.47486e+06	5.79389e+06	2.41864e+07	5.12821e+07	3.98693e+07	1.75862e+07
ACLY_HUMAN	EAYPEEAYIADLDAK	55.47	2	3.62531e+07	3.55747e+07	5.47941e+07	5.79597e+07	2.04253e+07	3.14661e+07	3.90692e+07	2.418e+07	8.66757e+07	6.77344e+07	1.87172e+07	5.35882e+07	1.35489e+07	2.43781e+07	7.02419e+07	8.88353e+06	6.51319e+07	1.50165e+07	2.24795e+07	3.71116e+07	2.53291e+07	1.77303e+07	3.39681e+07	1.70337e+07	1.63553e+07	1.85411e+07	2.26864e+07	2.38924e+07	1.39435e+07	1.70015e+07	2.51411e+07	1.37172e+07	2.85428e+07	1.11733e+07	1.10794e+07	8.96905e+06	2.07971e+07	1.57854e+07	1.71423e+07	1.42476e+07	5.63119e+06	1.23027e+07	1.15338e+07	3.37419e+07	3.74025e+07	1.71076e+07
TPIS_HUMAN	DCGATWVVLGHSER	43.85	3	1.65879e+08	1.1965e+08	1.38006e+08	1.2101e+08	5.22791e+07	1.3429e+08	1.12973e+08	8.82954e+07	5.71059e+08	3.25012e+08	7.67649e+07	1.50923e+08	7.11656e+07	9.4342e+07	5.50705e+08	6.18414e+07	328103750	6.78387e+07	7.54103e+07	2.02675e+08	1.03249e+08	1.65964e+08	1.10898e+08	7.34218e+07	6.64196e+07	4.75882e+07	5.45225e+07	5.36387e+07	1.11492e+08	3.12164e+07	1.23303e+08	2.11645e+07	1.14635e+08	4.14348e+07	5.75138e+07	5.54063e+07	3.6834e+07	5.76667e+07	4.94832e+07	6.78387e+07	3.05924e+07	3.18161e+07	7.31159e+07	2.50093e+08	1.69058e+08	6.90094e+07
FKBP4_HUMAN	FEIGEGENLDLPYGLER	65.7	2	6.97194e+07	7.53141e+07	9.61152e+07	7.17277e+07	2.159e+07	6.04555e+07	3.12689e+07	2.38259e+07	1.54215e+08	1.48763e+08	1.90778e+07	1.14047e+08	3.04248e+07	4.59968e+07	1.52337e+08	1.14622e+07	1.54592e+08	3.7662e+07	3.6124e+07	6.1048e+07	4.2986e+07	3.38367e+07	4.65353e+07	2.93366e+07	2.69696e+07	2.11597e+07	2.72565e+07	2.04424e+07	2.2666e+07	1.72495e+07	4.49346e+07	6.47794e+06	6.33536e+07	1.21697e+07	7.81832e+06	4.78424e+06	2.04102e+07	6.27043e+06	3.9831e+07	4.61409e+07	6.38874e+06	7.21691e+06	2.86705e+07	5.56057e+07	6.69184e+07	2.45311e+07
AKA12_HUMAN	SVPEDDGHALLAER	33.7	3	4.91417e+06	7.68697e+06	1.29718e+07	1.93547e+07	1.09814e+07	7.09161e+06	1.1232e+07	1.0686e+07	2.82085e+07	2.08964e+07	4.93094e+06	1.90115e+07	5.53572e+06	1.0185e+07	1.97808e+07	2.44945e+06	1.98611e+07	1.4931e+07	9.29666e+06	2.05794e+07	1.25082e+07	7.49367e+06	8.05711e+06	8.92238e+06	3.3356e+06	7.82424e+06	2.61494e+06	4.47492e+06	4.35824e+06	3.89878e+06	4.67732e+06	2.3508e+06	1.16036e+07	3.14048e+06	3.15029e+06	1.95606e+06	8.08065e+06	6.81755e+06	8.28248e+06	5.43714e+06	3.18904e+06	4.53564e+06	9.97278e+06	1.18603e+07	1.25497e+07	5.7373e+06
PSA_HUMAN	SPVYLTVLK	48.65	2	1.79742e+07	1.118e+07	3.05561e+07	1.59251e+07	1.51882e+07	1.73989e+07	1.67522e+07	1.51316e+07	4.63734e+07	5.4713e+07	1.64694e+07	2.26475e+07	8.10851e+06	1.292e+07	6.47324e+07	4.84996e+06	4.13119e+07	6.42154e+06	7.54531e+06	2.5258e+07	1.19869e+07	1.74452e+07	1.54117e+07	4.79911e+06	9.23874e+06	5.84162e+06	9.25671e+06	3.91838e+06	1.31391e+07	5.66845e+06	1.36133e+07	4.76788e+06	2.06863e+07	5.13724e+06	8.55572e+06	7.17171e+06	2.38523e+06	1.18798e+07	7.1065e+06	9.30053e+06	3.40341e+06	5.49041e+06	9.32193e+06	2.42948e+07	2.15783e+07	8.80843e+06
SCRN1_HUMAN	VECTYISIDQVPR	48.06	2	6.28864e+07	4.46147e+07	1.12898e+08	9.80434e+07	9.70531e+06	4.98349e+07	5.61595e+07	3.523e+07	1.33696e+08	1.48242e+08	3.03909e+07	1.02005e+08	3.20397e+07	4.41794e+07	1.16585e+08	9.28586e+06	1.26897e+08	2.75805e+07	3.74986e+07	6.98343e+07	5.17643e+07	3.81779e+07	4.89112e+07	1.34686e+07	2.70857e+07	3.11461e+07	1.30229e+07	9.55675e+06	2.15894e+07	2.99522e+07	2.94052e+07	1.17831e+07	52219617	1.00122e+07	1.1884e+07	1.14879e+07	3.50163e+07	8.92629e+06	2.83956e+07	3.17923e+07	2.83277e+06	4.21179e+06	5.1085e+07	6.33128e+07	6.46287e+07	2.37232e+07
GDIR1_HUMAN	SIQEIQELDKDDESLR	43.64	3	4.20534e+07	5.33191e+07	5.21617e+07	4.49856e+07	2.284e+07	3.74489e+07	3.31832e+07	1.98042e+07	1.56639e+08	102256924	1.63155e+07	6.7054e+07	1.96893e+07	3.1854e+07	1.33865e+08	8.86244e+06	7.59612e+07	2.26268e+07	2.27737e+07	5.16007e+07	2.30675e+07	2.98262e+07	2.10106e+07	3.00161e+07	1.82875e+07	1.20373e+07	2.12196e+07	1.48152e+07	1.53553e+07	8.93968e+06	3.57209e+07	3.52504e+06	3.28348e+07	8.06225e+06	5.00012e+06	5.30877e+06	1.50476e+07	1.33997e+07	1.70435e+07	2.821e+07	3.67317e+06	1.28414e+07	1.89536e+07	5.15714e+07	4.73565e+07	1.77078e+07
CNDP2_HUMAN	YIDENQDR	16.1	2	1.0582e+08	4.81896e+07	1.08125e+08	4.58844e+07	1.96491e+07	5.37634e+07	7.30433e+07	4.57415e+07	201979302	9.913e+07	2.74598e+07	9.63793e+07	3.57589e+07	6.55212e+07	1.58938e+08	5.35198e+07	123856756	2.53556e+07	5.48008e+07	8.73424e+07	4.55699e+07	6.9056e+07	1.99807e+07	2.96383e+07	4.06154e+07	3.20532e+07	1.84416e+07	1.66852e+07	4.29206e+07	1.51804e+07	8.57288e+07	7.15821e+06	4.85135e+07	1.23585e+07	1.78927e+07	1.85514e+07	2.78952e+07	9.4061e+06	3.77413e+07	2.20839e+07	1.59495e+07	1.2152e+07	4.66216e+07	1.03642e+08	7.23854e+07	3.14871e+07
CCS_HUMAN	SLIIDEGEDDLGR	45.97	2	1.55298e+07	9.37799e+06	1.84354e+07	5.71095e+06	2.27436e+06	8.97651e+06	8.59415e+06	5.56679e+06	2.05394e+07	1.38231e+07	3.51735e+06	1.69325e+07	3.53789e+06	6.92551e+06	1.6026e+07	2.14061e+06	2.41409e+07	1.81351e+06	4.51415e+06	5.86839e+06	3.65842e+06	4.63191e+06	6.2413e+06	7.70478e+06	2.33448e+06	2.84546e+06	2.32446e+06	2.69517e+06	2.58496e+06	2.69614e+06	6.30153e+06	721056	7.55342e+06	760238	1.60307e+06	678301	5.01957e+06	2.23352e+06	2.53577e+06	6.16279e+06	1.34443e+06	1.02844e+06	2.83017e+06	6.12354e+06	9.07725e+06	3.24197e+06
MK01_HUMAN	GQVFDVGPR	33.92	2	4.54951e+07	7.95467e+07	9.62933e+07	1.43742e+08	9.35022e+07	5.8485e+07	6.30582e+07	7.67538e+07	2.53991e+08	2.37083e+08	5.29433e+07	1.68164e+08	5.16166e+07	9.3322e+07	3.19607e+08	3.08871e+07	2.80604e+08	6.46036e+07	5.39299e+07	1.6179e+08	1.03085e+08	1.43532e+08	1.1432e+08	7.39644e+07	4.32622e+07	25748000	4.07502e+07	64684000	5.92413e+07	3.7332e+07	8.00869e+07	2.67403e+07	9.00704e+07	2.92533e+07	4.57742e+07	3.30747e+07	5.49196e+07	4.07283e+07	4.49416e+07	6.06712e+07	2.91278e+07	2.89312e+07	4.60652e+07	1.50274e+08	1.21146e+08	5.26495e+07
HS90A_HUMAN	NPDDITNEEYGEFYK	46.09	2	461259115	4.94206e+08	6.16581e+08	4.63612e+08	1.28651e+08	4.089e+08	4.08584e+08	2.59275e+08	6.73062e+08	8.19871e+08	1.40557e+08	6.55804e+08	277036238	3.17199e+08	7.51624e+08	9.7918e+07	5.99924e+08	2.89782e+08	3.89042e+08	4.19947e+08	4.79939e+08	3.13415e+08	3.44684e+08	1.52969e+08	2.07096e+08	195329115	1.92976e+08	1.31004e+08	1.48262e+08	155581601	2.8992e+08	5.00821e+07	4.79204e+08	1.12783e+08	1.31788e+08	8.70744e+07	1.96525e+08	1.77432e+08	3.8177e+08	472667487	8.59891e+07	1.11986e+08	2.03247e+08	3.78134e+08	4.2656e+08	2.06753e+08
TKT_HUMAN	NSTFSEIFKK	38.92	3	2.75953e+07	1.48538e+07	2.8958e+07	3.65893e+07	5.38278e+06	1.36902e+07	27743917	1.01999e+07	1.04249e+08	6.04747e+07	1.04078e+07	3.29099e+07	1.05768e+07	2.2115e+07	6.39277e+07	5.65859e+06	6.35424e+07	8.52046e+06	7.31701e+06	3.78246e+07	1.40564e+07	2.71981e+07	1.94719e+07	1.0493e+07	4.34711e+06	8.99401e+06	5.18519e+06	6.03008e+06	1.29459e+07	5.36687e+06	2.18487e+07	1.57668e+06	2.75021e+07	3.45418e+06	4.49701e+06	3.74069e+06	4.6558e+06	1.39601e+07	7.72618e+06	9.38695e+06	2.24805e+06	3.24933e+06	1.06145e+07	3.2734e+07	2.84028e+07	9.5503e+06
G6PI_HUMAN	INYTEGR	19.28	2	1.81876e+08	1.97148e+08	3.26961e+08	3.51951e+08	4.60938e+07	2.42224e+08	2.93222e+08	1.98697e+08	4.94259e+08	8.00968e+08	7.31947e+07	6.72665e+08	173934567	1.62067e+08	583757457	5.18458e+07	4.16111e+08	1.53961e+08	262843326	3.98599e+08	3.77967e+08	2.94745e+08	2.1395e+08	5.91445e+07	1.29812e+08	1.23565e+08	4.94953e+07	6.088e+07	8.74672e+07	4.90022e+07	2.4058e+08	1.74193e+07	334850017	3.94158e+07	5.64372e+07	2.75591e+07	1.06996e+08	7.83675e+07	1.64017e+08	2.2366e+08	4.07442e+07	3.20059e+07	1.60549e+08	391837676	3.03002e+08	1.178e+08
ACLY_HUMAN	YQDTPGVK	17.86	2	1.34934e+07	2.22642e+07	2.12896e+07	2.36885e+07	9.37044e+06	1.37691e+07	1.57131e+07	1.10088e+07	3.68071e+07	4.35996e+07	8.13634e+06	2.33136e+07	1.08584e+07	8.93702e+06	34095000	6.32307e+06	2.49236e+07	7.86383e+06	1.17599e+07	1.83919e+07	1.74752e+07	1.64725e+07	2.32047e+07	6.01957e+06	8.6208e+06	6364400	6.94162e+06	1.45429e+07	6.72422e+06	8.34532e+06	1.68931e+07	3.18926e+06	1.58154e+07	5.61267e+06	6.16949e+06	5.7497e+06	9.29864e+06	1.09435e+07	1.03848e+07	1.11154e+07	7.01872e+06	5.19958e+06	8.76623e+06	2.07697e+07	1.83808e+07	9.26119e+06
COR1B_HUMAN	VTWDSTFCAVNPK	49.43	2	2.60258e+07	1.61749e+07	3.13769e+07	1.45939e+07	4.22007e+06	2.23699e+07	1.61308e+07	1.02862e+07	4.25655e+07	1.78925e+07	6.27798e+06	1.0763e+07	8.23172e+06	1.43021e+07	2.14329e+07	7.81957e+06	1.70903e+07	7.30221e+06	1.08238e+07	1.20927e+07	9.27018e+06	8.44156e+06	1.44491e+07	1.07508e+07	1.27697e+07	5.61865e+06	1.02157e+07	3.02823e+06	5.20516e+06	7.24233e+06	1.24062e+07	7.70143e+06	1.24713e+07	6.65358e+06	4.6214e+06	1.65398e+06	3.93409e+06	5.69676e+06	9.78807e+06	1.0306e+07	1.92395e+06	2.76552e+06	5.54139e+06	9.16661e+06	1.52145e+07	7.11718e+06
ALDR_HUMAN	VAIDVGYR	34.16	2	2.50028e+07	6.56183e+07	3.11121e+07	5.00057e+07	1.4255e+07	3.22504e+07	2.70185e+07	2.7374e+07	3.25829e+08	7.76917e+07	1.93799e+07	4.48015e+07	1.96928e+07	2.47117e+07	2.34061e+08	1.93963e+07	8.50793e+07	2.18447e+07	1.96411e+07	4.98212e+07	2.29944e+07	8.0672e+07	2.80723e+07	2.27401e+07	1.69702e+07	7.25195e+06	1.60652e+07	1.30105e+07	24663427	6.25996e+06	3.11017e+07	6.86692e+06	3.76762e+07	6.79935e+06	1.35762e+07	2.05906e+07	1.50135e+07	1.58087e+07	1.16888e+07	1.81081e+07	7.20012e+06	1.37008e+07	1.20721e+07	6.53424e+07	5.85359e+07	1.82146e+07
SCRN1_HUMAN	AIIESDQEQGR	22.12	2	1.16618e+08	1.38735e+08	2.4664e+08	3.35108e+08	6.52791e+07	1.50074e+08	1.98146e+08	1.09793e+08	5.23439e+08	5.60132e+08	6.16664e+07	3.60576e+08	1.08373e+08	1.50703e+08	419346929	4.44737e+07	283276465	9.09412e+07	1.57144e+08	3.19862e+08	2.09409e+08	2.22649e+08	9.44255e+07	9.18197e+07	6.64855e+07	79755767	5.11375e+07	5.81748e+07	6.97025e+07	4.04705e+07	1.47768e+08	8.0516e+06	1.69552e+08	2.94024e+07	4.38322e+07	2.13129e+07	6.64239e+07	4.00699e+07	129268842	1.42858e+08	2.50175e+07	3.0035e+07	1.77701e+08	297562240	2.15948e+08	8.50668e+07
PA1B2_HUMAN	IIVLGLLPR	64.54	2	1.1959e+08	7.33292e+07	1.23528e+08	3.34657e+07	1.6093e+07	1.118e+08	8.49098e+07	3.96302e+07	3.64185e+08	1.3273e+08	2.9087e+07	9.30148e+07	4.32e+07	7.03595e+07	2.84252e+08	3.29986e+07	1.90889e+08	3.65269e+07	4.19957e+07	1.14688e+08	4.74644e+07	5.02503e+07	5.40681e+07	1.44526e+07	4.1504e+07	2.67397e+07	2.82161e+07	1.61094e+07	4.34725e+07	1.99507e+07	7.54462e+07	7.39826e+06	1.03657e+08	1.66666e+07	2.73959e+07	1.91935e+07	2.20225e+07	2.66213e+07	2.50736e+07	5.45841e+07	9.10078e+06	1.08343e+07	2.67245e+07	9.97784e+07	9.51329e+07	3.40449e+07
CAH2_HUMAN	VVDVLDSIK	46.96	2	1.1751e+08	1.33945e+08	1.42162e+08	2.14476e+08	1.0354e+08	8.40148e+07	9.59495e+07	8.3793e+07	3.87864e+08	1.93318e+08	6.70096e+07	1.62706e+08	4.61297e+07	5.02524e+07	3.71999e+08	6.06945e+07	2.81341e+08	4.89741e+07	4.16801e+07	1.12363e+08	5.81206e+07	2.33872e+08	5.19843e+07	8.71051e+07	2.42415e+07	2.51454e+07	5.59609e+07	6.08092e+07	6.27814e+07	4.3167e+07	9.93111e+07	1.64758e+07	1.26338e+08	2.18365e+07	3.02403e+07	4.18269e+07	3.02385e+07	2.81341e+07	2.8713e+07	3.26494e+07	1.88718e+07	1.30829e+08	4.24905e+07	153984801	1.36682e+08	5.52929e+07
CAPG_HUMAN	AQVEIVTDGEEPAEMIQVLGPKPALK	67.11	3	1.57046e+07	1.91784e+07	2.35931e+07	1.62836e+07	4.74756e+06	1.70885e+07	9.58752e+06	3.03553e+06	9.19117e+07	3.56679e+07	5.76755e+06	2.11325e+07	6.56826e+06	2.16779e+07	6.04778e+07	2.49847e+06	4.04027e+07	4.27336e+06	1.35194e+07	3.02438e+07	6.83738e+06	2.22603e+07	2.4669e+07	767137	4.88507e+06	2.93104e+06	8.75694e+06	5.50023e+06	3.94424e+06	5.90539e+06	1.37193e+07	915774	9.12212e+06	3.42419e+06	3.18434e+06	853983	5.07778e+06	9.01291e+06	5.16689e+06	1.04892e+07	7.36184e+06	3.57797e+06	4.7784e+06	1.22374e+07	2.16142e+07	5.79105e+06
FKBP4_HUMAN	RGEAHLAVNDFELAR	40.18	3	1.16531e+08	1.02209e+08	1.69263e+08	1.06766e+08	3.05976e+07	9.83182e+07	1.41889e+08	5.0262e+07	3.30714e+08	3.08669e+08	3.51409e+07	2.29156e+08	7.54435e+07	1.05339e+08	2.73708e+08	1.71823e+07	2.66546e+08	8.43789e+07	8.69953e+07	133926971	1.08254e+08	1.08254e+08	1.35072e+08	3.41131e+07	4.06232e+07	3.50896e+07	4.27715e+07	3.10533e+07	4.29017e+07	3.38681e+07	1.02449e+08	1.02835e+07	1.32627e+08	2.91431e+07	4.12091e+07	1.2825e+07	4.14448e+07	5.13468e+07	7.42403e+07	1.06945e+08	1.40795e+07	1.96557e+07	6.21395e+07	1.28204e+08	1.35418e+08	5.17625e+07
PSA_HUMAN	LGWDPKPGEGHLDALLR	52.15	3	1.3249e+07	1.64764e+07	2.55638e+07	2.71775e+07	8.83269e+06	1.53952e+07	1.41189e+07	9.65866e+06	5.1977e+07	5.08381e+07	1.42423e+07	1.96188e+07	1.03284e+07	9.83255e+06	4.5529e+07	3.54114e+06	3.86585e+07	5.84651e+06	5.67946e+06	2.58797e+07	1.07623e+07	1.26953e+07	1.74918e+07	5.71577e+06	4.33991e+06	5.01935e+06	9.85185e+06	7.98339e+06	1.39285e+07	3.47444e+06	1.42008e+07	1.88388e+06	1.93481e+07	3.36989e+06	5.99604e+06	2.2931e+06	4.39615e+06	9.49759e+06	4.55789e+06	9.13964e+06	3.04973e+06	5.27379e+06	8.2567e+06	2.06656e+07	1.97127e+07	7.72581e+06
IPYR_HUMAN	AAPFSLEYR	43.72	2	3.62452e+07	3.90447e+07	3.53612e+07	4.25808e+07	1.50285e+07	2.5136e+07	2.15151e+07	1.36454e+07	1.25827e+08	4.16107e+07	1.78077e+07	3.37405e+07	1.26916e+07	2.05131e+07	105150950	1.06875e+07	6.08069e+07	1.17135e+07	9.81867e+06	1.97665e+07	1.08522e+07	3.65186e+07	2.18767e+07	2.44582e+07	1.54705e+07	6.8365e+06	1.45865e+07	1.12124e+07	1.98907e+07	6.6394e+06	2.39521e+07	3.66122e+06	2.04397e+07	7.2507e+06	6.09981e+06	6.48289e+06	1.16356e+07	1.79148e+07	8.20806e+06	1.18858e+07	5.46917e+06	1.05938e+07	1.01632e+07	2.40299e+07	3.33886e+07	1.27086e+07
G6PI_HUMAN	FAAYFQQGDMESNGK	41.31	2	1.41415e+08	1.509e+08	3.12147e+08	3.52674e+08	3.2077e+07	1.8658e+08	2.2453e+08	1.54182e+08	4.83742e+08	6.52898e+08	6.65596e+07	4.42352e+08	1.54573e+08	1.28731e+08	5.02173e+08	2.91467e+07	3.00857e+08	8.32268e+07	2.06258e+08	3.08611e+08	2.58468e+08	202122303	2.01088e+08	5.02712e+07	5.88078e+07	5.43239e+07	5.89803e+07	4.15621e+07	7.92439e+07	4.13423e+07	2.08918e+08	1.28569e+07	2.47259e+08	3.48544e+07	3.51812e+07	1.90565e+07	9.04762e+07	9.51164e+07	1.57149e+08	1.92817e+08	4.13033e+07	1.34921e+07	8.89131e+07	214528787	2.42405e+08	8.74502e+07
GSTP1_HUMAN	ASCLYGQLPK	35.98	2	6.29228e+07	1.08115e+08	1.10998e+08	9.8024e+07	3.3948e+07	1.26827e+08	8.11861e+07	4.99337e+07	3.46688e+08	1.48394e+08	6.83948e+07	1.19647e+08	5.58374e+07	7.0029e+07	2.48546e+08	4.25914e+07	1.54341e+08	4.69281e+07	4.47729e+07	6.59426e+07	6.47955e+07	1.54341e+08	6.95231e+07	3.03442e+07	3.97862e+07	4.0507e+07	5.29762e+07	3.68311e+07	9.65825e+07	3.25415e+07	8.13611e+07	2.31884e+07	8.44603e+07	3.29576e+07	4.30297e+07	3.1065e+07	5.85489e+07	4.0532e+07	2.70445e+07	6.22232e+07	2.74964e+07	3.0173e+07	3.49006e+07	9.9418e+07	1.03162e+08	4.79032e+07
SND1_HUMAN	ADDADEFGYSR	29.75	2	1.62494e+07	1.92236e+07	1.7265e+07	6.68836e+06	3.76493e+06	1.30079e+07	1.06743e+07	3.3269e+06	1.11715e+07	1.03301e+07	3.02843e+06	1.25498e+07	4.50446e+06	8.40201e+06	1.51456e+07	5.23751e+06	1.38072e+07	1.1578e+07	1.12823e+07	6.55102e+06	1.176e+07	5.9596e+06	1.23514e+07	1.53789e+07	6.35467e+06	6.8407e+06	4.55563e+06	2.3286e+06	1.79179e+06	2.42998e+06	8.06794e+06	1.3697e+06	8.07647e+06	2.36887e+06	1.08813e+06	892266	3.31681e+06	1.89252e+06	5.00425e+06	8.91666e+06	548124	2.86607e+06	5.27721e+06	1.12368e+07	1.01678e+07	4.79057e+06
G6PI_HUMAN	TLAQLNPESSLFIIASK	71.13	3	4.01246e+07	3.02654e+07	5.91552e+07	4.40225e+07	5.43402e+06	4.26934e+07	4.83214e+07	3.13997e+07	9.3777e+07	1.33294e+08	1.10201e+07	6.41994e+07	2.5063e+07	2.29776e+07	8.62466e+07	2.50373e+06	6.50383e+07	1.56409e+07	2.19764e+07	5.04863e+07	3.37566e+07	2.69261e+07	2.43522e+07	6.23651e+06	1.52015e+07	1.62791e+07	8.91913e+06	5.64038e+06	1.27711e+07	6.26362e+06	2.61892e+07	3.49019e+06	4.67547e+07	5.49498e+06	7.97907e+06	5.8238e+06	1.35806e+07	1.02953e+07	1.68288e+07	2.27684e+07	4.24679e+06	3.60334e+06	1.66308e+07	3.44495e+07	4.25511e+07	1.37832e+07
CNN3_HUMAN	GASQAGMLAPGTR	26.97	2	8.76686e+07	86321300	1.51086e+08	7.42921e+07	2.60792e+07	8.86619e+07	5.91723e+07	2.36063e+07	3.39704e+08	6.87603e+07	1.02213e+07	1.34727e+08	3.60453e+07	6.51255e+07	1.44466e+08	3.84727e+07	1.19892e+08	2.38583e+07	5.28183e+07	6.12212e+07	4.27648e+07	8.71802e+07	6.66231e+07	38974500	4.55184e+07	1.82843e+07	4.13803e+07	1.91504e+07	1.0297e+07	3.75779e+07	5.57809e+07	6.69895e+06	5.0269e+07	2.10861e+07	9.45011e+06	4474850	4.26445e+07	2.85099e+07	2.74595e+07	6.46724e+07	9.27321e+06	6.0621e+06	1.23193e+07	6.72233e+07	8.21203e+07	2.9386e+07
TKT_HUMAN	HQPTAIIAK	19.2	2	7.0285e+07	6.63803e+07	1.14539e+08	1.77665e+08	4.08044e+07	8.78239e+07	130390354	5.31226e+07	4.91345e+08	2.94624e+08	4.96887e+07	1.59443e+08	5.50465e+07	1.06577e+08	3.51792e+08	3.90784e+07	2.29867e+08	5.43146e+07	6.59534e+07	1.55023e+08	9.3434e+07	2.25018e+08	1.18328e+08	5.90264e+07	2.30379e+07	2.60315e+07	4.43837e+07	4.40583e+07	7.3539e+07	3.05986e+07	8.62596e+07	9.91852e+06	1.20305e+08	2.39702e+07	3.72901e+07	1.14539e+07	5.13824e+07	6.30437e+07	5.43146e+07	4.78486e+07	2.5266e+07	2.08206e+07	7.82389e+07	2.03033e+08	1.40458e+08	5.39915e+07
BLVRB_HUMAN	LPSEGPRPAHVVVGDVLQAADVDK	51.88	3	250799412	4.09722e+07	1.80029e+08	7.44949e+07	1.29124e+07	9.83616e+07	1.66867e+08	2.48335e+07	1.9021e+08	5.39082e+07	1.12007e+07	1.04789e+08	1.94953e+07	9.74336e+07	1.2617e+08	4.62473e+07	2.27758e+08	2.50722e+07	5.72771e+07	6.45043e+07	3.78245e+07	4.3228e+07	2.10466e+07	2.1529e+07	1.81519e+07	5.95959e+07	1.55943e+07	1.02058e+07	1.33098e+07	1.96053e+07	4.20991e+07	6.16458e+06	7.42953e+07	6.79812e+06	6.48105e+06	6.65488e+06	1.96214e+07	2.42347e+06	2.97192e+07	2.72877e+07	1.4657e+06	3.07999e+07	3.89052e+07	7.59192e+07	8.58885e+07	2.50775e+07
RINI_HUMAN	ELALGSNK	21.45	2	5.53037e+07	6.48266e+07	7.05404e+07	6.92707e+07	3.11083e+07	5.48439e+07	6.6816e+07	3.54719e+07	1.33321e+08	8.68166e+07	2.08405e+07	7.54782e+07	4.09113e+07	6.1213e+07	1.09755e+08	1.99879e+07	6.36782e+07	3.11893e+07	6.56276e+07	8.82615e+07	7.08258e+07	7.64572e+07	8.53375e+07	2.93448e+07	3.28013e+07	3.67515e+07	2.96975e+07	2.24318e+07	2.20791e+07	3.45946e+07	4.75667e+07	1.18889e+07	4.29715e+07	2.24394e+07	1.41081e+07	9.66403e+06	4.72929e+07	3.46548e+07	3.55212e+07	4.85167e+07	1.95475e+07	1.5638e+07	4.59176e+07	1.07213e+08	6.42558e+07	3.38401e+07
SYNC_HUMAN	EGIDPTPYYWYTDQR	56.64	2	4.79398e+06	2.90619e+06	1.03497e+07	7.21167e+06	985291	3.31998e+06	4.84576e+06	1.39313e+06	2.1693e+07	1.3403e+07	3.42955e+06	7.33586e+06	2.08442e+06	2.56666e+06	2.34079e+07	1.40653e+06	8.05421e+06	2.35882e+06	2.81103e+06	5.4754e+06	3.22657e+06	2.56659e+06	3.54434e+06	1.28336e+06	1.61455e+06	2.59984e+06	1.20884e+06	1.69735e+06	1.9623e+06	998923	2.52098e+06	697508	3.16333e+06	757579	1.35788e+06	836255	1.1088e+06	1.93106e+06	1.80884e+06	3.21435e+06	1.89439e+06	2.04105e+06	1.90661e+06	5.6465e+06	6.05085e+06	1.91668e+06
PURA2_HUMAN	VGIGAFPTEQDNEIGELLQTR	71.42	3	7.23281e+06	5.83541e+06	7.02215e+06	8.77769e+06	2.75268e+06	3.24712e+06	5.02288e+06	6.35794e+06	1.24994e+07	1.80039e+07	1.50501e+06	4.88742e+06	2.1404e+06	4.83557e+06	1.82185e+07	625730	1.3157e+07	3.08991e+06	4.58503e+06	8.45988e+06	5.63161e+06	5.60669e+06	3.93715e+06	4.53631e+06	1.55892e+06	4.60653e+06	2.92824e+06	1.93109e+06	1.24292e+06	1.22028e+06	2.75269e+06	754270	2.84992e+06	680313	1.57998e+06	450822	1.24295e+06	1.38797e+06	5.73129e+06	1.26587e+06	1.4104e+06	443552	5.90572e+06	7.351e+06	6.67096e+06	2.46814e+06
CYBP_HUMAN	SFDLLVK	46.31	2	2.27638e+07	1.84014e+07	2.5064e+07	2.28431e+07	8.01096e+06	1.29307e+07	1.53685e+07	9.57442e+06	3.7596e+07	4.32184e+07	9.64013e+06	2.39536e+07	6.57383e+06	1.04177e+07	6.04778e+07	1.61336e+06	4.91955e+07	9.68631e+06	6.85986e+06	2.07782e+07	1.28794e+07	1.89448e+07	1.57364e+07	7.82853e+06	5.99632e+06	3.81512e+06	6.30566e+06	6.43256e+06	6.22634e+06	6.78086e+06	1.21088e+07	2.60304e+06	2.11375e+07	3.63026e+06	5.44111e+06	1.84807e+06	5.43932e+06	7.42515e+06	7.11959e+06	1.12294e+07	1.97087e+06	2.857e+06	7.91405e+06	1.81809e+07	2.01099e+07	7.25193e+06
FSCN1_HUMAN	KVTGTLDANR	15.55	2	3.45143e+07	5.68611e+07	5.30439e+07	5.36801e+07	2.09949e+07	4.79779e+07	6.51098e+07	3.01942e+07	2.18697e+08	1.13122e+08	2.56201e+07	6.8631e+07	3.36705e+07	5.45945e+07	1.44285e+08	1.77042e+07	9.21e+07	1.6856e+07	3.45375e+07	7.49399e+07	4.84394e+07	1.10998e+08	5.14804e+07	2.63231e+07	2.56074e+07	1.40761e+07	3.22876e+07	2.15516e+07	2.71184e+07	1.8403e+07	5.83711e+07	7.09113e+06	5.79544e+07	1.52842e+07	1.70186e+07	9.94075e+06	2.08239e+07	1.52921e+07	1.67474e+07	3.17137e+07	5.07202e+06	8.66696e+06	4.8005e+07	8.12392e+07	6.38283e+07	2.65994e+07
G6PI_HUMAN	EWFLQAAK	47.04	2	1.05098e+08	4.46771e+07	1.05736e+08	5.27615e+07	3.76564e+06	8.05954e+07	8.27046e+07	6.90922e+07	1.26798e+08	2.00901e+08	2.02705e+07	1.02757e+08	4.89816e+07	4.97007e+07	174474619	1.62188e+07	1.42981e+08	5.23156e+07	7.28206e+07	9.62075e+07	8.84488e+07	5.4089e+07	4.46678e+07	8.85032e+06	3.23377e+07	3.53162e+07	1.34457e+07	6.02077e+06	1.83389e+07	1.05197e+07	8.22598e+07	4.68301e+06	9.73376e+07	9.07819e+06	5.27615e+06	1.39776e+07	1.82461e+07	1.984e+07	5.18722e+07	4.77712e+07	1.15937e+07	8.09118e+06	3.4914e+07	7.68108e+07	7.98288e+07	2.88848e+07
AL1L1_HUMAN	FADGDLDAVLSR	52.79	2	2.13917e+07	1.12588e+07	4.46599e+07	3.23503e+07	2.6871e+06	1.21121e+07	7.2691e+06	1.15359e+07	8.10633e+07	4.63974e+07	4.71777e+06	4.20328e+07	1.1156e+07	1.23044e+07	5.3501e+07	1.95469e+06	5.65664e+07	2.41646e+07	9.6189e+06	3.17241e+07	1.57448e+07	2.22877e+07	2.53897e+07	3.4602e+06	5.2466e+06	4.57858e+06	3.70039e+06	2.85223e+06	6.47756e+06	8.63035e+06	2.62633e+07	1.83296e+06	1.76518e+07	3.17806e+06	2.91978e+06	1.6663e+06	2.49983e+06	8.39373e+06	8.70654e+06	2.39299e+07	1.32553e+06	3.38877e+06	3.44091e+06	2.09061e+07	2.52995e+07	7.66902e+06
SCRN1_HUMAN	MDAEHPELR	23.69	2	3.51503e+07	3.4476e+07	5.89211e+07	1.0621e+08	1.97246e+07	6.14999e+07	7.07185e+07	3.78039e+07	2.09048e+08	184091122	2.71219e+07	1.2644e+08	4.49533e+07	4.99424e+07	1.52028e+08	1.41359e+07	1.09576e+08	1.39199e+07	3.88611e+07	8.48892e+07	8.75967e+07	1.0639e+08	8.37743e+07	19303178	2.86597e+07	2.3265e+07	1.82074e+07	1.60157e+07	2.75639e+07	7.45989e+06	5.76316e+07	4.2605e+06	5.59552e+07	6.0742e+06	8.76651e+06	4.89744e+06	1.81366e+07	2.53553e+07	4.39576e+07	5.98843e+07	6.24326e+06	2.53234e+06	4.65059e+07	1.1722e+08	7.64031e+07	2.84712e+07
HS105_HUMAN	NAVEEYVYEFR	55.66	2	3.49614e+07	4.78104e+07	3.71128e+07	4.42246e+07	1.93632e+07	2.56297e+07	1.59743e+07	1.9296e+07	5.61772e+07	8.35642e+07	1.37742e+07	7.17156e+07	1.4668e+07	2.01855e+07	9.81495e+07	4.87044e+06	4.49868e+07	4.66079e+07	2.12775e+07	4.04881e+07	3.01128e+07	3.13286e+07	1.86432e+07	2.82081e+07	8.18753e+06	1.3865e+07	1.78691e+07	7.64967e+06	1.52396e+07	7.14387e+06	1.5298e+07	5.77744e+06	4.04127e+07	5.90353e+06	1.33272e+07	8.84493e+06	5.68526e+06	16657263	1.72652e+07	2.93832e+07	6.38326e+06	7.25462e+06	1.17128e+07	4.09339e+07	3.65618e+07	1.53811e+07
NHLC2_HUMAN	SENAVVDGPFLVEK	49.37	2	1.35078e+07	1.2157e+07	2.05994e+07	1.29168e+07	3.19966e+06	1.02167e+07	1.00761e+07	2.49157e+06	4.6011e+07	1.12711e+07	2.07464e+06	1.25791e+07	5.06574e+06	9.16894e+06	2.64547e+07	5.4713e+06	1.77967e+07	2.59836e+06	5.91849e+06	1.24969e+07	7.36202e+06	1.34042e+07	6.31031e+06	3.65555e+06	2.97172e+06	1.51119e+06	5.96876e+06	1.35922e+06	2.92106e+06	6.19697e+06	7.33929e+06	2.10823e+06	6.59871e+06	2.53292e+06	1.35078e+06	457577	7.19987e+06	3.62946e+06	3.07267e+06	6.82585e+06	1.56933e+06	230965	2.72209e+06	1.47034e+07	1.17021e+07	4.04408e+06
IPYR_HUMAN	DKDFAIDIIK	48.59	2	8.85394e+06	8.227e+06	7.85596e+06	1.05556e+07	2.86602e+06	5.18303e+06	5.3665e+06	1.69999e+06	2.86602e+07	9.48042e+06	2.13826e+06	8.07347e+06	3.52729e+06	4.45696e+06	2.5125e+07	2.76375e+06	1.70375e+07	3.00075e+06	2.35609e+06	4.42822e+06	1.68073e+06	7.9048e+06	3.53797e+06	5.77042e+06	2.25187e+06	1.77847e+06	2.55894e+06	451654	4.08151e+06	1.34228e+06	4.47387e+06	179152	6.21395e+06	1.25312e+06	912263	3.33942e+06	1.20163e+06	1.98771e+06	1.64236e+06	2.21795e+06	1.36223e+06	1.61933e+06	1.24328e+06	6.25477e+06	7.59911e+06	2.48268e+06
SCRN1_HUMAN	DSLEKQEESITVQTMMNTLR	66.57	3	2.72647e+07	1.61609e+07	4.8043e+07	2.4846e+07	6.29946e+06	1.85495e+07	2.23119e+07	1.06577e+07	6.25548e+07	5.23941e+07	6.33097e+06	2.90237e+07	7.32921e+06	1.63257e+07	5.19158e+07	3.29779e+06	4.4717e+07	3.68468e+06	1.16443e+07	2.13747e+07	1.30753e+07	1.27712e+07	1.01776e+07	8.56418e+06	5.28803e+06	5.81573e+06	6.72821e+06	5.25504e+06	5.5189e+06	6.53338e+06	1.46836e+07	2.17516e+06	1.86203e+07	3.13432e+06	2.78144e+06	697008	6.8568e+06	2.45049e+06	1.0428e+07	1.3111e+07	1.76364e+06	447170	1.13045e+07	1.86023e+07	2.26413e+07	7.17901e+06
FHL1_HUMAN	AIVAGDQNVEYK	29.36	2	7.01391e+07	3.74667e+07	9.14471e+07	8.0438e+07	2.21071e+07	3.63364e+07	7.27911e+07	4.35698e+07	1.94436e+08	1.19578e+08	2.01762e+07	4.32376e+07	2.48699e+07	6.91879e+07	1.68112e+08	2.81314e+07	125084490	2.95681e+07	2.65243e+07	1.26316e+08	2.94231e+07	7.27606e+07	2.46401e+07	2.11305e+07	2.28174e+07	4.11956e+07	2.45043e+07	1.20746e+07	2.45043e+07	3.0567e+07	5.39932e+07	5.12874e+06	52696967	1.33739e+07	6.37466e+06	8.47883e+06	1.88387e+07	1.82626e+07	3.07276e+07	1.57986e+07	1.28418e+07	1.01024e+07	4.78307e+07	9.23277e+07	6.7667e+07	2.68367e+07
PLST_HUMAN	ANDDIIVNWVNR	56.48	2	3.57826e+07	1.74633e+07	3.01327e+07	2.84206e+07	9.14254e+06	8.92847e+06	9.7581e+06	5.80404e+06	4.69111e+07	1.03508e+07	6.67019e+06	1.05122e+07	4.94495e+06	1.21984e+07	1.82241e+07	7.64237e+06	1.91454e+07	5.98057e+06	7.62025e+06	1.35961e+07	5.17495e+06	8.44483e+06	1.32691e+07	8.42346e+06	7.37909e+06	4.04052e+06	1.21216e+07	8.76588e+06	3.62962e+06	5.82749e+06	6.99181e+06	3.25097e+06	8.55413e+06	4.2294e+06	6.43744e+06	2.55101e+06	7.86283e+06	2.36e+06	5.48772e+06	8.86186e+06	2.3837e+06	2.67277e+06	6.76724e+06	1.2037e+07	1.46138e+07	6.22074e+06
UBC12_HUMAN	DINELNLPK	42.58	2	8.58085e+06	9.00989e+06	1.37294e+07	8.43783e+06	2.15951e+06	8.99305e+06	8.30809e+06	9.7649e+06	1.80198e+07	3.15935e+07	4.6941e+06	7.36523e+06	5.6894e+06	9.1148e+06	3.12535e+07	2.44803e+06	2.28852e+07	5.51006e+06	6.97119e+06	1.28333e+07	8.57316e+06	7.64015e+06	1.25341e+07	2.11661e+06	4.39768e+06	3.31793e+06	6.83607e+06	1.95929e+06	2.23102e+06	2.1973e+06	8.10848e+06	2.61739e+06	9.70274e+06	1.32724e+06	2.73872e+06	623541	5.21537e+06	5.98537e+06	6.23182e+06	6.77755e+06	1.05712e+06	2.71102e+06	5.93256e+06	1.39952e+07	1.11352e+07	4.57524e+06
KAD1_HUMAN	ATEPVIAFYEK	47.57	2	113420000	1.37966e+08	1.95523e+08	2.11604e+08	5.08697e+07	1.19499e+08	1.0913e+08	9.52967e+07	3.191e+08	293479307	5.14686e+07	1.90444e+08	6.94166e+07	9.16143e+07	2.63486e+08	2.82414e+07	3.87709e+08	4.76099e+07	6.22745e+07	1.4735e+08	8.89923e+07	8.41711e+07	7.07117e+07	7.24534e+07	4.70608e+07	6.29735e+07	6.37353e+07	4.83305e+07	4.6553e+07	4.00882e+07	9.42403e+07	1.43023e+07	132181322	3.01111e+07	3.18253e+07	2.64082e+07	6.70829e+07	4.2186e+07	4.68063e+07	8.2564e+07	1.19929e+07	3.79674e+07	6.02657e+07	1.29571e+08	1.40408e+08	5.66047e+07
CSN2_HUMAN	WTNQLNSLNQAVVSK	46.99	2	6.32471e+06	2.85736e+06	8.81286e+06	4.7034e+06	1.81394e+06	5.29818e+06	3.61958e+06	1.98736e+06	3.00183e+06	7.39796e+06	1.35622e+06	7.89786e+06	2.05768e+06	5.29723e+06	6.34713e+06	1.02127e+06	6.32075e+06	3.39474e+06	4.08363e+06	4.17063e+06	5.36198e+06	1.93173e+06	1.31386e+06	2.87341e+06	1.47523e+06	1.97447e+06	810655	1.99052e+06	1.15097e+06	719339	3.09877e+06	338533	3.42046e+06	361309	357972	985628	706297	295797	4.08363e+06	1.30676e+06	1.05109e+06	1.1008e+06	5.21994e+06	5.7881e+06	4.19008e+06	1.86237e+06
TWF1_HUMAN	HQTLQGVAFPISR	43.22	3	1.44969e+07	1.7454e+07	1.73819e+07	1.65885e+07	8.79914e+06	1.0355e+07	8.62694e+06	5.40841e+06	3.5485e+07	2.10182e+07	5.91121e+06	1.42806e+07	4.70081e+06	9.43359e+06	3.58875e+07	6.84171e+06	2.37691e+07	5.1323e+06	5.9347e+06	1.34818e+07	5.859e+06	1.33531e+07	1.22933e+07	9.66462e+06	4.94771e+06	4.45005e+06	8.79914e+06	6.08727e+06	7.28453e+06	7.42611e+06	7.45654e+06	2.63007e+06	1.03745e+07	3.63071e+06	4.24811e+06	1.13235e+06	4.9424e+06	7.67574e+06	4.08767e+06	8.56897e+06	1.74105e+06	1.8016e+06	4.95063e+06	1.37618e+07	1.35866e+07	5.98388e+06
PGAM1_HUMAN	YADLTEDQLPSCESLK	46.2	2	1.03886e+08	7.18707e+07	1.2414e+08	1.25447e+08	2.74415e+07	6.08014e+07	7.35045e+07	9.85764e+07	1.31981e+08	2.20816e+08	4.06978e+07	1.64649e+08	3.65018e+07	4.22954e+07	1.49718e+08	2.76979e+07	1.70667e+08	6.28772e+07	8.78784e+07	1.02475e+08	1.03598e+08	4.64094e+07	4.05708e+07	4.19464e+07	5.18776e+07	5.24656e+07	2.81603e+07	3.63274e+07	3.96596e+07	3.05872e+07	6.66785e+07	1.39338e+07	6.9287e+07	2.13684e+07	2.09732e+07	2.73109e+07	4.86584e+07	1.91626e+07	58835112	5.62901e+07	1.70667e+07	2.3055e+07	6.06316e+07	9.89568e+07	9.19348e+07	4.20587e+07
LGUL_HUMAN	RFEELGVK	26.3	2	1.56625e+07	2.94015e+07	4.12171e+07	4.81965e+07	2.63789e+07	2.30843e+07	1.85162e+07	2.7327e+07	1.40688e+08	8.37232e+07	2.35569e+07	3.89089e+07	1.62942e+07	2.09734e+07	1.40244e+08	6.86057e+06	7.53431e+07	1.78972e+07	1.59686e+07	4.25573e+07	2.09058e+07	5.99145e+07	4.32001e+07	1.73112e+07	1.52778e+07	1.04966e+07	1.09363e+07	20828374	2.74781e+07	7.3058e+06	3.01901e+07	6.76422e+06	2.09969e+07	6.88979e+06	1.1266e+07	1.01119e+07	8.61678e+06	1.85915e+07	7.25145e+06	2.16515e+07	6.08145e+06	9.8486e+06	1.28829e+07	5.86288e+07	4.24704e+07	1.61622e+07
PGAM1_HUMAN	FSGWYDADLSPAGHEEAK	46.28	3	2.33951e+08	2.7567e+08	3.56653e+08	4.00007e+08	8.34371e+07	2.49947e+08	2.66644e+08	2.75118e+08	6.11054e+08	7.53214e+08	9.88933e+07	4.35182e+08	1.63938e+08	165902416	539182852	5.65753e+07	4.22271e+08	1.24122e+08	1.89809e+08	2.77249e+08	2.32036e+08	1.24975e+08	2.25211e+08	1.41516e+08	1.16976e+08	1.79144e+08	112885503	1.03069e+08	1.16158e+08	8.56641e+07	2.29345e+08	4.34206e+07	2.50586e+08	5.45733e+07	6.56045e+07	5.39069e+07	1.3674e+08	9.3838e+07	1.22842e+08	1.57818e+08	2.8514e+07	4.00944e+07	1.74453e+08	2.59334e+08	2.85263e+08	1.22214e+08
PGAM1_HUMAN	FSGWYDADLSPAGHEEAKR	42.41	3	1.00441e+08	132582238	1.72759e+08	2.02489e+08	4.70064e+07	1.05974e+08	1.34164e+08	1.47224e+08	3.11769e+08	3.82829e+08	6.06415e+07	2.21774e+08	7.31568e+07	7.71419e+07	2.68319e+08	1.74408e+07	1.8094e+08	6.23278e+07	8.53702e+07	1.39577e+08	8.15928e+07	6.7994e+07	1.205e+08	7.9469e+07	3.97747e+07	6.51662e+07	5.13455e+07	5.27918e+07	6.32377e+07	3.5796e+07	8.94406e+07	1.58757e+07	1.16961e+08	2.46413e+07	3.03734e+07	2.37041e+07	6.35246e+07	4.79735e+07	6.30833e+07	7.55489e+07	8.21594e+06	2.31557e+07	7.02605e+07	1.32588e+08	1.3887e+08	5.58537e+07
SYNJ1_HUMAN	GSVPLFWEQPGLQVGSHR	59.79	3	2.6107e+07	2.48862e+07	4.04753e+07	3.27747e+07	9.39102e+06	1.78641e+07	2.47137e+07	17412026	6.91179e+07	7.44243e+07	9.11687e+06	3.24929e+07	1.16134e+07	1.58547e+07	6.80377e+07	3.09603e+06	3.72261e+07	9.15641e+06	1.2849e+07	2.855e+07	1.89132e+07	1.02972e+07	14290000	9.32528e+06	7.6349e+06	8.69608e+06	9.34406e+06	5.59705e+06	6.60189e+06	5.08858e+06	1.65887e+07	4.61223e+06	2.20659e+07	5.56922e+06	5.67218e+06	3.70945e+06	8.36427e+06	8.73611e+06	1.35695e+07	1.39898e+07	1.76674e+06	1.72321e+06	2.31462e+07	2.16151e+07	2.64635e+07	9.6865e+06
CAH2_HUMAN	AVQQPDGLAVLGIFLK	85.01	3	4.37272e+07	3.69054e+07	3.14255e+07	1.45385e+07	1.34201e+07	2.19682e+07	2.5358e+07	1.37752e+07	8.85728e+07	2.44248e+07	1.1008e+07	2.52746e+07	8.58907e+06	1.99228e+07	7.88274e+07	1.2445e+07	5.74769e+07	7.24366e+06	7.79481e+06	2.28333e+07	1.03931e+07	3.84229e+07	1.57077e+07	1.50976e+07	7.97379e+06	6.96728e+06	1.02552e+07	1.05907e+07	1.02999e+07	1.18075e+07	2.20501e+07	5.59709e+06	2.50805e+07	5.87114e+06	9.51711e+06	6.47521e+06	7.72077e+06	6.73188e+06	5.07843e+06	8.10975e+06	4.60602e+06	1.83454e+07	6.81061e+06	2.28333e+07	2.73937e+07	1.08485e+07
PTN11_HUMAN	ESQSHPGDFVLSVR	40.04	3	9.2434e+06	1.13515e+07	1.4757e+07	1.16759e+07	8.59474e+06	5.73196e+06	7.39323e+06	3.08956e+06	6.81093e+07	2.31214e+07	5.90644e+06	2.1676e+07	5.44609e+06	5.94682e+06	5.87229e+07	2.71258e+06	4.04939e+07	1.23569e+07	8.01529e+06	3.19359e+07	8.68323e+06	3.02661e+07	1.04157e+07	4.8217e+06	2.12977e+06	2.19463e+06	4.70278e+06	4.84333e+06	5.94605e+06	3.87732e+06	7.47292e+06	863342	9052627	2.55669e+06	3.14059e+06	654065	4.73957e+06	5.15567e+06	6.4498e+06	5.19741e+06	4.16419e+06	1.67611e+06	6.55417e+06	3.23534e+07	1.76368e+07	5.64505e+06
IQGA1_HUMAN	SWVNQMESQTGEASK	40.1	2	2.56141e+07	1.22759e+07	2.5378e+07	2.03024e+07	5.34709e+06	1.59353e+07	1.61707e+07	3.21593e+06	6.99961e+07	1.3553e+07	6.38386e+06	1.42825e+07	6.08901e+06	1.65486e+07	3.04736e+07	1.37905e+07	2.01117e+07	6.60384e+06	9.02025e+06	1.25098e+07	6.90402e+06	8.46493e+06	1.22171e+07	9.86792e+06	6.62189e+06	2.45518e+06	7.11765e+06	5.83104e+06	6.30319e+06	9.57274e+06	1.09773e+07	3.01979e+06	1.10489e+07	5.35721e+06	2.99815e+06	1.75876e+06	1.13015e+07	3.61711e+06	7.7295e+06	8.02967e+06	2.34136e+06	2.59651e+06	4.99791e+06	1.27574e+07	1.61386e+07	6.49051e+06
PA2G4_HUMAN	AFFSEVER	38.2	2	1.84275e+07	3.94875e+07	5.20778e+07	5.25928e+07	11045062	2.70726e+07	3.96423e+07	1.85977e+07	8.52702e+07	5.7318e+07	1.32104e+07	6.00897e+07	2.36845e+07	2.9224e+07	5.44243e+07	1.10119e+07	5.84069e+07	2.37522e+07	3.07285e+07	2.91224e+07	2.42064e+07	3.34218e+07	6.55456e+07	1.22469e+07	1.48794e+07	1.7798e+07	2.47226e+07	6.40957e+06	1.64245e+07	2.69183e+07	2.8558e+07	5.50188e+06	2.9766e+07	1.54185e+07	1.15029e+07	5.47103e+06	2.72122e+07	1.71976e+07	2.04424e+07	2.83274e+07	6.52211e+06	7.98228e+06	7.36577e+06	3.56931e+07	3.732e+07	1.74457e+07
AKA12_HUMAN	QLLQTVNVPIIDGAK	60.74	2	1.07061e+07	5.29114e+06	2.25625e+07	2.97295e+07	8.52068e+06	1.23778e+07	1.55835e+07	1.74006e+07	7.16693e+07	4.68304e+07	7.11838e+06	3.01719e+07	9.33367e+06	1.53603e+07	4.58321e+07	4.46506e+06	2.2501e+07	9512311	14631386	3.66167e+07	1.46696e+07	1.42494e+07	2.2501e+07	4.49481e+06	2.62787e+06	7.9721e+06	2.75175e+06	5.707e+06	6.6095e+06	4.80403e+06	1.0603e+07	3.38835e+06	1.59176e+07	5.60902e+06	3.32687e+06	3.03488e+06	1.01365e+07	1.4555e+07	1.04674e+07	1.22629e+07	8.84378e+06	4.81346e+06	1.25303e+07	2.64358e+07	2.12015e+07	8.42343e+06
ENOPH_HUMAN	AEFFADVVPAVR	59.55	2	2.92564e+07	1.70662e+07	3.34154e+07	2.03648e+07	5.22026e+06	2.27162e+07	2.09952e+07	1.27484e+07	8.906e+07	6.71044e+07	7.98672e+06	5.01948e+07	1.39721e+07	3.55001e+07	101076601	6.533e+06	9.68854e+07	2.24939e+07	1.98475e+07	4.27825e+07	2.39641e+07	2.45521e+07	1.74952e+07	7.84474e+06	1.40546e+07	7.04162e+06	1.18747e+07	8.10288e+06	1.40546e+07	6.91485e+06	2.60597e+07	3.7076e+06	2.24993e+07	5.82698e+06	8.69088e+06	5.86563e+06	4.19098e+06	5.61612e+06	1.42167e+07	1.77893e+07	1.85979e+06	1.3217e+06	1.80833e+07	4.04302e+07	3.39666e+07	1.17165e+07
CBR1_HUMAN	GIGLAIVR	41.81	2	1.97468e+08	2.15944e+08	2.21718e+08	2.28647e+08	9.12278e+07	1.8241e+08	2.12669e+08	1.33545e+08	5.71617e+08	2.87293e+08	1.08189e+08	206706087	1.58651e+08	1.82004e+08	3.07579e+08	4.74482e+07	4.11043e+08	6.17706e+07	1.22171e+08	1.79546e+08	1.49574e+08	1.04245e+08	1.9182e+08	6.00487e+07	8.09503e+07	1.24717e+08	7.36751e+07	3.81078e+07	165133913	9.13137e+07	1.83473e+08	4.11761e+07	2.16408e+08	5.83089e+07	5.65843e+07	6.38595e+07	9.77576e+07	104930061	7.21608e+07	1.24455e+08	1.83827e+07	3.0029e+07	1.04245e+08	178118493	1.98838e+08	9.44683e+07
PSA_HUMAN	LNLGTVGFYR	51.78	2	2.46203e+07	2.82925e+07	4.48173e+07	3.97263e+07	1.87782e+07	2.56255e+07	2.61421e+07	2.64972e+07	8.11218e+07	7.49228e+07	1.96638e+07	2.97113e+07	1.50335e+07	2.61579e+07	9.72945e+07	9.25095e+06	6.09627e+07	11973508	1.42733e+07	4.16152e+07	1.84348e+07	2.59183e+07	2.93862e+07	1.19346e+07	1.59406e+07	1.16842e+07	1.73594e+07	1.88616e+07	2.09481e+07	1.12743e+07	2.97901e+07	9.3752e+06	3.34215e+07	7.63934e+06	1.22684e+07	6.55985e+06	1.40359e+07	1.71024e+07	1.10061e+07	1.39995e+07	6.13277e+06	9.32692e+06	1.44741e+07	3.74172e+07	3.43574e+07	1.57406e+07
G6PI_HUMAN	MIPCDFLIPVQTQHPIR	62.28	3	7.66077e+07	9.02269e+07	1.60025e+08	1.62862e+08	3.02459e+07	1.34213e+08	1.05488e+08	1.13602e+08	2.76355e+08	4.53406e+08	4.59149e+07	2.94514e+08	7.62874e+07	6.31499e+07	2.52846e+08	1.54175e+07	2.64633e+08	1.94611e+07	7.04908e+07	1.37117e+08	1.1405e+08	6.13574e+07	8.54788e+07	4.73833e+07	5.22067e+07	5.53845e+07	2.8657e+07	2.55926e+07	4.56809e+07	1.32801e+07	1.17736e+08	8.77768e+06	1.16617e+08	1.81686e+07	3.21185e+07	1.06683e+07	2.28178e+07	3.88753e+07	3.95779e+07	8.94601e+07	1.34776e+07	1.22012e+07	6.48702e+07	9.36754e+07	1.34946e+08	4.5106e+07
HS105_HUMAN	VLGTAFDPFLGGK	62.45	2	4.02776e+07	4.50162e+07	5.26707e+07	4.25558e+07	1.90453e+07	3.51161e+07	3.17514e+07	2.61927e+07	9.47709e+07	9.21431e+07	1.98217e+07	6.96201e+07	2.19553e+07	2.44906e+07	1.27945e+08	6.24865e+06	1.06454e+08	4.0554e+07	2.04741e+07	4.73553e+07	3.21053e+07	4.11173e+07	2.87258e+07	2.48774e+07	1.47624e+07	1.82252e+07	2.44217e+07	1.99566e+07	1.39423e+07	1.2086e+07	2.56261e+07	1.05907e+07	4.65637e+07	7.91094e+06	1.96832e+07	8.903e+06	1.23422e+07	2.07839e+07	1.8362e+07	3.52031e+07	5.23823e+06	7.60388e+06	1.66722e+07	4.506e+07	4.63655e+07	1.94674e+07
PDC6I_HUMAN	TSEVDLAKPLVK	35.38	3	1.53158e+07	2.10593e+07	1.72963e+07	2.48222e+07	9.04426e+06	1.87459e+07	1.71857e+07	1.41385e+07	4.03361e+07	6.56045e+07	8.21456e+06	2.02671e+07	9.69338e+06	1.51389e+07	4.39575e+07	6.28355e+06	2.67549e+07	8.00075e+06	1.05991e+07	1.97961e+07	1.57442e+07	1.72878e+07	2.67549e+07	1.31373e+07	9.83645e+06	1.06287e+07	1.22791e+07	1.03646e+07	4.64096e+06	5.58748e+06	1.46815e+07	4.74894e+06	1.2926e+07	4.8808e+06	3.97419e+06	3.14899e+06	9.39341e+06	1.24513e+07	5.17091e+06	2.54172e+07	5.68542e+06	4.99082e+06	7.7435e+06	2.1867e+07	2.05235e+07	9.69307e+06
FKBP4_HUMAN	TQLAVCQQR	22.69	2	3.49155e+07	4.81593e+07	7.65733e+07	5.92359e+07	1.28585e+07	6.00528e+07	6.85033e+07	2.2322e+07	1.22325e+08	1.84123e+08	1.69931e+07	1.14619e+08	3.43194e+07	4.46252e+07	1.11563e+08	1.92632e+07	8.81386e+07	4.27709e+07	3.92576e+07	6.43091e+07	5.26998e+07	6.35453e+07	3.74245e+07	1.50739e+07	25765217	1.85413e+07	2.67766e+07	1.65186e+07	2.28757e+07	1.97046e+07	5.05224e+07	9.16843e+06	5.33511e+07	1.56695e+07	1.753e+07	5.29752e+06	3.00105e+07	2.26075e+07	3.95631e+07	5.23943e+07	6.56075e+06	9.54707e+06	2.5968e+07	62323297	6.16781e+07	2.5989e+07
SNX2_HUMAN	QFLESSELPR	41.32	2	4.49757e+07	6.45e+07	6.60689e+07	8.9777e+07	2.02216e+07	2.85284e+07	3.39222e+07	2.31991e+07	1.15926e+08	6.8681e+07	8.93519e+06	5.4825e+07	2.22917e+07	3.61867e+07	5.93797e+07	9.98977e+06	3.98815e+07	1.3555e+07	2.08428e+07	3.11574e+07	2.58755e+07	2.72998e+07	4.77153e+07	4.75034e+07	1.08081e+07	2.00473e+07	1.27257e+07	1.00236e+07	8.80338e+06	1.4028e+07	3.01891e+07	5.39403e+06	2.74078e+07	8.04062e+06	7.57439e+06	5.03797e+06	2.24246e+07	1.42196e+07	20486736	2.49259e+07	1.15846e+07	1.1917e+07	2.58755e+07	3.29972e+07	4.14667e+07	1.7715e+07
PPIA_HUMAN	ALSTGEKGFGYK	26.46	3	2.07418e+07	2.71701e+07	2.48559e+07	2.77272e+07	7.45677e+06	1.4749e+07	2.2597e+07	8.3451e+06	46711973	5.72659e+07	5.654e+06	2.96985e+07	8.57407e+06	3.6528e+07	4.95895e+07	7.68195e+06	6.33021e+07	7.5404e+06	1.024e+07	5.02461e+07	3.02081e+07	2.21092e+07	3.29543e+07	9.08526e+06	8.18531e+06	3.25698e+06	5.31402e+06	2.16846e+06	2.67844e+06	3.81326e+06	1.76074e+07	1.40447e+06	1.28677e+07	6.18649e+06	2.18989e+06	1.29851e+06	9.25376e+06	3.83071e+07	6.70258e+06	23505569	1.76874e+07	3.13718e+07	4.60337e+06	1.26139e+07	2.66064e+07	1.0481e+07
PTPA_HUMAN	TGPFAEHSNQLWNISAVPSWSK	63.13	3	3.39089e+07	2.86684e+07	4.03824e+07	3.19052e+07	5.20964e+06	1.93751e+07	2.20335e+07	1.70189e+07	6.62765e+07	4.65205e+07	5.42841e+06	2.43528e+07	1.07029e+07	2.26105e+07	4.00915e+07	9.85414e+06	3.80639e+07	1.16147e+07	1.49496e+07	2.38043e+07	1.65595e+07	1.35696e+07	1.39146e+07	8.97044e+06	1.29316e+07	2.03453e+07	5.34836e+06	4.50063e+06	5.1634e+06	5.8129e+06	2.63331e+07	3.46265e+06	2.80673e+07	4.98638e+06	6.16525e+06	3.11345e+06	9.31418e+06	7.72777e+06	1.52945e+07	9.9357e+06	1.7077e+06	3.3579e+06	1.69045e+07	2.10444e+07	2.42094e+07	1.04994e+07
ERF1_HUMAN	GFGGIGGILR	51.81	2	1.09076e+07	6.6038e+06	1.36168e+07	1.10628e+07	2.3706e+06	7.38856e+06	5.31637e+06	2.84861e+06	3.52767e+07	1.56152e+07	3.9675e+06	1.04701e+07	4.06743e+06	4.59736e+06	2.92984e+07	2.53244e+06	2.04371e+07	3.67074e+06	3.34335e+06	8.29388e+06	3.37311e+06	7.95657e+06	6.60733e+06	1.94728e+06	3.72522e+06	2.72336e+06	4.57186e+06	2.6387e+06	4.23321e+06	2.83758e+06	7.66532e+06	1.81802e+06	8.45389e+06	1.34872e+06	2.48348e+06	1.04842e+06	1.19999e+06	4.08742e+06	2.45047e+06	4.22631e+06	1.45341e+06	1.37901e+06	3.33343e+06	8.79985e+06	9.5488e+06	3.44881e+06
PPCE_HUMAN	YFYFYNTGLQNQR	54	2	1.90448e+07	1.9521e+07	1.59501e+07	1.29346e+07	3.92006e+06	1.81045e+07	1.96428e+07	1.31161e+07	4.12638e+07	2.97542e+07	5.22775e+06	1.34107e+07	8.32806e+06	1.3907e+07	3.84851e+07	4.32355e+06	2.18929e+07	8.35341e+06	1.34003e+07	2.3755e+07	1.70897e+07	1.13815e+07	1.5593e+07	4.83263e+06	1.07127e+07	9.99855e+06	6.16577e+06	3.23762e+06	5.41191e+06	5.31433e+06	1.4195e+07	1.94214e+06	2.05565e+07	4.05842e+06	8.41147e+06	2.15048e+06	8.6058e+06	1.35047e+06	7.06559e+06	1.09987e+07	506425	2.40857e+06	8.70147e+06	1.60803e+07	1.6887e+07	7.27166e+06
CRK_HUMAN	HGVFLVR	28.31	2	4.80994e+07	5.78613e+07	4.79219e+07	3.36341e+07	7.35691e+06	4.8693e+07	4.62498e+07	1.82922e+07	120692304	5.87787e+07	1.14146e+07	5.40453e+07	2.61027e+07	4.3706e+07	8.03941e+07	1.51017e+07	5.52536e+07	1.39137e+07	2.39477e+07	3.61891e+07	3.59884e+07	3.19748e+07	4.30791e+07	1.65064e+07	3.03506e+07	1.84588e+07	2.12986e+07	1.26904e+07	8.47508e+06	1.47845e+07	2.56308e+07	3.61918e+06	3.52506e+07	1.30205e+07	5.56427e+06	1.93463e+06	1.82108e+07	1.37799e+07	1.48502e+07	3.94668e+07	2.99012e+06	8.17432e+06	1.85962e+07	3.89317e+07	4.16822e+07	1.72659e+07
TXD17_HUMAN	SWCPDCVQAEPVVR	43.44	2	1.75019e+07	1.70473e+07	1.89225e+07	1.12512e+07	3.66517e+06	1.75451e+07	8.65624e+06	6.02497e+06	4.27887e+07	2.88971e+07	5.17563e+06	2.14228e+07	7.17778e+06	9.68168e+06	2.53331e+07	2.62515e+06	2.47223e+07	5.99669e+06	8.15224e+06	1.13804e+07	7.51885e+06	9.92979e+06	9.83785e+06	6.7621e+06	8.06906e+06	6.70527e+06	5.90973e+06	3.09693e+06	5.96656e+06	2.71283e+06	1.2447e+07	2.76871e+06	7.4462e+06	3.88167e+06	3.93224e+06	3.10261e+06	6.04627e+06	3.25885e+06	4.40302e+06	7.00806e+06	289619	1.92058e+06	3.36101e+06	1.27698e+07	1.39676e+07	5.32658e+06
PROF1_HUMAN	DSLLQDGEFSMDLR	63.15	2	1.80088e+08	1.14718e+08	214000634	7.6362e+07	2.10492e+07	1.26539e+08	8.7871e+07	2.02134e+07	4.77116e+08	1.41263e+08	2.32663e+07	1.26295e+08	4.49372e+07	1.04359e+08	3.46762e+08	3.90355e+07	3.34466e+08	2.83741e+07	4.16894e+07	8.85305e+07	3.45562e+07	9.95473e+07	7.13316e+07	1.91782e+07	3.57837e+07	1.90613e+07	5.21553e+07	1.81257e+07	2.5493e+07	4.94096e+07	8.35271e+07	6.34013e+06	8.80325e+07	2.00829e+07	1.35651e+07	3.00536e+06	5.819e+07	5.57972e+07	2.78986e+07	5.96016e+07	1.25544e+07	7.40264e+06	1.77537e+07	8.24277e+07	1.23581e+08	3.59707e+07
TPIS_HUMAN	VTNGAFTGEISPGMIK	49.72	2	2.64057e+08	2.34717e+08	3.13655e+08	3.2553e+08	1.34823e+08	2.63729e+08	2.48747e+08	1.6312e+08	1159613905	636875442	1.55324e+08	3.88401e+08	1.37594e+08	2.36803e+08	1320016120	8.64011e+07	7.59801e+08	7.78639e+07	1.26215e+08	3.51173e+08	1.62007e+08	3.20247e+08	2.11614e+08	1.52985e+08	1.29234e+08	6.62936e+07	1.09674e+08	1.33425e+08	1.92803e+08	8.53172e+07	2.53148e+08	4.94845e+07	2.77111e+08	7.07293e+07	1.15263e+08	8.9416e+07	9.52012e+07	1.15226e+08	8.47712e+07	1.21505e+08	4.97638e+07	5.14907e+07	1.24959e+08	3.95599e+08	3.51232e+08	1.31591e+08
AK1A1_HUMAN	SPAQILLR	38.31	2	6.79064e+07	5.51686e+07	1.10165e+08	7.97836e+07	7.50499e+06	9.04183e+07	1.39476e+08	6.06819e+07	3.80414e+08	1.43596e+08	2.3738e+07	1.76436e+08	7.38852e+07	1.0118e+08	1.28161e+08	3.62561e+07	1.77887e+08	3.78776e+07	71768125	9.87578e+07	7.9129e+07	7.43751e+07	9.20104e+07	8.77878e+06	3.57176e+07	6.74761e+07	2.90905e+07	7.50499e+06	2.18609e+07	2.88449e+07	9.84823e+07	6.49556e+06	1.09976e+08	2.06783e+07	1.47174e+07	6.18818e+06	3.10285e+07	2.88299e+07	4.35516e+07	5.98068e+07	8.00491e+06	1.52737e+07	4.84588e+07	1.13633e+08	1.00286e+08	3.83047e+07
PEA15_HUMAN	ISEEDELDTK	25.66	2	7.87016e+07	9.7496e+07	1.66213e+08	1.25688e+08	4.62813e+07	1.15452e+08	1.05184e+08	6.04462e+07	2.46677e+08	270800196	4.64735e+07	2.16723e+08	6.81769e+07	9.35261e+07	2.21225e+08	2.63492e+07	1.43491e+08	3.2636e+07	9.33229e+07	1.48076e+08	1.12743e+08	4.33709e+07	1.3432e+08	5.30942e+07	6.28438e+07	5.27418e+07	5.18021e+07	3.17743e+07	3.47109e+07	3.35529e+07	8.35288e+07	8.16615e+06	1.3163e+08	2.83455e+07	23551754	1.39196e+07	3.9209e+07	4.24538e+07	5.35123e+07	1.03033e+08	6.50023e+06	2.1092e+07	5.3836e+07	1.20834e+08	1.17103e+08	5.00063e+07
SCRN1_HUMAN	SSPCIHYFTGTPDPSR	38.25	2	4.28567e+07	6.5146e+07	1.19589e+08	1.87993e+08	2.71286e+07	5.89338e+07	1.23604e+08	6.84039e+07	3.95994e+08	369293051	4.1956e+07	2.52673e+08	8.11755e+07	7.1592e+07	2.49293e+08	1.88568e+07	1.63402e+08	5.63916e+07	1.11007e+08	1.52302e+08	1.5763e+08	1.52746e+08	1.04347e+08	4.55556e+07	1.37737e+07	4.50903e+07	1.79151e+07	2.14051e+07	4.57418e+07	2.9192e+07	9.39963e+07	1.14001e+07	8.67216e+07	1.81529e+07	2.4802e+07	1.06095e+07	3.46774e+07	4.12058e+07	8.96938e+07	1.03459e+08	1.11451e+07	1.40757e+07	111895174	1.8072e+08	1.33579e+08	5.00584e+07
TPIS_HUMAN	IAVAAQNCYK	25.29	2	2.57703e+08	2.89639e+08	2.4351e+08	3.60164e+08	1.3484e+08	2.91691e+08	3.12822e+08	2.41822e+08	1308476757	1095556923	1.43496e+08	420486768	2.25632e+08	2.1153e+08	1198926415	1.80984e+08	4.81677e+08	1.79002e+08	1.85511e+08	5.82569e+08	3.20576e+08	6.85088e+08	2.89657e+08	1.65445e+08	1.34396e+08	1.14436e+08	1.2863e+08	1.32622e+08	2.86091e+08	6.47324e+07	3.47184e+08	3.2478e+07	2.86133e+08	9.68829e+07	1.62783e+08	8.47183e+07	7.63647e+07	1.60451e+08	1.25627e+08	2.05038e+08	8.9094e+07	1.04472e+08	222938377	7.61571e+08	4.19189e+08	1.80099e+08
RINI_HUMAN	LGDVGMAELCPGLLHPSSR	55.88	3	1.25231e+08	1.46558e+08	1.67339e+08	1.99603e+08	3.92645e+07	1.03606e+08	1.14333e+08	6.10181e+07	306787781	2.0192e+08	4.20849e+07	1.74448e+08	6.81206e+07	1.09978e+08	1.74739e+08	4.11939e+07	1.58595e+08	1.87851e+07	8.11453e+07	1.03857e+08	7.54482e+07	8.3455e+07	1.57056e+08	8.09351e+07	5.52327e+07	4.98735e+07	6.39825e+07	4.01394e+07	4.10144e+07	6.01983e+07	1.01647e+08	1.87428e+07	7.5161e+07	3.67936e+07	2.55383e+07	1.41636e+07	8.00885e+07	5.1428e+07	4.28053e+07	8.3609e+07	2.04788e+07	9.40793e+06	4.15735e+07	8.17612e+07	1.19764e+08	5.11702e+07
NAGK_HUMAN	ILIEELR	43.75	2	3.52614e+07	5.29705e+07	7.41274e+07	6.22169e+07	1.70039e+07	3.07897e+07	3.94195e+07	2.25175e+07	1.16755e+08	6.66094e+07	1.23913e+07	4.17652e+07	2.08538e+07	3.50835e+07	7.13449e+07	8.49745e+06	7.06243e+07	1.20697e+07	2.29809e+07	3.62183e+07	2.39151e+07	1.60493e+07	3.662e+07	21783740	1.50449e+07	1.69255e+07	2.13136e+07	1.05001e+07	1.04217e+07	1.70386e+07	3.27694e+07	8.13842e+06	3.30795e+07	1.10623e+07	5.15601e+06	6.30005e+06	1.99396e+07	1.67593e+07	2.11126e+07	1.79737e+07	8.27687e+06	8.89343e+06	2.35414e+07	29333368	4.02645e+07	1.69221e+07
TPIS_HUMAN	QSLGELIGTLNAAK	62.58	2	7.71298e+07	137043198	1.39798e+08	1.74919e+08	1.08808e+08	1.01808e+08	9.6147e+07	8.2403e+07	4.17328e+08	3.56203e+08	7.04129e+07	1.9007e+08	6.53235e+07	9.61332e+07	5.44499e+08	5.12198e+07	352146105	4.44221e+07	6.62293e+07	1.63958e+08	9.57094e+07	1.35285e+08	1.45785e+08	1.17072e+08	5.23381e+07	3.07831e+07	5.1856e+07	6.95546e+07	7.85072e+07	3.86795e+07	1.12919e+08	1.76228e+07	1.31173e+08	3.01633e+07	5.65389e+07	1.99023e+07	55988000	7.99598e+07	3.33166e+07	7.47099e+07	3.57194e+07	4.15952e+07	8.11713e+07	1.81323e+08	1.61425e+08	6.6233e+07
CDC37_HUMAN	DVQMLQDAISK	45.55	2	1.49915e+07	2.0647e+07	2.56741e+07	2.80081e+07	1.39143e+07	1.1598e+07	1.69929e+07	1.153e+07	5.93377e+07	3.1624e+07	7.64333e+06	2.39685e+07	8.41984e+06	1.60324e+07	5.05091e+07	5.69646e+06	3.27463e+07	4.55509e+06	1.03907e+07	1.52186e+07	1.58904e+07	1.84303e+07	1.62262e+07	1.93902e+07	7.73814e+06	7.42394e+06	4.06656e+06	1.23882e+07	8.24085e+06	7.25261e+06	1.33876e+07	5.66807e+06	1.65121e+07	3.52527e+06	2.24424e+06	5.23357e+06	1.2982e+07	9.17316e+06	5.54168e+06	8.43847e+06	6.13993e+06	4.91195e+06	5.7306e+06	2.00886e+07	2.00019e+07	8.86084e+06
HS90A_HUMAN	RAPFDLFENR	49.06	2	1.75632e+08	1.58335e+08	2.59456e+08	96597429	2.72761e+07	1.31607e+08	1.29718e+08	6.03607e+07	3.57916e+08	2.31072e+08	4.33375e+07	2.2087e+08	6.93721e+07	9.15208e+07	2.09369e+08	2.53249e+07	1.9597e+08	5.54228e+07	6.23124e+07	9.53824e+07	8.11439e+07	6.13938e+07	1.06559e+08	3.40619e+07	7.73046e+07	7.26477e+07	5.12259e+07	2.74092e+07	3.49933e+07	3.99291e+07	8.68568e+07	2.21512e+07	1.29328e+08	2.87248e+07	4.27104e+07	1.88937e+07	4.95842e+07	3.93471e+07	6.24655e+07	1.00588e+08	1.04568e+07	2.64866e+07	4.76146e+07	8.25218e+07	1.28085e+08	5.1681e+07
MK01_HUMAN	LFPNADSK	25.19	2	2.23262e+07	3.37994e+07	6.38777e+07	5.0482e+07	3.28071e+07	3.97515e+07	4.54291e+07	3.86402e+07	1.76749e+08	1.18447e+08	3.62075e+07	7.50408e+07	3.65806e+07	4.9282e+07	1.6828e+08	2.6444e+07	8.86417e+07	3.57136e+07	3.10888e+07	1.13179e+08	6.26915e+07	8.73571e+07	7.39966e+07	1.37678e+07	2.5117e+07	1.53182e+07	2.23262e+07	3.2559e+07	4.14275e+07	2.33739e+07	4.37653e+07	1.22855e+07	6.69907e+07	2.23388e+07	3.02024e+07	1.56283e+07	2.87478e+07	2.6721e+07	3.0575e+07	3.4172e+07	1.35147e+07	1.43882e+07	3.13458e+07	1.1896e+08	6.55136e+07	3.15964e+07
IPYR_HUMAN	VIAINVDDPDAANYNDINDVKR	48.84	3	1.5684e+07	1.12755e+07	1.14663e+07	1.07457e+07	6.31599e+06	8.72512e+06	7.55835e+06	6.61062e+06	4.04817e+07	1.78604e+07	5.41634e+06	9.8343e+06	5.9738e+06	8.52996e+06	4.6253e+07	6.11068e+06	2.1656e+07	6.74502e+06	4.94749e+06	9.77515e+06	5.14436e+06	2.18272e+07	4.71638e+06	9.00771e+06	8.79576e+06	4.76879e+06	4.28131e+06	2.62813e+06	6.06166e+06	2.15409e+06	1.08085e+07	3.03949e+06	6.69757e+06	1.76987e+06	2.58574e+06	9.0289e+06	3.61788e+06	4.90469e+06	4.21136e+06	4.75918e+06	3.13712e+06	3.46667e+06	4.04017e+06	1.40379e+07	1.27675e+07	5.41917e+06
TXNL1_HUMAN	IDQYQGADAVGLEEK	37	2	1.56705e+07	2.20525e+07	2.74866e+07	2.21156e+07	1.21952e+07	2.5797e+07	2.17096e+07	1.48693e+07	4.26516e+07	4.14791e+07	1.13252e+07	3.78493e+07	1.87786e+07	1.87375e+07	5.89018e+07	3.63474e+06	3.45748e+07	1.88555e+07	3.02671e+07	3.34034e+07	3.85424e+07	3.27988e+07	2.69041e+07	1.23848e+07	1.30166e+07	1.40276e+07	1.25111e+07	1.08051e+07	1.28903e+07	1.01615e+07	1.86578e+07	5.86468e+06	2.56642e+07	9.57622e+06	8.78307e+06	5.26352e+06	1.19712e+07	1.1865e+07	1.4699e+07	1.37543e+07	7.44397e+06	1.16383e+07	1.53036e+07	3.04183e+07	2.65478e+07	1.31762e+07
FSCN1_HUMAN	WSLQSEAHR	28.3	2	1.66931e+07	1.98728e+07	2.35824e+07	3.10899e+07	8.11693e+06	3.4013e+07	4.28054e+07	1.36186e+07	1.24536e+08	5.27237e+07	1.40566e+07	4.41618e+07	16763248	2.89889e+07	6.43471e+07	1.51069e+07	6.66988e+07	2.00563e+07	1.58585e+07	4.1745e+07	3.87133e+07	5.25506e+07	2.28548e+07	4.79597e+06	1.40434e+07	1.57216e+07	1.36018e+07	9.27397e+06	1.57216e+07	9.47067e+06	2.68789e+07	2.82046e+06	2.87644e+07	5.46066e+06	8.41723e+06	5.57321e+06	8.57417e+06	5.42608e+06	1.63249e+07	2.20775e+07	2.15255e+06	5.23951e+06	3.80914e+07	6.71652e+07	3.51719e+07	1.55045e+07
DP13A_HUMAN	VNQSALEAVTPSPSFQQR	45.79	2	1.8415e+07	1.69131e+07	3.06263e+07	9.6646e+06	5.62898e+06	1.56027e+07	1.71061e+07	1.08253e+07	4.30989e+07	1.43405e+07	3.20462e+06	3.12141e+07	8.33444e+06	1.41587e+07	3.55209e+07	4.42976e+06	1.90495e+07	5.44273e+06	9.00733e+06	2.17901e+07	1.11538e+07	1.13071e+07	1.09621e+07	2.9908e+06	7.24845e+06	7.44436e+06	9.07689e+06	5.26329e+06	3.5524e+06	6.11621e+06	1.02276e+07	2.86724e+06	1.71483e+07	3.54048e+06	3.98338e+06	1.2995e+06	1.25027e+07	2.75203e+06	6.70759e+06	1.39518e+07	621123	2.08127e+06	4.29286e+06	1.57149e+07	1.59912e+07	6.63729e+06
SCRN1_HUMAN	SIFKPFIFVDDVK	65.21	3	1.07655e+08	1.00531e+08	1.93938e+08	1.38527e+08	4.23497e+07	120556531	1.24923e+08	8.83269e+07	4.17165e+08	3.95721e+08	4.87574e+07	2.12144e+08	7.19432e+07	9.66444e+07	3.11006e+08	2.02735e+07	2.03589e+08	4.52112e+07	6.51817e+07	1.47006e+08	8.40428e+07	9.5415e+07	1.16772e+08	4.77325e+07	5.42235e+07	6.47516e+07	3.73628e+07	4.13207e+07	6.02395e+07	2.84785e+07	1.15942e+08	8.16562e+06	1.17008e+08	2.68961e+07	4.11624e+07	1.51984e+07	4.2727e+07	5.38096e+07	6.21307e+07	7.7386e+07	7.35028e+06	1.48392e+07	8.65392e+07	1.18437e+08	1.41203e+08	5.34143e+07
TPIS_HUMAN	HVFGESDELIGQK	35.46	2	9.4268e+07	1.03008e+08	1.37968e+08	1.39841e+08	5.83088e+07	1.58176e+08	174339302	1.00576e+08	8.11579e+08	3.98347e+08	8.76357e+07	1.97276e+08	9.07182e+07	136836080	8.54325e+08	6.85981e+07	3.38592e+08	9.84806e+07	1.037e+08	293527828	1.53811e+08	2.9579e+08	1.14836e+08	6.80478e+07	7.24178e+07	4.74462e+07	4.4512e+07	6.55506e+07	1.12997e+08	4.66588e+07	1.49166e+08	2.28095e+07	1.59617e+08	3.71732e+07	7.17935e+07	3.1714e+07	6.32867e+07	6.15939e+07	6.64657e+07	8.45611e+07	3.67127e+07	4.97623e+07	1.18316e+08	3.82787e+08	2.1785e+08	8.53994e+07
PROF1_HUMAN	TFVNITPAEVGVLVGKDR	64.76	3	1.08182e+08	1.6448e+08	2.01461e+08	1.7e+08	6.01622e+07	9.66572e+07	8.42088e+07	2.98798e+07	6.1818e+08	2.55862e+08	3.16278e+07	1.75519e+08	4.11436e+07	1.06474e+08	3.85432e+08	3.67347e+07	199993424	3.55837e+07	2.58311e+07	1.29864e+08	2.80057e+07	1.30473e+08	6.35893e+07	6.237e+07	4.3383e+07	2.24642e+07	5.79544e+07	3.65389e+07	4.31622e+07	4.1088e+07	9.42251e+07	1.36197e+07	7.20096e+07	2.41422e+07	2.125e+07	7.39609e+06	5.6515e+07	7.80864e+07	2.37554e+07	5.66703e+07	5.58301e+06	1.17624e+07	1.74953e+07	7.14968e+07	1.38232e+08	4.09985e+07
RAN_HUMAN	NLQYYDISAK	38.14	2	149606129	8.30007e+07	1.55754e+08	113741646	4.64189e+07	6.91826e+07	1.16431e+08	4.68342e+07	297162859	1.45242e+08	4.04332e+07	1.42433e+08	5.78357e+07	1.03082e+08	2.29726e+08	5.65478e+07	1.84695e+08	5.5859e+07	6.38174e+07	1.1855e+08	8.01847e+07	1.11568e+08	1.12919e+08	7.71599e+07	4.46769e+07	6.6503e+07	4.28324e+07	3.71966e+07	5.23621e+07	4.97712e+07	7.86158e+07	3.35807e+07	1.07936e+08	3.32707e+07	4.48818e+07	2.81792e+07	6.26591e+07	5.16546e+07	6.87727e+07	4.74501e+07	3.1233e+07	4.33959e+07	6.8172e+07	1.40248e+08	1.12219e+08	5.76453e+07
KAD1_HUMAN	IIFVVGGPGSGK	45.46	2	2.06946e+08	212344325	3.16717e+08	2.16843e+08	5.7045e+07	2.13771e+08	2.18842e+08	1.85171e+08	5.76749e+08	3.4838e+08	8.10759e+07	272628519	1.29396e+08	1.46721e+08	4.56372e+08	5.21202e+07	6.0728e+08	1.00515e+08	1.12521e+08	2.45844e+08	1.43793e+08	1.71714e+08	170317716	1.04373e+08	1.06172e+08	1.18769e+08	100773578	7.27009e+07	131365557	8.53565e+07	1.70512e+08	3.13943e+07	2.22231e+08	5.96726e+07	5.86646e+07	4.69677e+07	9.89517e+07	6.64518e+07	8.61361e+07	150773060	1.65432e+07	4.43943e+07	8.15291e+07	2.19179e+08	2.27961e+08	9.87101e+07
PPM1F_HUMAN	QPELPTDPEGALR	44.02	2	5.67881e+07	4.98049e+07	120691194	8.64339e+07	1.35712e+07	5.12128e+07	8.00619e+07	1.45387e+07	1.54158e+08	6.1601e+07	1.27168e+07	69964000	2.58865e+07	4.27896e+07	5.02927e+07	1.50063e+07	5.10196e+07	1.96114e+07	4.35533e+07	3.79536e+07	3.75803e+07	3.4096e+07	2.88696e+07	1.75239e+07	2.2399e+07	1.98956e+07	2.22673e+07	1.55476e+07	6.98322e+06	1.92283e+07	3.43305e+07	3.69521e+06	3.68314e+07	8.99775e+06	8.36669e+06	1.83145e+06	2.94145e+07	1.71724e+07	3.48426e+07	3.03629e+07	3.98201e+06	6.54544e+06	3.4096e+07	4.38022e+07	5.03566e+07	1.99103e+07
TKT_HUMAN	VLDPFTIKPLDRK	48.22	3	2.10718e+07	1.98977e+07	3.53462e+07	4.75815e+07	1.14937e+07	1.21824e+07	2.26502e+07	6.25092e+06	8.89836e+07	5.01453e+07	8.00234e+06	2.9414e+07	4.82296e+06	1.90728e+07	6.22672e+07	3.20685e+06	4.35704e+07	3.2037e+06	4.83759e+06	2.56456e+07	5.99093e+06	1.53137e+07	1.2943e+07	1.39037e+07	3.74472e+06	3.04027e+06	7.60068e+06	7.66247e+06	7.10633e+06	3.1605e+06	1.35503e+07	2.36237e+06	1.55876e+07	3.18427e+06	1.86e+06	3.92393e+06	5.60965e+06	1.36157e+07	5.35019e+06	3.81241e+06	599093	2.15609e+06	8.10537e+06	1.61787e+07	2.40824e+07	6.76735e+06
FKBP4_HUMAN	VFVHYTGWLLDGTK	57.05	3	4.76979e+07	1.91001e+07	2.74054e+07	4.85347e+06	5.79488e+06	2.235e+07	1.71615e+07	9.64238e+06	3.40998e+07	2.24815e+07	2.38144e+06	1.70499e+07	9.90634e+06	1.73161e+07	4.24656e+07	5.1639e+06	3.09964e+07	1.21794e+07	1.36616e+07	1.81403e+07	1.29527e+07	1.39194e+07	1.25661e+07	2.76146e+06	1.26148e+07	6.21328e+06	3.82839e+06	2.25938e+06	4.60243e+06	3.06596e+06	1.77381e+07	911007	2.52323e+07	4.01933e+06	3.0125e+06	4.89531e+06	4.53516e+06	5.54842e+06	1.23083e+07	1.57237e+07	2.59055e+06	2.07502e+06	6.3926e+06	1.83014e+07	1.82298e+07	7.55379e+06
RINI_HUMAN	ELCQGLGQPGSVLR	42.54	2	8.05107e+07	6.15285e+07	8.24744e+07	5.36738e+07	2.84733e+06	5.67064e+07	5.18398e+07	3.21354e+07	1.4793e+08	5.6408e+07	1.14549e+07	6.40158e+07	3.16574e+07	7.07879e+07	4.82545e+07	2.35227e+07	5.9655e+07	1.91128e+07	3.7212e+07	4.89764e+07	3.25786e+07	2.89587e+07	4.02526e+07	2.25823e+07	2.73605e+07	3.52807e+07	1.91131e+07	4.03208e+06	1.05384e+07	1.13477e+07	3.29321e+07	2.6934e+06	2.83438e+07	5.34332e+06	6.61104e+06	9.36018e+06	2.36326e+07	1.88956e+07	1.752e+07	2.60629e+07	7.29036e+06	9.1944e+06	2.79452e+07	5.06778e+07	4.96736e+07	1.88932e+07
SNX2_HUMAN	SMSAPVIFDR	45.41	2	3.04691e+07	4.25312e+07	6.63766e+07	8.15763e+07	1.34566e+07	2.96462e+07	3.63526e+07	21588945	1.28291e+08	6.35656e+07	9.71709e+06	4.78999e+07	2.23189e+07	4.47358e+07	6.43173e+07	15711691	8.29291e+07	1.19827e+07	1.73165e+07	3.93457e+07	2.01295e+07	4.34739e+07	5.00497e+07	2.93535e+07	1.77097e+07	1.25502e+07	1.40841e+07	1.28291e+07	1.38749e+07	1.83332e+07	2.81581e+07	6.3408e+06	3.08576e+07	7.2428e+06	8.01818e+06	3.89753e+06	1.8498e+07	2.63766e+07	1.96546e+07	2.57921e+07	1.27134e+07	2.66688e+06	1.83759e+07	3.7994e+07	4.27731e+07	1.73962e+07
SHPK_HUMAN	SSGFPVHLLPDIAEPGSVAGR	63.18	3	6.64755e+06	1.3326e+07	1.87059e+07	1.09916e+07	4.86971e+06	1.22908e+07	6.06047e+06	1.72587e+06	3.26194e+07	1.20882e+07	1.94111e+06	6.30744e+06	4.75461e+06	8.57224e+06	2.72701e+07	3.75683e+06	4.73189e+06	5.78884e+06	6.89458e+06	6.79701e+06	2.81312e+06	3.57738e+06	4.03268e+06	6.80214e+06	4.40593e+06	1.60778e+06	4.56053e+06	2.30345e+06	3.18464e+06	3.82356e+06	5.53021e+06	637187	2.99814e+06	846633	898192	896646	3.17576e+06	1.20005e+06	4.4392e+06	6.82954e+06	1.43502e+06	1.60331e+06	3.33346e+06	8.97596e+06	8.98101e+06	3.30892e+06
AL1L1_HUMAN	ANATEFGLASGVFTR	56.38	2	3.32864e+07	2.40777e+07	7.62883e+07	2.99071e+07	8.3047e+06	2.72897e+07	1.5211e+07	1.59307e+07	126724812	8.14712e+07	1.03603e+07	5.71951e+07	1.45604e+07	1.80393e+07	8.3207e+07	4.47321e+06	7.73751e+07	3.78915e+07	1.21317e+07	5.97667e+07	2.12384e+07	3.03132e+07	4.39414e+07	6.5221e+06	1.59673e+07	1.29259e+07	6.07434e+06	9.71557e+06	1.30949e+07	1.59895e+07	4.57557e+07	6.67608e+06	2.30696e+07	3.997e+06	7.72177e+06	3.96226e+06	8.98635e+06	1.41695e+07	1.26093e+07	3.216e+07	3.93244e+06	2.61738e+06	6.6549e+06	3.27969e+07	3.95211e+07	1.35904e+07
APOE_HUMAN	LAVYQAGAR	25.91	2	1.78897e+08	3.71115e+08	1.69381e+08	3.83803e+08	6.72448e+08	1.12382e+08	2.55873e+08	2.50549e+08	4.49144e+08	1476504479	182749007	5.39861e+08	1.2864e+08	3.20983e+08	3.47631e+08	8.15176e+07	2.47458e+08	9.88161e+08	7.59095e+07	199554964	2.22378e+08	9.56392e+08	5.61797e+08	1.92853e+08	1.88412e+08	139564656	2.85473e+08	1.57962e+08	2.40432e+08	1.25152e+08	1.57999e+08	7.03265e+07	2.03856e+08	6.19231e+07	3.17827e+08	6.66104e+07	1.46562e+08	140950846	7.40703e+07	1.24398e+08	8.01731e+07	8.72792e+07	9.11248e+07	6.62118e+07	3.98832e+08	1.4377e+08
TPIS_HUMAN	TATPQQAQEVHEK	17.06	3	164698125	1.92686e+08	2.46509e+08	268038125	1.28099e+08	2.25786e+08	2.27369e+08	1.57951e+08	7.31992e+08	6.50423e+08	1.21554e+08	2.97641e+08	1.45693e+08	2.2151e+08	1039970209	1.37662e+08	457733954	1.66767e+08	2.03211e+08	572604768	2.70267e+08	4.11086e+08	1.27407e+08	1.23254e+08	1.26484e+08	7.31992e+07	8.01961e+07	1.10337e+08	164698125	7.21352e+07	2.19763e+08	3.68313e+07	2.34132e+08	6.55562e+07	103340000	4.81177e+07	9.14823e+07	1.28865e+08	130031429	1.57729e+08	8.95059e+07	1.01168e+08	2.40237e+08	6.3558e+08	3.11594e+08	1.44412e+08
CBR1_HUMAN	SETITEEELVGLMNK	63.06	2	1.68269e+08	1.80211e+08	2.45347e+08	2.38833e+08	4.30985e+07	1.58916e+08	1.68074e+08	8.28388e+07	4.88523e+08	2.99051e+08	7.41607e+07	2.85514e+08	8.15536e+07	1.38506e+08	2.82456e+08	3.29633e+07	4.48884e+08	4.27732e+07	1.14689e+08	164394797	1.28085e+08	9.65922e+07	150411251	7.50154e+07	7.15414e+07	6.25309e+07	8.41344e+07	5.20005e+07	7.09986e+07	8.24125e+07	119927496	2.48222e+07	1.54915e+08	4.11444e+07	4.07102e+07	3.0397e+07	8.34666e+07	69330186	7.49706e+07	1.22679e+08	1.67803e+07	1.56992e+07	7.02703e+07	129729704	1.78876e+08	7.11179e+07
GSTP1_HUMAN	FQDGDLTLYQSNTILR	57.34	2	3.87379e+07	5.46152e+07	6.79199e+07	7.01251e+07	2.9329e+07	6.49058e+07	3.31275e+07	2.53239e+07	1.38927e+08	7.54872e+07	2.97764e+07	6.29215e+07	2.51246e+07	5.29218e+07	1.9586e+08	2.53233e+07	1.04356e+08	2.34453e+07	1.94102e+07	3.50288e+07	2.09408e+07	5.58652e+07	3.95857e+07	2.80059e+07	2.05083e+07	1.29371e+07	2.61683e+07	2.46246e+07	4.39568e+07	2.71756e+07	4.53841e+07	1.7273e+07	4.90647e+07	1.93656e+07	2.96966e+07	1.39662e+07	3.58582e+07	1.98972e+07	1.24531e+07	2.67847e+07	1.15835e+07	1.39141e+07	1.34271e+07	3.86813e+07	5.6046e+07	2.52727e+07
ARMT1_HUMAN	IHEAIIQSPPIDYFDVFK	72.38	3	9.23005e+06	2.92616e+06	6.23164e+06	3.43192e+06	1.42334e+06	5.17924e+06	5.28915e+06	1.92686e+06	1.40167e+07	1.03915e+07	1.03655e+06	4.37118e+06	3.00326e+06	4.28518e+06	1.00173e+07	484169	7.007e+06	1.85728e+06	3.0633e+06	5.49344e+06	3.89546e+06	2.77386e+06	2.90652e+06	977193	3.14291e+06	1.13795e+06	442537	1.41792e+06	1.18491e+06	1.63816e+06	3.96839e+06	118400	4.61653e+06	1.94631e+06	480469	274553	1.73757e+06	405224	2.55677e+06	2.48441e+06	155577	354571	2.29145e+06	5.83716e+06	4.79309e+06	1.76995e+06
AL1L1_HUMAN	GVVNVLPGSGSLVGQR	50.49	2	6.65412e+07	6.25181e+07	1.61726e+08	9.09209e+07	2.6713e+07	6.53863e+07	4.54994e+07	47923978	2.79199e+08	197428608	2.80084e+07	1.56094e+08	4.72656e+07	5.52938e+07	1.85198e+08	1.28112e+07	1.77529e+08	6.98147e+07	3.00403e+07	118285981	5.10644e+07	7.61977e+07	1.1689e+08	2.14831e+07	3.32304e+07	2.6874e+07	2.29314e+07	2.42187e+07	3.52419e+07	5.04477e+07	9.8664e+07	1.4163e+07	7.17203e+07	1.79474e+07	2.39774e+07	1.38393e+07	2.93396e+07	4.30856e+07	3.18355e+07	7.61977e+07	5.52533e+06	5.18623e+06	2.10242e+07	8.0985e+07	9.42761e+07	3.56151e+07
BIEA_HUMAN	SGSLENVPNVGVNK	35.76	2	7.89466e+06	5.11957e+06	1.31099e+07	8.92814e+06	4.80378e+06	7.78414e+06	1.12713e+07	9.21899e+06	2.39232e+07	1.56655e+07	5.24691e+06	1.77989e+07	6.15095e+06	7.71383e+06	4.42972e+07	4.24642e+06	1.59529e+07	6.96969e+06	6.8303e+06	1.27778e+07	8.25521e+06	1.59529e+07	5.93198e+06	910996	1.23444e+06	5.79898e+06	4.88033e+06	4.86119e+06	6.28702e+06	3.74581e+06	9.26106e+06	1.88964e+06	1.49088e+07	2.56726e+06	4.49756e+06	1.55022e+06	7.25558e+06	4.70841e+06	5.03367e+06	4.29023e+06	2.16835e+06	4.56902e+06	5.14208e+06	1.71919e+07	1.15584e+07	5.36917e+06
HEBP2_HUMAN	NQEQLLTLASILR	74.53	2	2.53297e+07	1.21998e+07	2.42902e+07	6.09991e+06	1.76706e+06	7.86504e+06	8.79203e+06	1.74203e+06	4.21249e+07	8.28166e+06	2.6808e+06	1.20357e+07	2.98634e+06	7.3466e+06	2.50649e+07	3.13743e+06	1.6989e+07	3.01877e+06	3.53318e+06	6.068e+06	3.53995e+06	7.37771e+06	8.73142e+06	5.82637e+06	6.72905e+06	2.56853e+06	3556000	3.14569e+06	3.72012e+06	3.15168e+06	3.2257e+06	611534	4.29869e+06	1.54527e+06	1.55096e+06	1386840	5.96371e+06	1.96288e+06	3.21506e+06	4.64999e+06	1.02848e+06	1.13035e+06	1.22511e+06	6.40304e+06	1.04784e+07	3.18548e+06
CAPG_HUMAN	EGNPEEDLTADK	27.52	2	1.02217e+07	1.10157e+07	1.13134e+07	5.0811e+06	3.67189e+06	1.14299e+07	5.87673e+06	3.22007e+06	4.27726e+07	1.19543e+07	3.5865e+06	9.02094e+06	3.91779e+06	1.25773e+07	2.85591e+07	5.1255e+06	1.64726e+07	4.88829e+06	6.87783e+06	1.73122e+07	5.87237e+06	1.08034e+07	3.45496e+06	2.95736e+06	8.9614e+06	3.48333e+06	6.49031e+06	6.55978e+06	6.69872e+06	3.37574e+06	7.10034e+06	2.92445e+06	4.2202e+06	2.90059e+06	2.26268e+06	3.89022e+06	4.87963e+06	2.46019e+06	1.93606e+06	3.35869e+06	1.89328e+06	1.23009e+06	4.28929e+06	8.27907e+06	1.06533e+07	4.29293e+06
RAN_HUMAN	FNVWDTAGQEK	42.01	2	2.27751e+08	8.4928e+07	2.29904e+08	7.75118e+07	2.28229e+07	7.06512e+07	1.1354e+08	3.01674e+07	437798044	8.9919e+07	2.65281e+07	5.09568e+07	4.33759e+07	9.14699e+07	1.81633e+08	6.37676e+07	2.14943e+08	3.40485e+07	5.38309e+07	8.0889e+07	5.21189e+07	6.07737e+07	6.99992e+07	4.06698e+07	5.43061e+07	4.18659e+07	24880326	1.76794e+07	2.24162e+07	3.96546e+07	6.02812e+07	2.82047e+07	7.37748e+07	2.04976e+07	2.08612e+07	1.7799e+07	4.37749e+07	3.69968e+07	4.98364e+07	3.34779e+07	1.81655e+07	2.31111e+07	4.79342e+07	1.04618e+08	1.04753e+08	3.9086e+07
CO3_HUMAN	QPSSAFAAFVK	47.79	2	2.19773e+07	2.37011e+07	1.23533e+07	2.51375e+07	1.41919e+06	6.84993e+06	5.4214e+06	4.75465e+06	2.28392e+07	2.99129e+07	5.104e+06	5.48715e+06	2.37628e+06	1.83073e+07	1.52561e+07	1.96634e+06	1.77321e+07	4.95776e+06	3.31723e+06	4.42097e+06	3.38961e+06	1.91796e+07	1.85765e+07	1.78117e+06	2.32701e+06	1.59444e+06	4.28056e+06	1.13765e+06	705286	2.89703e+06	4.04572e+06	4.72613e+06	8.85988e+06	1.92359e+06	1.00837e+07	1.35886e+07	4.10896e+06	7.00841e+06	1.43546e+06	2.47285e+06	3.54039e+06	1.26658e+06	1.24245e+06	1.11459e+06	1.19321e+07	3.81621e+06
BLVRB_HUMAN	YVAVMPPHIGDQPLTGAYTVTLDGR	62.86	3	295483883	2.38523e+08	3.08834e+08	1.47742e+08	4.49456e+07	1.74515e+08	2.89646e+08	6.39017e+07	3.82705e+08	1.53886e+08	3.36044e+07	2.61663e+08	4.46843e+07	2.53263e+08	3.38552e+08	5.6447e+07	4.58197e+08	2.01489e+07	1.36872e+08	1.62866e+08	9.78075e+07	1.69474e+08	7.63662e+07	1.05911e+08	4.45006e+07	8.73101e+07	8.09911e+07	5.89188e+07	3.68465e+07	4.92181e+07	1.0109e+08	6.44536e+06	1.36238e+08	2.94977e+07	3.00824e+07	1.17482e+07	6.96635e+07	3.20151e+07	4.31763e+07	9.92761e+07	6.79953e+06	2.79324e+07	7.22542e+07	1.43334e+08	1.83049e+08	6.06309e+07
APEX1_HUMAN	GLDWVKEEAPDILCLQETK	65.41	3	1.57339e+07	1.66108e+07	1.7244e+07	8.23231e+06	7.45292e+06	1.14885e+07	7.95496e+06	1.2287e+07	2.11897e+07	2.02481e+07	4.17071e+06	7.45292e+06	2.70737e+06	8.06383e+06	2.12547e+07	1.70734e+06	2.63998e+07	6.16443e+06	4.22129e+06	6.24484e+06	4.81094e+06	6.91488e+06	6.91488e+06	7.20936e+06	5.55316e+06	1.99232e+06	5.01733e+06	2.07026e+06	3.37086e+06	5.28771e+06	7.33265e+06	4.20805e+06	3.95139e+06	4.24001e+06	3.03475e+06	1.0814e+06	1.26931e+07	2.54618e+06	2.46577e+06	6.53966e+06	540058	460992	1.4205e+06	8.80441e+06	1.06726e+07	4.27714e+06
UBA1_HUMAN	SLVASLAEPDFVVTDFAK	73.57	3	7.50622e+07	1.06853e+08	1.55423e+08	1.58072e+08	2.39316e+07	9.23321e+07	1.10447e+08	4.14406e+07	1.85889e+08	1.5524e+08	1.82287e+07	1.19658e+08	3.82568e+07	6.15142e+07	1.27867e+08	1.01948e+07	9.46744e+07	2.80929e+07	5.40201e+07	5.21019e+07	5.47008e+07	3.80554e+07	8.16799e+07	2.98483e+07	4.07544e+07	3.37339e+07	3.1482e+07	1.75292e+07	1.86773e+07	3.67998e+07	3.32654e+07	8.15203e+06	6.7761e+07	1.55828e+07	1.56748e+07	1.52774e+07	4.06063e+07	3.19913e+07	4.20156e+07	7.36357e+07	5.84754e+06	1.75736e+07	3.71891e+07	4.9998e+07	8.19016e+07	3.15902e+07
CRK_HUMAN	QEAVALLQGQR	36.56	2	4.2701e+07	3.88884e+07	4.91823e+07	2.52901e+07	9.25187e+06	3.35053e+07	2.93027e+07	5.71574e+06	74980839	3.21421e+07	6.53509e+06	1.79191e+07	9.7874e+06	1.86984e+07	4.30062e+07	4.90832e+06	2.64086e+07	7.65711e+06	1.53701e+07	1.60338e+07	1.62085e+07	1.14717e+07	2.30552e+07	1.24926e+07	1.43607e+07	8.22248e+06	1.22003e+07	8.36227e+06	8.79436e+06	9.81272e+06	2.21013e+07	2.29333e+06	1.75951e+07	4.4081e+06	4.05405e+06	1.29628e+06	5.48263e+06	4.70884e+06	7.54533e+06	1.69071e+07	1.70468e+06	3.68883e+06	9.99057e+06	1.83044e+07	2.42617e+07	9.25361e+06
AK1A1_HUMAN	YALSVGYR	35.69	2	2.72286e+07	2.82645e+07	4.15829e+07	3.85493e+07	9.24886e+06	4.18508e+07	4.70149e+07	3.22006e+07	1.33184e+08	6.69542e+07	1.34479e+07	7.91703e+07	2.26533e+07	4.1308e+07	5.3984e+07	1.39171e+07	5.5153e+07	1.61039e+07	4.28541e+07	4.54484e+07	3.76655e+07	2.22918e+07	3.43986e+07	9.54482e+06	2.14574e+07	3.12981e+07	1.16166e+07	1.70179e+07	1.69439e+07	9.45551e+06	3.79972e+07	3.91108e+06	4.40769e+07	1.30583e+07	1.04327e+07	3.86972e+06	2.49975e+07	1.33174e+07	1.97936e+07	3.19003e+07	3.69929e+06	5.66904e+06	1.48548e+07	4.59288e+07	4.10641e+07	1.86115e+07
OLA1_HUMAN	YLEANMTQSALPK	40.64	2	1.8499e+07	1.85953e+07	1.54158e+07	1.37779e+07	1.31998e+06	1.15919e+07	1.23836e+07	1.17432e+07	4.16227e+07	4.8023e+07	5.21109e+06	2.82302e+07	9.9149e+06	9.89262e+06	5.03517e+07	4.07552e+06	3.45649e+07	7.77438e+06	7.04439e+06	2.50386e+07	1.06943e+07	1.60962e+07	5.54791e+06	2.15821e+06	4.69219e+06	5.59786e+06	5.26064e+06	2.71704e+06	5.8291e+06	3.62951e+06	1.48232e+07	2.45662e+06	2.00339e+07	2.936e+06	6.61916e+06	1.74391e+06	7.16771e+06	3.62804e+06	5.83991e+06	6.2414e+06	1.20813e+06	2.33231e+06	3.75944e+06	2.53671e+07	1.77134e+07	6.38292e+06
TCTP_HUMAN	GKLEEQRPER	13.32	3	8.19689e+07	9.8797e+07	1.45481e+08	1.13996e+08	3.41989e+07	8.14485e+07	9.09821e+07	4.66725e+07	286076896	2.62035e+08	3.18486e+07	1.27025e+08	6.13349e+07	6.64415e+07	2.9178e+08	3.36309e+07	1.75395e+08	4.30276e+07	8.0143e+07	1.67841e+08	92952764	9.8208e+07	4.4013e+07	3.33847e+07	3.70217e+07	3.65332e+07	5.18955e+07	2.36136e+07	3.70217e+07	2.93413e+07	101280398	1.08695e+07	1.09777e+08	2.35481e+07	2.51878e+07	1.14539e+07	5.10908e+07	5.02536e+07	5.45235e+07	9.06536e+07	1.16766e+07	1.97073e+07	4.23707e+07	1.51418e+08	1.111e+08	4.77439e+07
ASSY_HUMAN	MPEFYNR	33.23	2	5.42363e+07	2.61269e+07	61600000	4.79347e+07	9.2754e+06	2.89473e+07	3.15071e+07	9.33063e+06	2.98087e+08	6.75139e+07	1.46964e+07	4.48901e+07	1.46566e+07	5.63297e+07	1.09e+08	3.17132e+07	8.82144e+07	1.79345e+07	1.31957e+07	6.08023e+07	1.92468e+07	4.79712e+07	2.42043e+07	8.21333e+06	1.43025e+07	1.03375e+07	1.53646e+07	1.26032e+07	1.2674e+07	1.22142e+07	2.8667e+07	7.03531e+06	3.62845e+07	1.3068e+07	1.26032e+07	4.03586e+06	1.97376e+07	3.25154e+07	1.39685e+07	1.89552e+07	9.55049e+06	6.91135e+06	1.01629e+07	5.11789e+07	5.11919e+07	1.66849e+07
LGUL_HUMAN	IAWALSR	40.14	2	5.11451e+07	90447377	1.12571e+08	8.52418e+07	4.30764e+07	5.10465e+07	7.25845e+07	5.06724e+07	3.41618e+08	1.53143e+08	5.04929e+07	1.45106e+08	5.12715e+07	5.14724e+07	3.05142e+08	2.50847e+07	1.47885e+08	2.85813e+07	3.37443e+07	8.87863e+07	4.97867e+07	8.96161e+07	7.00702e+07	4.51586e+07	2.63534e+07	2.86308e+07	3.33809e+07	3.49426e+07	4.68504e+07	3.63136e+07	6.60627e+07	1.30066e+07	8.86048e+07	28310357	3.70899e+07	1.79593e+07	4.05047e+07	4.01982e+07	2.21274e+07	4.27797e+07	1.93246e+07	2.41558e+07	3.41131e+07	1.07871e+08	9.51559e+07	3.97018e+07
BLVRB_HUMAN	TVAGQDAVIVLLGTR	65.14	3	2.59826e+08	6.39076e+07	1.38144e+08	2.09798e+07	2.637e+06	6.95551e+07	1.17976e+08	1.44742e+07	1.50732e+08	2.94458e+07	4.0132e+06	7.19767e+07	1.54796e+07	8.08141e+07	8.59724e+07	2.68234e+07	1.56542e+08	2.1789e+07	4.46357e+07	5.4208e+07	3.02507e+07	3.62797e+07	2.45391e+07	8.03686e+06	1.05222e+07	3.48587e+07	9.26337e+06	7.26223e+06	6.29393e+06	1.59847e+07	3.69628e+07	3.52874e+06	5.73278e+07	4.95933e+06	3.18247e+06	2.33037e+06	1.30678e+07	2.37987e+06	1.87216e+07	2.6866e+07	1.52311e+06	1.32215e+07	2.10486e+07	5.60591e+07	6.61305e+07	1.68286e+07
CNDP2_HUMAN	QKLPDGSEIPLPPILLGR	72.26	3	244297284	1.95899e+08	3.78738e+08	3.603e+08	9.06512e+07	1.51883e+08	2.47043e+08	9.09305e+07	1167710288	4.14291e+08	6.26646e+07	3.29571e+08	8.57558e+07	2.24627e+08	4.85601e+08	1.75194e+07	4.83434e+08	4.3695e+07	8.52208e+07	2.24518e+08	7.68537e+07	1.4596e+08	1.4472e+08	1.2138e+08	5.44675e+07	6.16121e+07	7.35197e+07	5.46212e+07	9.14194e+07	4.77379e+07	1.71275e+08	1.37106e+07	1.32856e+08	2.75708e+07	4.05626e+07	1.54414e+07	7.41486e+07	7.56141e+07	7.43745e+07	7.65438e+07	2.19095e+07	2.83553e+07	9.94759e+07	2.00811e+08	2.50082e+08	7.41623e+07
TPIS_HUMAN	SNVSDAVAQSTR	24.3	2	3.14736e+08	4.25355e+08	4.29964e+08	580748000	3.37124e+08	4.95296e+08	5.45766e+08	3.42752e+08	1843644444	1797433164	285387599	7.04536e+08	3.08126e+08	4.81091e+08	2424103210	2.80637e+08	7.80509e+08	315629232	3.71904e+08	9.93376e+08	6.16578e+08	1110819158	3.20523e+08	2.62061e+08	2.69962e+08	1.52101e+08	2.30456e+08	1.8634e+08	4.17454e+08	1.31572e+08	521307539	6.89227e+07	5.29447e+08	1.25795e+08	2.11361e+08	124446000	2.3029e+08	2.69141e+08	2.74035e+08	3.59671e+08	1.98186e+08	1.94026e+08	4.35519e+08	1331025599	7.00262e+08	3.10625e+08
FKBP3_HUMAN	AWTVEQLR	40.88	2	1.96814e+07	1.80871e+07	2.69382e+07	6.65209e+07	1.81421e+07	1.4693e+07	2.77212e+07	9.96064e+06	39912533	8.51733e+07	2.41935e+07	2.99619e+07	1.022e+07	2.24736e+07	5.06872e+07	4.50444e+06	5.94194e+07	2.06335e+07	1.08391e+07	2.99056e+07	3.08197e+07	2.7359e+07	2.50737e+07	1.11601e+07	9.01605e+06	5.44812e+06	9.01605e+06	1.57231e+07	2.24302e+07	1.29842e+07	1.47849e+07	5.40991e+06	1.55839e+07	8.87281e+06	1.12701e+07	4.74442e+06	9.18401e+06	2.10906e+07	1.36469e+07	1.23409e+07	5.29551e+06	1.03168e+07	1.61281e+07	3.34316e+07	2.92574e+07	1.27561e+07
PA1B3_HUMAN	VVVLGLLPR	57.54	2	9.30373e+07	1.48051e+08	2.09536e+08	2.62931e+08	4.90266e+07	128392253	1.37871e+08	1.07514e+08	2.7264e+08	2.50472e+08	4.41519e+07	1.75557e+08	68645061	1.04282e+08	1.71857e+08	2.00222e+07	1.96368e+08	3.53816e+07	9.55303e+07	1.05614e+08	9.97761e+07	4.72344e+07	1.38873e+08	5.62269e+07	6.03529e+07	7.24073e+07	5.71168e+07	4.6195e+07	4.40107e+07	4.5702e+07	7.6935e+07	1.61408e+07	1.34799e+08	3.42377e+07	2.71022e+07	1.92547e+07	8.426e+07	6.33331e+07	6.06794e+07	9.4292e+07	1.30381e+07	1.80446e+07	6.29792e+07	6.68712e+07	1.28816e+08	5.49514e+07
ANK1_HUMAN	RQQGQEEQVQEAK	13.24	2	946768	1.36605e+06	1.19022e+06	1.31195e+06	236016	1.07269e+06	3.9047e+06	528210	3.01613e+06	3.17805e+06	234105	2.54951e+06	462611	1.96712e+06	1.65594e+06	205603	706364	104104	2.6549e+06	1.52134e+06	1.70557e+06	1.70557e+06	991162	1.02792e+06	38952.7	515312	385470	395614	102116	240646	374636	92568.3	1.61972e+06	199159	76417.7	32257.7	676823	218828	374904	176993	111103	366859	984726	1.89865e+06	1.44412e+06	471889
ALDR_HUMAN	SPPGQVTEAVK	24.31	2	2.51446e+07	3.61873e+07	2.93975e+07	6.3421e+07	2.11901e+07	4.08747e+07	3.61297e+07	2.42733e+07	1.99217e+08	9.91578e+07	2.8785e+07	5.09606e+07	2.71298e+07	2.88617e+07	2.83192e+08	3.22252e+07	9.28043e+07	2.19479e+07	2.51994e+07	6.24566e+07	3.31928e+07	1.09875e+08	1.51738e+07	1.56687e+07	1.55195e+07	1.00727e+07	1.79071e+07	2.06678e+07	3.17851e+07	7.66682e+06	3.846e+07	7.76379e+06	4.2843e+07	1.06234e+07	2.26077e+07	9.69968e+06	1.61669e+07	1.3819e+07	1.62577e+07	2.27608e+07	1.06217e+07	2.68252e+07	1.89673e+07	1.05675e+08	6.02955e+07	2.29704e+07
NASP_HUMAN	MAVLNEQVK	31.41	2	8.26906e+06	1.30033e+07	1.79268e+07	1.47076e+07	4.67107e+06	9.33366e+06	8.62374e+06	736880	2.92889e+07	7.28048e+06	1.90074e+06	1.02259e+07	1.87723e+06	1.15769e+07	9.90718e+06	1.22448e+07	9.93347e+06	2.55101e+06	7.8656e+06	7.1892e+06	9.48897e+06	3.30471e+06	4.69617e+06	5.51691e+06	5.82621e+06	600296	1.07308e+06	2.27873e+06	1.13621e+06	3.63711e+06	3.99465e+06	894289	2.92162e+06	1.60093e+06	1.3382e+06	3.02357e+06	3.62892e+06	3.0728e+06	4.30966e+06	6.99594e+06	871594	1.90166e+06	4.1164e+06	9.16043e+06	8.98275e+06	3.2333e+06
TKT_HUMAN	LGQSDPAPLQHQMDIYQK	40.97	3	5.105e+07	1.72593e+07	4.46037e+07	2.99438e+07	6.1655e+06	2.6648e+07	3.74873e+07	1.90849e+07	1.07091e+08	6.14381e+07	1.61405e+07	3.91972e+07	1.64066e+07	37448543	5.22181e+07	1.84014e+07	9.53497e+07	1.0999e+07	1.90199e+07	5.79982e+07	2.26487e+07	4.06675e+07	2.40251e+07	2.48492e+07	1.29964e+07	1.24766e+07	1.17488e+07	9.63815e+06	2.39134e+07	9.43054e+06	3.53554e+07	6.12652e+06	3.33275e+07	6.41987e+06	1.29964e+07	8.40089e+06	1.21062e+07	9.34727e+06	1.8144e+07	8.85926e+06	4.76123e+06	5.39314e+06	2.12722e+07	4.8801e+07	3.70127e+07	1.60173e+07
FSCN1_HUMAN	FLIVAHDDGR	31.68	2	4.72742e+07	5.10496e+07	5.68768e+07	5.21165e+07	1.63326e+07	4.8618e+07	5.9172e+07	24662930	1.87948e+08	9.44361e+07	1.93984e+07	6.68897e+07	2.89246e+07	5.38958e+07	1.35644e+08	1.89901e+07	9.48591e+07	2.42697e+07	2.57496e+07	6.93315e+07	5.06113e+07	6.05263e+07	3.90683e+07	2.62635e+07	2.9136e+07	2.15032e+07	2.7987e+07	1.44449e+07	2.65918e+07	1.31524e+07	5.54486e+07	1.32919e+06	5.44456e+07	1.15345e+07	1.46911e+07	8.53562e+06	1.5373e+07	1.03294e+07	2.1014e+07	3.34449e+07	4.37299e+06	7.91726e+06	4.54318e+07	7.5177e+07	5.76802e+07	2.46726e+07
PPCE_HUMAN	VFLDPNILSDDGTVALR	68.83	2	4.41916e+07	4.33356e+07	5.86368e+07	4.28006e+07	3.59525e+06	3.21371e+07	4.41231e+07	2.19872e+07	9.36262e+07	8.9051e+07	8.34054e+06	3.86275e+07	1.71999e+07	2.51956e+07	7.03717e+07	7.03717e+06	5.65538e+07	1.3632e+07	1.56367e+07	2.97329e+07	2.44785e+07	1.71983e+07	1.32522e+07	1.21982e+07	1.53012e+07	1.60502e+07	1.30542e+07	5.21097e+06	8.75272e+06	6.15269e+06	2.45101e+07	3.33825e+06	3.707e+07	6.64516e+06	6.92299e+06	2.78204e+06	1.24407e+07	6.28844e+06	1.30622e+07	1.94773e+07	1.35159e+06	4.11492e+06	1.92452e+07	3.05981e+07	3.52496e+07	1.25984e+07
PDC6I_HUMAN	TPSNELYKPLR	29.08	3	2.35845e+07	3.83761e+07	3.1309e+07	3.72257e+07	1.06007e+07	2.97147e+07	2.52368e+07	1.69543e+07	8.29977e+07	6.54485e+07	8.62035e+06	3.25417e+07	1.677e+07	2.50641e+07	5.44132e+07	8.81284e+06	2.34318e+07	1.70429e+07	1.92214e+07	3.29143e+07	2.32487e+07	1.84891e+07	1.82511e+07	1.29016e+07	11011571	1.32303e+07	1.66817e+07	1.93935e+07	1.48738e+07	8.34302e+06	1.69589e+07	5.43852e+06	2.3755e+07	6.43969e+06	8.71065e+06	5.35787e+06	7.47879e+06	1.28326e+07	1.10019e+07	3.71613e+07	7.84415e+06	1.03795e+07	9.17134e+06	3.88089e+07	2.87074e+07	1.41797e+07
SETD3_HUMAN	EILNLTSELLQK	63	2	6.24547e+06	8.079e+06	6.76115e+06	1.2892e+07	2.24035e+06	4.54013e+06	5.43621e+06	1.12171e+06	7.33413e+06	5.78909e+06	1.62414e+06	6.01628e+06	2.50539e+06	6.12466e+06	6.25917e+06	726351	1.913e+07	3.38179e+06	5.44525e+06	5.84648e+06	6.5558e+06	2.57217e+06	4.92222e+06	4.47496e+06	2.08564e+06	1.65018e+06	1.90802e+06	1.37515e+06	853738	1.42252e+06	3.57881e+06	618743	4.96261e+06	1.20045e+06	699034	733413	2.4122e+06	2.57933e+06	4.14842e+06	2.54351e+06	523031	1.05323e+06	3.17401e+06	6.32653e+06	5.71952e+06	2.30112e+06
DBNL_HUMAN	FQDVGPQAPVGSVYQK	40.67	2	3.89472e+07	6.62162e+07	7.88575e+07	8.36732e+07	3.22052e+07	4.02566e+07	4.97053e+07	4.41626e+07	1.14373e+08	1.0787e+08	2.06332e+07	7.82555e+07	3.13156e+07	4.2267e+07	7.82295e+07	1.33194e+07	6.58506e+07	2.84099e+07	3.904e+07	5.19044e+07	4.37907e+07	3.46186e+07	6.34988e+07	4.9602e+07	2.35369e+07	2.82924e+07	2.8473e+07	1.836e+07	1.70356e+07	2.64732e+07	4.56832e+07	7.41517e+06	4.62706e+07	1.273e+07	1.39054e+07	6.01966e+06	4.73284e+07	3.13261e+07	3.777e+07	3.58886e+07	9.45427e+06	1.84852e+07	2.7328e+07	47506538	5.42348e+07	2.75659e+07
CRK_HUMAN	IGDQEFDSLPALLEFYK	83.29	2	3.53731e+07	4.55378e+07	5.6414e+07	4.67576e+07	1.1791e+07	3.1201e+07	3.36051e+07	1.09959e+07	1.12828e+08	5.27993e+07	7.88023e+06	4.58427e+07	1.56747e+07	2.18813e+07	5.30284e+07	6.00846e+06	4.02818e+07	4.94146e+06	1.37643e+07	2.39326e+07	1.54767e+07	1.03722e+07	3.62047e+07	8.26389e+06	1.48404e+07	8.36554e+06	2.33788e+07	8.35537e+06	7.43039e+06	1.19889e+07	2.51071e+07	2.25394e+06	2.14449e+07	6.43859e+06	4.69609e+06	1.73816e+06	1.68208e+07	1.29815e+07	7.14309e+06	2.28318e+07	2.25219e+06	3.89772e+06	9.99707e+06	1.69608e+07	3.18518e+07	1.12946e+07
FSCN1_HUMAN	VNASASSLK	17.73	2	6.62513e+07	3.43525e+07	6.27307e+07	2.42175e+07	15576000	5.21109e+07	6.0866e+07	3.12712e+07	1.64295e+08	7.73658e+07	1.37846e+07	5.38759e+07	3.78231e+07	5.00923e+07	1.11834e+08	2.19785e+07	9.44469e+07	2.29666e+07	3.25145e+07	6.72225e+07	4.52881e+07	8.38668e+07	2.83857e+07	1.70696e+07	4.03269e+07	2.24038e+07	2.95517e+07	8.9402e+06	2.18704e+07	1.35939e+07	5.353e+07	4.91022e+06	5.22962e+07	1.25481e+07	1.02844e+07	1.21621e+07	1.73187e+07	1.04253e+07	2.07732e+07	3.0063e+07	5.32232e+06	8.65763e+06	4.37398e+07	9.19954e+07	5.44833e+07	2.51325e+07
PPM1F_HUMAN	AIGDVFQKPYVSGEADAASR	44.46	3	7.35814e+07	5.60915e+07	8.49764e+07	5.50315e+07	1.07766e+07	3.94519e+07	5.56967e+07	1.1549e+07	1.18366e+08	5.2534e+07	6.5525e+06	5.98898e+07	1.71953e+07	4.37916e+07	4.29099e+07	1.2197e+07	4.39904e+07	1.47161e+07	2.89982e+07	3.40482e+07	2.60392e+07	2.16993e+07	2.09102e+07	2.77366e+07	2.04933e+07	1.52816e+07	1.54583e+07	3.99265e+06	7.53481e+06	1.41055e+07	3.39473e+07	2.03031e+06	2.92339e+07	6.08593e+06	1.537e+06	507915	2.5937e+07	9.17289e+06	2.16993e+07	1.78132e+07	2.81105e+06	5.38537e+06	2.1502e+07	2.88009e+07	4.0478e+07	1.48127e+07
SYNJ1_HUMAN	ALLTTGSLR	35.01	2	3.25709e+07	4.6162e+07	5.64003e+07	7.54399e+07	2.09555e+07	4.36527e+07	5.63714e+07	4.16902e+07	1.53873e+08	2.46724e+08	2.788e+07	9.69941e+07	3.09469e+07	3.61013e+07	1.86866e+08	9.20632e+06	6.89046e+07	2.91219e+07	4.25778e+07	7.4755e+07	6.72795e+07	3.96526e+07	5.33035e+07	2.90384e+07	1.80816e+07	2.58052e+07	1.53275e+07	1.65249e+07	1.34115e+07	1.06396e+07	4.75198e+07	7.72797e+06	5.60532e+07	1.73554e+07	1.59262e+07	9.45992e+06	8.47256e+06	2.67493e+07	3.86776e+07	4.25778e+07	1.21558e+07	1.43985e+07	6.66294e+07	7.508e+07	6.68448e+07	2.70291e+07
FSCN1_HUMAN	LINRPIIVFR	46.07	3	1.71633e+08	1.06332e+08	1.38111e+08	6.0474e+07	2.05156e+07	1.14547e+08	1.16134e+08	7.66094e+07	3.80812e+08	1.20606e+08	4.68075e+07	8.9303e+07	3.99375e+07	9.05475e+07	1.66266e+08	8.27959e+07	2.11131e+08	3.23294e+07	3.83407e+07	1.0102e+08	52636058	7.47755e+07	5.10966e+07	3.0304e+07	6.12785e+07	5.24286e+07	3.83493e+07	2.37337e+07	4.41152e+07	3.37881e+07	1.03366e+08	1.20443e+07	1.15081e+08	2.39872e+07	2.54768e+07	3.39244e+07	3.43766e+07	2.66846e+07	3.20362e+07	4.48653e+07	6.14698e+06	2.10398e+07	6.83242e+07	9.67682e+07	1.03598e+08	4.41962e+07
TAU_HUMAN	KLDLSNVQSK	25.21	2	9.45265e+06	4.14965e+07	2.17589e+07	1.00472e+08	2.99037e+07	1.91297e+07	1.51788e+07	2.82796e+07	4.49447e+07	1.5079e+08	1.86936e+07	3.21033e+07	1.23836e+07	3.2929e+07	2.18415e+07	5.12692e+06	1.46138e+08	1.21641e+07	3.88574e+07	1.1898e+08	3.2353e+07	6.327e+06	3.80971e+07	2.08077e+07	7.49078e+06	1.55166e+07	1.35547e+07	2.19967e+07	1.81919e+07	1.06264e+07	1.29603e+07	7.5654e+06	2.98505e+07	1.15776e+07	1.74785e+07	8.26364e+06	1.57559e+07	9.96776e+06	1.41069e+06	1.42759e+07	1.77266e+06	2.55952e+06	9.96776e+06	4.34189e+06	4.24956e+07	1.21873e+07
DDAH2_HUMAN	GAEIVADTFRDFAVSTVPVSGPSHLR	66.42	3	1.16093e+07	2.90233e+07	3.39209e+07	19500000	6.91116e+06	9.52033e+06	1.13426e+07	2.91735e+06	7.60047e+07	1.79497e+07	3.42099e+06	1.3514e+07	4.73719e+06	1.32445e+07	3.83788e+07	3.91313e+06	2.18088e+07	2.11053e+06	4.67834e+06	1.62862e+07	4.15071e+06	1.0623e+07	1.49496e+07	1.2607e+07	1.63256e+06	1.85023e+06	1.7686e+06	2.45791e+06	3.59163e+06	5.21567e+06	1.16703e+07	1.30258e+06	9.03725e+06	2.96687e+06	2.46698e+06	556884	7.16405e+06	9.67325e+06	3.42961e+06	8.75869e+06	1.97862e+06	1.82912e+06	3.57031e+06	1.04295e+07	1.61093e+07	4.95036e+06
TRXR1_HUMAN	VVGFHVLGPNAGEVTQGFAAALK	66.04	3	2.27243e+07	2.84451e+07	3.14644e+07	1.66062e+07	3.82181e+06	2.53763e+07	2.89745e+07	6.83961e+06	9.21685e+07	4.42362e+07	5.52713e+06	3.79798e+07	1.37724e+07	2.20377e+07	4.89728e+07	4.47957e+06	4.76045e+07	8.35912e+06	1.58682e+07	3.11129e+07	1.65766e+07	2.11387e+07	1.86734e+07	1.00114e+07	8.26338e+06	6.84907e+06	6.57098e+06	5.97506e+06	6.56303e+06	8.17218e+06	2.45714e+07	1.21988e+06	2.39435e+07	3.91205e+06	5.48243e+06	716689	7.99408e+06	8.78416e+06	1.34879e+07	1.29496e+07	1.91126e+06	2.75993e+06	1.03993e+07	2.23004e+07	2.57722e+07	9.18275e+06
GSH1_HUMAN	DKNTPSPFIETFTEDDEASR	53.24	3	1.3079e+07	5.28042e+06	2.73293e+07	2.4206e+07	1.3079e+06	1.1519e+07	1.29223e+07	6.28978e+06	3.89443e+07	2.62154e+07	1.06594e+06	3.09407e+07	3.07826e+06	8.23409e+06	1.48326e+07	1.90625e+06	2.83181e+07	3.43969e+06	1.08726e+07	1.00324e+07	9.29111e+06	1.13668e+07	4.13652e+06	1.31766e+06	5.61228e+06	9.61407e+06	1.70808e+06	1.05413e+06	3.61138e+06	920361	8.10094e+06	273633	8.70552e+06	264762	913581	304527	3.57563e+06	2.58965e+06	6.91891e+06	4.08216e+06	450965	869806	7.90733e+06	1.50239e+07	1.32439e+07	3.9914e+06
PGAM1_HUMAN	YADLTEDQLPSCESLKDTIAR	52.22	3	6.26793e+08	8.76663e+08	1143473684	2007431579	4.31979e+08	7.35147e+08	8.80946e+08	9.78435e+08	2028607018	3125126066	3.19312e+08	1592392982	5.61794e+08	3.69774e+08	1579765529	1.34164e+08	1088010474	5.10465e+08	8.18053e+08	1427502465	1014385705	8.18053e+08	1177996303	6.26793e+08	3.3076e+08	4.40449e+08	3.22714e+08	3.7777e+08	3.96828e+08	3.16599e+08	6.81896e+08	1.50282e+08	6.08575e+08	1.8379e+08	2.29118e+08	1.14771e+08	5.01421e+08	7.55881e+08	5.30916e+08	8.26234e+08	1.58293e+08	1.70973e+08	556276032	1128913124	1.05419e+09	4.4806e+08
UBC12_HUMAN	TCDISFSDPDDLLNFK	68.05	2	1.28965e+07	8.38274e+06	1.7267e+07	1.14636e+07	2.57214e+06	1.05887e+07	1.06507e+07	2.55595e+06	2.81574e+07	1.45053e+07	2.93361e+06	1.07471e+07	4.21532e+06	7.72341e+06	2.18094e+07	2.05222e+06	1.56863e+07	4.04541e+06	5.17873e+06	8.81884e+06	6.26701e+06	7.16015e+06	7.43785e+06	4.46363e+06	5.60282e+06	2.91605e+06	5.10846e+06	2.31421e+06	3.07367e+06	5.1934e+06	5.14374e+06	2.75471e+06	7.68434e+06	2.44689e+06	1.46161e+06	1.87716e+06	4.92827e+06	3.48251e+06	4.3081e+06	5.77916e+06	1.48232e+06	938175	3.21982e+06	9.53186e+06	9.70067e+06	3.98623e+06
GSTM2_HUMAN	NQVFEPSCLDAFPNLK	62.91	2	9.11612e+06	7.80092e+06	1.65044e+07	6.60177e+06	5.33815e+06	5.54596e+06	4.90782e+06	1.34944e+06	1.61176e+07	8.31845e+06	2.14729e+06	8.03302e+06	3.05506e+06	4.91249e+06	1.56878e+07	2.20659e+06	1.72738e+07	4.45876e+06	3.26768e+06	7.97588e+06	2.93717e+06	6.79727e+06	2.79374e+06	5.8797e+06	1.81807e+06	2.93985e+06	4.7966e+06	2.81091e+06	2.19199e+06	4.0297e+06	4.87206e+06	1.54085e+06	6.21494e+06	2.39012e+06	1.59887e+06	1.72781e+06	2.39987e+06	539417	2.43205e+06	3.25521e+06	569350	389128	1.71491e+06	5.92423e+06	7.09336e+06	2.85884e+06
TXD17_HUMAN	TIFAYFTGSK	56.3	2	3.35652e+07	41639040	3.67403e+07	1.82341e+07	7.96494e+06	2.43426e+07	2.3878e+07	9.64493e+06	6.4409e+07	3.42133e+07	7.59841e+06	2.62172e+07	1.26349e+07	2.21625e+07	5.16587e+07	7.59166e+06	4.76529e+07	9.81984e+06	1.41436e+07	1.54453e+07	1.10683e+07	1.53768e+07	1.90307e+07	2.22256e+07	1.24282e+07	9.97885e+06	1.46054e+07	6.21411e+06	9.1624e+06	1.07922e+07	2.16272e+07	4.34999e+06	2.03342e+07	4.49661e+06	4.98036e+06	3.52889e+06	1.50705e+07	8.22126e+06	7.44481e+06	1.53768e+07	1.4235e+06	3.22761e+06	5.90713e+06	1.90307e+07	2.41318e+07	1.04965e+07
CAPG_HUMAN	VSDATGQMNLTK	26.81	2	1.16426e+07	2.42555e+07	1.8787e+07	3.39577e+07	1.36713e+07	1.20033e+07	7.9916e+06	3.90212e+06	1.19073e+08	24518522	5.0448e+06	2.49611e+07	5.20328e+06	1.62484e+07	5.6954e+07	2.74191e+06	19427947	3.06757e+06	8.22401e+06	2.43215e+07	6.39808e+06	1.21242e+07	1.03859e+07	6.20059e+06	6.03301e+06	2.9724e+06	1.48179e+07	1.0937e+07	3.68684e+06	6.63888e+06	1.23818e+07	803681	6.76792e+06	3.77345e+06	4.19841e+06	1.94926e+06	4.15518e+06	5.59466e+06	4.74743e+06	7.11384e+06	4.3019e+06	977240	3.49119e+06	8.38469e+06	2.02133e+07	5.71083e+06
PROF1_HUMAN	STGGAPTFNVTVTK	38.48	2	3.18788e+08	1.32782e+08	2.63346e+08	1.02705e+08	4.69866e+07	195235656	2.3056e+08	8.22524e+07	9.34187e+08	2.73367e+08	9.04015e+07	2.16221e+08	151978619	1.97902e+08	608700000	1.09446e+08	4.9231e+08	130223968	9.57093e+07	2.46684e+08	1.05873e+08	3.14443e+08	9.61328e+07	4.07494e+07	1.01596e+08	9.97945e+07	9.75768e+07	3.93634e+07	1.08111e+08	6.74853e+07	2.176e+08	3.58237e+07	2.11538e+08	5.57629e+07	7.38756e+07	6.34804e+07	1.0195e+08	73158343	8.30045e+07	120695385	3.36147e+07	4.59489e+07	7.58052e+07	2.73153e+08	2.36358e+08	9.61946e+07
AL1L1_HUMAN	FAELTLK	38.65	2	1.64637e+07	8.00097e+06	2.83096e+07	1.84715e+07	4.15609e+06	1.18034e+07	7.51172e+06	9.77528e+06	8.38244e+07	4.432e+07	5.33048e+06	2.93135e+07	1.08073e+07	1.08396e+07	4.24272e+07	1.94846e+06	4.17901e+07	1.08774e+07	4.47894e+06	2.37544e+07	1.21971e+07	1.72559e+07	3.09927e+07	2.63018e+06	4.97927e+06	4.68814e+06	4.09585e+06	2.60006e+06	2.27882e+06	9.2473e+06	2.76909e+07	2.26899e+06	19530178	3.08336e+06	2.98154e+06	2.57999e+06	4.55527e+06	1.22171e+07	5.35874e+06	1.80557e+07	1.02676e+06	1.02176e+06	2.9793e+06	1.57963e+07	2.06369e+07	7.12693e+06
PTN11_HUMAN	FDSLTDLVEHYK	59.17	3	4.96082e+06	709653	3.81185e+06	3.97406e+06	943501	2.41268e+06	2.05318e+06	1.66415e+06	1.31522e+07	6.88201e+06	1.32062e+06	4.36606e+06	1.16176e+06	2.19742e+06	1.60352e+07	984174	1.17424e+07	1.20198e+06	661089	4.35949e+06	894088	1.95091e+06	771116	412275	877267	994867	756964	862398	1.08543e+06	696125	2.14795e+06	483529	3.46645e+06	775601	990811	650178	856910	618557	554760	1.01706e+06	203042	124821	879295	4.22542e+06	3.83524e+06	1.07999e+06
FHL1_HUMAN	QVIGTGSFFPK	48.73	2	4.6262e+07	2.39659e+07	5.0682e+07	5.07802e+07	1.70904e+07	2.32312e+07	4.3748e+07	21934939	1.39474e+08	7.49979e+07	1.66504e+07	4.15474e+07	14038235	5.64959e+07	1.12685e+08	1.2725e+07	1.40544e+08	1.68299e+07	1.57964e+07	6.22262e+07	1.62393e+07	3.676e+07	2.30303e+07	1.94477e+07	1.21794e+07	2.13139e+07	1.58136e+07	1.73851e+07	1.9546e+07	2.0857e+07	2.96462e+07	1.17138e+07	3.17917e+07	1.17083e+07	1.16883e+07	6.846e+06	1.37215e+07	1.37149e+07	2.09635e+07	8.50351e+06	5.80187e+06	5.60995e+06	2.7164e+07	4.79799e+07	4.59885e+07	1.77808e+07
HS90A_HUMAN	FYEQFSK	30.03	2	4.30875e+08	5.03151e+08	5.33729e+08	3.22461e+08	1.44552e+08	4.66778e+08	4.62379e+08	2.76803e+08	9.17346e+08	8.90975e+08	1.55908e+08	5.39983e+08	2.92011e+08	3.02687e+08	8.53758e+08	1.46818e+08	7.57095e+08	2.59424e+08	3.05309e+08	4.62375e+08	4.71199e+08	3.63547e+08	4.6414e+08	1.56366e+08	2.64085e+08	2.48795e+08	2.51575e+08	184859187	1.77215e+08	1.80346e+08	3.49531e+08	5.50636e+07	494409618	1.43129e+08	1.89029e+08	7.92254e+07	1.93076e+08	1.88833e+08	3.15897e+08	453550976	6.01793e+07	1.31124e+08	2.66483e+08	4.42962e+08	4.48839e+08	2.29797e+08
NAGK_HUMAN	SLGLSLSGGDQEDAGR	40.44	2	9.00568e+06	2.71089e+07	4.39257e+07	2.77522e+07	4539600	1.73622e+07	1.81526e+07	9.22509e+06	8.06836e+07	3.65938e+07	7.17734e+06	3.12442e+07	1.15394e+07	1.99444e+07	3.98192e+07	2.82835e+06	2.85536e+07	6.59906e+06	15545851	2.47359e+07	1.52074e+07	1.18445e+07	2.41119e+07	218709	4.07094e+06	6.97481e+06	1.03841e+07	2.89468e+06	7.53537e+06	8.10841e+06	1.80277e+07	2.99448e+06	1.87033e+07	5.74607e+06	1.38761e+06	873000	7.50519e+06	9.60247e+06	1.30078e+07	1.066e+07	5.19253e+06	2.43234e+06	1.1506e+07	1.47421e+07	2.23261e+07	7.74132e+06
TPIS_HUMAN	VIADNVKDWSK	31.52	2	5.41979e+07	8.60791e+07	9.67061e+07	1.19554e+08	4.88844e+07	7.43775e+07	9.50786e+07	6.31463e+07	4.75029e+08	3.09874e+08	4.48426e+07	1.31244e+08	4.94709e+07	7.56642e+07	4.92481e+08	4.11507e+07	1.92772e+08	4.16804e+07	4.05835e+07	1.81255e+08	7.5957e+07	1.88933e+08	8.44576e+07	5.12755e+07	4.64933e+07	2.4761e+07	4.34115e+07	5.19662e+07	5.68547e+07	2.27086e+07	9.75274e+07	7.9406e+06	9.05599e+07	2.20371e+07	4.34115e+07	1.44528e+07	2.36285e+07	6.47142e+07	3.59219e+07	7.34891e+07	1.49035e+07	2.0374e+07	5.923e+07	1.88658e+08	1.33192e+08	5.02057e+07
HEBP1_HUMAN	NSLFGSVETWPWQVLSK	83.72	2	6.94645e+06	1.58828e+07	1.42398e+07	1.70695e+07	9.00938e+06	1.07622e+07	1.0796e+07	6.57234e+06	2.7019e+07	2.79672e+07	6.96217e+06	1.88038e+07	6.54814e+06	8.84055e+06	2.7724e+07	2.48243e+06	2.56862e+07	2.24244e+06	5.13723e+06	1.33833e+07	7.95048e+06	5.42263e+06	1.86327e+07	7.62192e+06	4.08024e+06	4.10762e+06	6.75476e+06	6.53568e+06	4.4271e+06	5.73775e+06	8.53634e+06	1.86439e+06	1.27216e+07	3.40501e+06	3.58732e+06	2.22724e+06	5.13459e+06	5.60611e+06	4.28103e+06	1.00706e+07	4.56643e+06	2.4463e+06	6.58463e+06	3.97524e+06	1.28731e+07	5.44152e+06
SYNJ1_HUMAN	QLEALGLAEKPQLVTR	48.87	3	3.30236e+07	1.19065e+07	5.94199e+07	4.0437e+07	7.44715e+06	2.78988e+07	2.87285e+07	2.1757e+07	1.01205e+08	1.10582e+08	1.711e+07	5.12202e+07	1.61889e+07	1.8299e+07	9.28857e+07	2591900	3.88047e+07	8.59477e+06	2.02683e+07	4.18514e+07	3.07231e+07	12956293	3.49563e+07	5.18942e+06	7.98631e+06	1.10977e+07	1.29174e+07	3.89768e+06	1.3816e+07	5.10652e+06	2.12056e+07	5.97596e+06	3.80775e+07	3.78755e+06	6.23404e+06	3.48208e+06	7.34186e+06	1.09038e+07	1.73499e+07	1.74461e+07	3.81954e+06	3.13004e+06	2.57843e+07	3.8484e+07	3.60372e+07	1.25254e+07
DNJB1_HUMAN	NPFDTFFGQR	60.36	2	2.78367e+07	4.42757e+07	4.59196e+07	3.21108e+07	25864000	3.65647e+07	3.15022e+07	2.59143e+07	4.85498e+07	4.3656e+07	1.4658e+07	3.56178e+07	1.55571e+07	1.95267e+07	3.95542e+07	7.29571e+06	3.88714e+07	1.90006e+07	1.65349e+07	1.5331e+07	1.60997e+07	1.50844e+07	1.87105e+07	2.27954e+07	1.5891e+07	1.57814e+07	2.09323e+07	1.81925e+07	1.11785e+07	1.45144e+07	1.84202e+07	6.95156e+06	2.90664e+07	9.58559e+06	6.57559e+06	4.84402e+06	2.36038e+07	1.14439e+07	1.26332e+07	2.65428e+07	4.09745e+06	1.2053e+07	1.10668e+07	1.65349e+07	2.75668e+07	1.48907e+07
TKT_HUMAN	ISSDLDGHPVPK	26.6	3	2.47079e+07	1.60441e+07	3.49119e+07	4.60785e+07	7.05939e+06	2.00415e+07	2.75017e+07	1.36281e+07	1.45038e+08	1.22867e+08	1.06513e+07	4.20354e+07	1.29038e+07	2.03423e+07	135615047	1.16905e+07	6.73981e+07	1.31388e+07	1.47346e+07	4.56293e+07	2.54099e+07	3.39314e+07	1.13415e+07	1.31561e+07	1.02682e+07	1.41188e+07	8.98467e+06	1.13592e+07	1.23218e+07	5.97482e+06	2.86614e+07	249255	2.51915e+07	4.86674e+06	4.46667e+06	2.5478e+06	5.46227e+06	9.04839e+06	1.08302e+07	9.93153e+06	2.7579e+06	6.13555e+06	2.21562e+07	4.64814e+07	3.92478e+07	1.21414e+07
SNX2_HUMAN	ELSANTAAFAK	31.77	2	1.53587e+07	1.78636e+07	1.96434e+07	2.17527e+07	3.14426e+06	1.69948e+07	1.54381e+07	9.60376e+06	3.86275e+07	2.2801e+07	6.49246e+06	1.72703e+07	1.13839e+07	1.9648e+07	2.56203e+07	5.43566e+06	2.00845e+07	1.01949e+07	1.23926e+07	2.0695e+07	1.25147e+07	1.5567e+07	2.62198e+07	9.82168e+06	1.08764e+07	8.767e+06	7.58049e+06	5.14814e+06	4.69331e+06	6.68894e+06	1.46879e+07	3.56598e+06	1.6754e+07	4.2251e+06	5.39863e+06	2.73557e+06	1.47144e+07	5.86053e+06	9218125	1.05306e+07	2.0985e+06	2.47546e+06	1.37356e+07	1.79479e+07	1.67281e+07	8.45353e+06
G6PI_HUMAN	HFVALSTNTTK	25.36	2	1.44529e+08	1.58164e+08	2.5429e+08	2.70652e+08	4.48586e+07	293317112	2.95123e+08	2.12133e+08	610159218	9.75742e+08	8.87811e+07	5.02444e+08	1.85627e+08	1.48606e+08	5.62294e+08	5.14098e+07	1.901e+08	1.38065e+08	1.98078e+08	4.12461e+08	3.64242e+08	2.0571e+08	2.49419e+08	4.90854e+07	1.40439e+08	1.35667e+08	9.47622e+07	5.24941e+07	9.88526e+07	4.30849e+07	2.7564e+08	2.26984e+07	3.39048e+08	4.91876e+07	6.01978e+07	1.04307e+07	1.02016e+08	8.98464e+07	1.43616e+08	2.07445e+08	2.06057e+07	2.8515e+07	139452735	3.21227e+08	2.85052e+08	1.15443e+08
CDC37_HUMAN	LGPGGLDPVEVYESLPEELQK	76.04	3	6.84452e+07	8.63273e+07	7.33782e+07	118391769	5.61128e+07	4.58486e+07	6.34374e+07	4.92805e+07	1.76971e+08	1.54769e+08	3.37702e+07	9.74266e+07	3.1567e+07	5.25862e+07	1.72341e+08	1.74993e+07	1.46278e+08	2.9904e+07	3.24162e+07	6.56631e+07	4.17359e+07	5.91596e+07	4.78139e+07	7.89278e+07	2.61448e+07	2.78097e+07	3.27427e+07	4.40886e+07	3.66275e+07	3.09859e+07	4.12163e+07	1.8038e+07	5.52876e+07	2.28993e+07	2.63915e+07	1.94853e+07	3.72081e+07	4.25463e+07	4.09255e+07	3.6914e+07	1.64715e+07	2.77159e+07	5.02451e+07	3.54552e+07	7.48314e+07	3.56251e+07
FCL_HUMAN	DADLTDTAQTR	23.58	2	2.38948e+07	1.79211e+07	1.86476e+07	3.18059e+07	9.92925e+06	1.74133e+07	2.81835e+07	9.05137e+06	7.51555e+07	1.76733e+07	7.80653e+06	2.74467e+07	1.49387e+07	2.56212e+07	3.79543e+07	1.44815e+07	3.11223e+07	1.14379e+07	2.6563e+07	2.79902e+07	1.81976e+07	3.48887e+07	1.42925e+07	1.4127e+07	7.32181e+06	1.72753e+07	1.12209e+07	1.18667e+07	4.34304e+06	8.24626e+06	1.46719e+07	8.85135e+06	1.98661e+07	6.44331e+06	3.92326e+06	1.88091e+06	2.31545e+07	7.98871e+06	1.45105e+07	8.30588e+06	8.95013e+06	1.14974e+07	1.1537e+07	3.6871e+07	2.35833e+07	1.20406e+07
PDC6I_HUMAN	FTDLFEK	40.94	2	2.57791e+07	4.27775e+07	3.82183e+07	4.16518e+07	2.48222e+07	3.08724e+07	2.7133e+07	2.83139e+07	9.00579e+07	1.12019e+08	2.7863e+07	6.47291e+07	2.1465e+07	3.18327e+07	9.05414e+07	11455360	3.80358e+07	1.88594e+07	2.49768e+07	4.07775e+07	3.01117e+07	2.56108e+07	3.48661e+07	2.79742e+07	1.3959e+07	1.60978e+07	2.40342e+07	2.54976e+07	2.85934e+07	1.43912e+07	2.68842e+07	1.0915e+07	2.73354e+07	1.27045e+07	2.21205e+07	6.52919e+06	1.89454e+07	1.76232e+07	1.19496e+07	4.15224e+07	1.21239e+07	1.70844e+07	1.55947e+07	4.5009e+07	4.01204e+07	2.08042e+07
BLVRB_HUMAN	LQAVTDDHIR	24.51	2	1.32793e+08	1.28509e+08	1.29366e+08	1.01951e+08	1.47357e+07	9.8281e+07	2.13518e+08	4.09118e+07	2.83577e+08	1.06434e+08	1.94598e+07	1.77343e+08	3.3249e+07	1.23334e+08	2.10054e+08	3.34673e+07	2.13747e+08	3.73151e+07	9.74541e+07	1.63208e+08	1.40566e+08	2.5867e+08	7.31811e+07	2.94715e+07	2.45881e+07	5.85146e+07	4.42929e+07	1.93621e+07	1.68776e+07	2.73158e+07	7.38577e+07	8.70537e+06	8.70938e+07	1.01325e+07	1.39647e+07	8.46448e+06	4.13684e+07	2.31499e+07	7.1732e+07	7.60794e+07	9.79975e+06	5.07196e+07	6.41241e+07	2.92362e+08	1.23092e+08	5.00941e+07
TPIS_HUMAN	VPADTEVVCAPPTAYIDFAR	62.96	3	1.47874e+08	180344168	2.60932e+08	3.3526e+08	1.70173e+08	209300702	1.78485e+08	1.88026e+08	6.65044e+08	881589089	146825880	3.36434e+08	1.19645e+08	1.78748e+08	9.62487e+08	9.33842e+07	7.02005e+08	1.06601e+08	1.19972e+08	2.82102e+08	1.65658e+08	3.2166e+08	2.05773e+08	1.86995e+08	9.74093e+07	5.67243e+07	8.72381e+07	1.38094e+08	1.5961e+08	6.8702e+07	2.69156e+08	5.76894e+07	2.07603e+08	6.71765e+07	9.97565e+07	7.159e+07	109998524	1.48201e+08	9.54579e+07	1.32972e+08	6.2029e+07	1.02887e+08	1.7903e+08	3.40231e+08	3.02536e+08	1.30407e+08
KAD1_HUMAN	YGYTHLSTGDLLR	43.84	3	9.32072e+07	1.34404e+08	171995610	1.55002e+08	4.7479e+07	9.41893e+07	7.98717e+07	6.29048e+07	294555356	218490428	3.64426e+07	1.62726e+08	5.873e+07	8.09005e+07	1.9091e+08	1.36661e+07	3.32675e+08	4.7633e+07	52925556	1.47341e+08	7.78762e+07	8.71381e+07	9.5077e+07	6.95192e+07	4.2072e+07	5.45854e+07	6.07649e+07	4.2175e+07	4.68096e+07	3.37679e+07	8.37615e+07	1.30226e+07	1.11705e+08	2.84411e+07	2.83226e+07	1.8384e+07	4.21514e+07	4.25295e+07	4.38526e+07	6.86142e+07	7.96719e+06	2.02251e+07	5.02793e+07	1.0604e+08	1.18963e+08	4.83329e+07
TKFC_HUMAN	SPGADLLQVLTK	64.1	2	3.76259e+06	5.36632e+06	6.09279e+06	1.1651e+07	3.31026e+06	4.02808e+06	5.39341e+06	2.19021e+06	3.67349e+07	1.43916e+07	3.64622e+06	4.35885e+06	2.16605e+06	4.45086e+06	2.90477e+07	2.78296e+06	1.69943e+07	1.18855e+06	2.59664e+06	1.17693e+07	2.01398e+06	9.11992e+06	5.25662e+06	4.44109e+06	1.37071e+06	986909	2.09718e+06	1.77507e+06	2.37132e+06	1.22155e+06	3.61438e+06	1.57095e+06	4.44804e+06	905993	2.08347e+06	1.04859e+06	2.8954e+06	3.25108e+06	1.66565e+06	2.61775e+06	2.0752e+06	1.33632e+06	3.50441e+06	9.58436e+06	8.18753e+06	2.61264e+06
HEBP1_HUMAN	FATVEVTDKPVDEALR	44.02	3	1.62329e+07	2.56137e+07	2.43086e+07	3.80943e+07	2.16167e+07	2.18231e+07	1.9832e+07	1.22759e+07	5.7998e+07	3.69915e+07	1.39112e+07	2.97739e+07	9.68935e+06	1.46129e+07	4.60625e+07	5.60692e+06	3.76746e+07	5.04917e+06	9.574e+06	2.29834e+07	1.16131e+07	11088750	1.94199e+07	1.9659e+07	6.68078e+06	6.68894e+06	1.37042e+07	1.11754e+07	1.38673e+07	9.94601e+06	1.22672e+07	3.72221e+06	2.30593e+07	7.71337e+06	7.90437e+06	7.34967e+06	1.08009e+07	8.33113e+06	7.20477e+06	9.9624e+06	3.81601e+06	9.74878e+06	1.25258e+07	1.10499e+07	2.22542e+07	1.03418e+07
NECP2_HUMAN	VRPASTGGLSLLPPPPGGK	45.67	3	7.26693e+06	6.29078e+06	1.44796e+07	1.19308e+07	1.28527e+07	9.9724e+06	1.01708e+07	5.04598e+06	2.3482e+07	6.2285e+06	5.02464e+06	1.29069e+07	6.39405e+06	9.21034e+06	1.35832e+07	7.24435e+06	3.25171e+07	6.15614e+06	8.77645e+06	1.02129e+07	5.1459e+06	2.00785e+07	2.00154e+07	7.97194e+06	4.63674e+06	1.80046e+06	7.75501e+06	6.29078e+06	1.02496e+07	6.53785e+06	3.90354e+06	3.98041e+06	8.78489e+06	3.30731e+06	3.77447e+06	791770	7.10137e+06	5.49317e+06	8.14505e+06	6.31399e+06	5.39846e+06	3.97781e+06	4.57764e+06	1.05759e+07	1.15211e+07	5.77944e+06
PA1B3_HUMAN	AIVQLVNER	36.51	2	8.51608e+07	1.10514e+08	1.56949e+08	171807570	3.98408e+07	1.13591e+08	149964071	1.14364e+08	2.59104e+08	2.84026e+08	4.39969e+07	1.4859e+08	7.72019e+07	9.0317e+07	1.84004e+08	1.87374e+07	1.56068e+08	4.11784e+07	1.067e+08	1.12501e+08	1.39916e+08	7.05266e+07	1.69946e+08	4.53201e+07	7.07661e+07	8.79469e+07	3.9655e+07	3.66832e+07	3.80763e+07	4.22886e+07	9.47541e+07	1.22333e+07	1.47388e+08	3.12576e+07	2.46103e+07	1.74594e+07	7.68368e+07	3.57183e+07	6.55215e+07	1.04652e+08	1.41622e+07	2.84381e+07	8.50869e+07	102149774	1.23696e+08	5.71907e+07
SNX2_HUMAN	FSDFLGLHSK	42.87	2	4.2637e+06	9.86483e+06	1.53855e+07	6.52627e+06	3.24805e+06	7.67999e+06	7.4251e+06	2.72301e+06	1.00257e+07	1.05109e+07	2.48982e+06	4.37431e+06	5.8351e+06	5.81462e+06	8.61684e+06	2.73217e+06	1.47893e+07	3.92652e+06	5.25842e+06	7.14384e+06	6.12329e+06	8.44115e+06	5.84653e+06	8.12516e+06	3.51956e+06	4.11286e+06	4.90727e+06	1.94079e+06	3.02682e+06	2.87147e+06	4.39278e+06	1.08773e+06	5.59312e+06	1.63219e+06	3.1676e+06	857767	2.50099e+06	2.43894e+06	4.96436e+06	4.37625e+06	730816	709195	5.24112e+06	8.30277e+06	6.915e+06	3.5476e+06
UBA1_HUMAN	FEVQGLQPNGEEMTLK	52.19	2	7.22524e+07	2.32426e+07	5.44069e+07	4.30032e+07	1.18389e+07	3.77788e+07	3.93278e+07	1.28128e+07	5.22307e+07	2.71436e+07	7.50306e+06	2.74211e+07	1.16038e+07	3.08387e+07	3.35687e+07	1.81999e+07	5.90746e+07	8.54562e+06	2.15849e+07	1.72301e+07	2.09538e+07	1.12721e+07	2.24685e+07	1.27965e+07	2.8074e+07	1.26224e+07	1.22307e+07	4.30468e+06	2.60283e+06	1.27434e+07	2.38761e+07	2.63112e+06	2.32009e+07	1.26687e+07	4.78781e+06	3.63003e+06	1.66833e+07	3.37028e+06	1.96915e+07	2.30997e+07	1.48759e+06	6.82892e+06	1.64096e+07	2.4362e+07	2.88827e+07	1.27668e+07
TKT_HUMAN	TVPFCSTFAAFFTR	78.58	2	4.6644e+07	2.68294e+07	4.04971e+07	2.64678e+07	7.19548e+06	3.2721e+07	3.62884e+07	2.24655e+07	1.35232e+08	5.50234e+07	1.26919e+07	3.21808e+07	1.36623e+07	2.80214e+07	7.78005e+07	1.05987e+07	6.54127e+07	7.18452e+06	1.15784e+07	4.30477e+07	9.09445e+06	2.2464e+07	1.54378e+07	1.04136e+07	1.32339e+07	1.58373e+07	9.32881e+06	9.76271e+06	1.5548e+07	1.23661e+07	3.10389e+07	2.28966e+06	3.34153e+07	4.67155e+06	8.89491e+06	9.32881e+06	1.2247e+07	1.19742e+07	7.92672e+06	6.2345e+06	2.46411e+06	3.9881e+06	1.5042e+07	2.9985e+07	3.38495e+07	1.26662e+07
G6PI_HUMAN	NLVTEDVMR	37.35	2	2.99422e+08	251786858	5.39867e+08	4.66146e+08	3.52728e+07	4.58339e+08	4.91644e+08	3.88216e+08	1202225538	1469591766	161114419	1021891707	3.54224e+08	2.54482e+08	9.90857e+08	7.63447e+07	8.62144e+08	1.07952e+08	281486428	5.79e+08	5.52657e+08	434756525	4.75285e+08	7.16799e+07	1.83736e+08	1.87139e+08	8.82388e+07	6.88444e+07	1.86005e+08	7.54283e+07	4.5461e+08	3.40567e+07	6.18351e+08	7.64857e+07	9.45902e+07	5.23989e+07	147816411	205588255	2.08536e+08	390543997	5.76605e+07	3.03961e+07	1.79061e+08	456862789	5.11074e+08	1.84192e+08
RINI_HUMAN	ELTVSNNDINEAGVR	36.78	2	6.26683e+07	1.07963e+08	1.22855e+08	1.26578e+08	4.64118e+07	1.00096e+08	1.07005e+08	6.26764e+07	2.35782e+08	1.89585e+08	3.93617e+07	1.4271e+08	6.06903e+07	1.06914e+08	2.08298e+08	1.25348e+07	1.06805e+08	5.66989e+07	8.76854e+07	6.29291e+07	7.31811e+07	6.03249e+07	9.3619e+07	7.44574e+07	4.85214e+07	6.05587e+07	4.25027e+07	3.86558e+07	4.66599e+07	4.78977e+07	8.90261e+07	1.4658e+07	7.93064e+07	2.95684e+07	2.22131e+07	8.99693e+06	3.86181e+07	3.39534e+07	4.35131e+07	5.24135e+07	1.41912e+07	2.82505e+07	3.75795e+07	1.25595e+08	9.88423e+07	4.65303e+07
SYNJ1_HUMAN	GFEANAPAFDR	37.31	2	42820000	3.26759e+07	6.67173e+07	7.37401e+07	2.15563e+07	3.84297e+07	4.87578e+07	3.50725e+07	1.11195e+08	1.43059e+08	2.10752e+07	9.94907e+07	2.90079e+07	2.42551e+07	1.20701e+08	5138400	4.76724e+07	2.57516e+07	4.42672e+07	8.27456e+07	7.66163e+07	4.00959e+07	7.15085e+07	1.4631e+07	1.86301e+07	2.14588e+07	1.7167e+07	1.87277e+07	2.37022e+07	1.23787e+07	3.52895e+07	9.60093e+06	4.78695e+07	1.10649e+07	1.3363e+07	5.17937e+06	1.44266e+07	2.27721e+07	3.52861e+07	3.66056e+07	8.64062e+06	3.89892e+06	6.38469e+07	6.42726e+07	5.66239e+07	2.37529e+07
HS90A_HUMAN	ELHINLIPNKQDR	38.56	3	3.19637e+08	4.06723e+08	4.56487e+08	3.62702e+08	1.1484e+08	3.25744e+08	3.77411e+08	2.43952e+08	732102107	6.51916e+08	1.38837e+08	587595678	234933496	2.95368e+08	6.10248e+08	9.55404e+07	6.9542e+08	1.87507e+08	2.4105e+08	3.4835e+08	4.07439e+08	2.4745e+08	4.56502e+08	1.41635e+08	1.77044e+08	2.57432e+08	1.47377e+08	1.00485e+08	1.20582e+08	1.22167e+08	3.51311e+08	4.95629e+07	4.25791e+08	1.05425e+08	1.25367e+08	8.01006e+07	1.55421e+08	1.54443e+08	2.62382e+08	3.98906e+08	4.79967e+07	136097447	2.30384e+08	3.8824e+08	3.71207e+08	1.89436e+08
CHRD1_HUMAN	TTDFSDFLSIVGCTK	74.27	2	7.58903e+06	6.79851e+06	8.69577e+06	8.61671e+06	3.67199e+06	4.49647e+06	3.77508e+06	3.45721e+06	2.13442e+07	1.80421e+07	2.40037e+06	9.44677e+06	2.47557e+06	1.40363e+06	1.97535e+07	1.16176e+06	2.99234e+07	6.03539e+06	2.70325e+06	1.8309e+07	4.33635e+06	1.0955e+07	3.16985e+06	3.78266e+06	1.14231e+06	1.33994e+06	2.37157e+06	3.10676e+06	1.46247e+06	1.86052e+06	3.28335e+06	688964	4.42926e+06	1.22784e+06	1.61662e+06	1.37946e+06	9.78513e+06	1.39473e+06	2.6931e+06	4.01176e+06	554597	618754	3.70238e+06	1.18172e+07	8.63308e+06	2.96521e+06
MK01_HUMAN	APTIEQMK	25.37	2	1.3977e+07	1.3619e+07	1.99885e+07	1.92426e+07	16557600	1.65101e+07	1.98426e+07	1.13885e+07	38634400	3.69634e+07	1.23934e+07	1.9541e+07	9.83207e+06	1.68625e+07	5.38214e+07	9.00874e+06	6.26653e+07	8.17753e+06	8.59465e+06	2.51243e+07	1.68789e+07	2.66764e+07	1.45508e+07	1.39323e+07	1.16351e+07	5.74295e+06	9.03955e+06	1.1113e+07	8.92022e+06	1.32115e+07	1.50861e+07	8.72887e+06	2.31822e+07	1.06147e+07	7.32413e+06	6.1457e+06	1.17037e+07	2.52213e+06	9.4968e+06	9.04087e+06	2.56093e+06	3.08476e+06	7.92531e+06	3.04596e+07	2.13413e+07	1.05462e+07
TLN1_HUMAN	EVIQEWNLTNIK	55.36	2	5.06913e+07	2.57184e+07	4.37958e+07	2.85139e+07	8.25598e+06	2.81527e+07	1.94803e+07	8.00095e+06	5.01322e+07	18236305	8.59108e+06	2.19911e+07	1.36185e+07	3.23272e+07	2.16096e+07	1.77756e+07	3.07802e+07	1.04881e+07	1.33761e+07	1.19587e+07	1.23121e+07	8.74007e+06	1.75561e+07	1.10142e+07	1.83756e+07	8.90826e+06	1.48533e+07	4.19322e+06	1.06042e+07	1.53107e+07	1.98673e+07	5.21032e+06	1.49577e+07	9.75261e+06	5.79596e+06	4.34231e+06	1.1589e+07	3.75443e+06	1.40601e+07	1.42881e+07	5.23264e+06	7.31886e+06	1.30721e+07	1.33001e+07	2.18305e+07	1.07524e+07
ACLY_HUMAN	SGGMSNELNNIISR	49.2	2	5.56488e+07	7.78541e+07	9.54559e+07	1.27952e+08	4.38014e+07	5.50723e+07	5.6272e+07	4.77028e+07	1.57062e+08	1.30787e+08	2.58826e+07	102902829	3.20584e+07	4.4993e+07	1.2244e+08	1.26128e+07	1.03523e+08	1.66355e+07	5.12827e+07	7.93177e+07	6.58238e+07	4.99663e+07	9.87357e+07	4.46815e+07	2.79598e+07	2.11222e+07	4.19058e+07	4.96235e+07	2.51841e+07	2.99453e+07	4.22993e+07	2.1883e+07	5.07189e+07	1.93708e+07	2.45071e+07	1.13735e+07	3.43717e+07	4.16485e+07	4.02722e+07	4.54783e+07	2.29187e+07	9.75389e+06	2.65689e+07	6.4627e+07	7.19036e+07	3.3153e+07
CBR1_HUMAN	ILLNACCPGWVR	51.6	2	1.82579e+08	2.24335e+08	2.82875e+08	2.6609e+08	4.08551e+07	1.64018e+08	1.81926e+08	9.70353e+07	5.15806e+08	4.79993e+08	6.78569e+07	3.62702e+08	1.18269e+08	6.44292e+07	1.80935e+08	3.51212e+07	3.62448e+08	7.61722e+07	1.22496e+08	197505033	1.26178e+08	9.59421e+07	1.99637e+08	7.8599e+07	6.87742e+07	1.15442e+08	7.73709e+07	5.23994e+07	9.74301e+07	5.63536e+07	1.70743e+08	2.20451e+07	1.43891e+08	4.52668e+07	5.56743e+07	4.38026e+07	3.75433e+07	9.86556e+07	9.10965e+07	1.36645e+08	1.69207e+07	2.2871e+07	8.31498e+07	1.36063e+08	1.9327e+08	7.86065e+07
DDAH2_HUMAN	LSDVTLVPVSCSELEK	53.37	2	8.90449e+06	1.29767e+07	1.72117e+07	2.13925e+07	1.27595e+07	1.17832e+07	6.74275e+06	7.64642e+06	5.10922e+07	1.92611e+07	7.62881e+06	2.14468e+07	4.4368e+06	9.77591e+06	2.60691e+07	3.40346e+06	2.37681e+07	3.73027e+06	5.06723e+06	1.0316e+07	5.29831e+06	6.30515e+06	8.05475e+06	10533359	7.87287e+06	5.41871e+06	4.59884e+06	6.73266e+06	9.50174e+06	3.73723e+06	8.35512e+06	2.44294e+06	4.56783e+06	2.86782e+06	4.47396e+06	2.09038e+06	6.78882e+06	4.7041e+06	2.6409e+06	6.68478e+06	2.187e+06	4.12641e+06	6.28864e+06	1.0316e+07	1.3264e+07	5.5681e+06
CNN3_HUMAN	CASQAGMTAYGTR	24.38	2	5.16296e+07	5.2797e+07	6.63279e+07	1.55473e+07	8.80834e+06	3.27197e+07	2.38333e+07	4.28735e+06	8.22466e+07	3.49937e+07	5.37976e+06	3.42252e+07	1.39702e+07	2.22416e+07	4.79003e+07	1.21429e+07	2.65343e+07	7.10968e+06	1.72664e+07	2.24082e+07	1.32037e+07	2.47569e+07	1.72664e+07	1.49105e+07	2.00575e+07	5.88991e+06	1.22574e+07	5.285e+06	4.3458e+06	1.23136e+07	2.11381e+07	2.61257e+06	1.61989e+07	4.63264e+06	1.58656e+06	250454	1.48582e+07	1.26451e+07	1.00678e+07	1.90438e+07	2.85657e+06	2.57726e+06	4.83712e+06	1.98055e+07	2.77216e+07	9.91288e+06
COR1B_HUMAN	AGEAGKLEEVMQELR	57.62	3	4.50617e+07	7.80704e+07	8.76579e+07	6.22508e+07	3.23239e+07	4.84932e+07	4.54289e+07	1.80724e+07	1.53401e+08	7.95445e+07	1.27622e+07	6.84828e+07	1.90492e+07	5.12605e+07	8.34862e+07	1.76156e+07	6.19927e+07	1.01469e+07	3.30433e+07	3.68301e+07	3.0704e+07	2.95343e+07	7.39819e+07	4.30072e+07	2.45168e+07	1.32172e+07	2.27363e+07	9.99848e+06	1.11627e+07	1.95913e+07	4.71255e+07	6.15349e+06	3.70751e+07	1.02238e+07	9.24517e+06	3.18445e+06	4.65853e+07	2.88617e+07	2.22531e+07	5.35126e+07	7.22274e+06	8.30469e+06	1.62585e+07	2.84816e+07	5.12693e+07	2.23199e+07
CNN3_HUMAN	GMSVYGLGR	36.97	2	8.23917e+07	1.37048e+08	1.8844e+08	1.21548e+08	5.64506e+07	9.93998e+07	8.59434e+07	3.38486e+07	4.1359e+08	1.04755e+08	2.57457e+07	1.80283e+08	4.55501e+07	9.90173e+07	1.78695e+08	3.59711e+07	180706150	1.55781e+07	5.87814e+07	6.11701e+07	4.985e+07	7.66443e+07	1.21509e+08	5.694e+07	4.65799e+07	3.16515e+07	4.26642e+07	4.66614e+07	2.05571e+07	5.14127e+07	8.07369e+07	1.39017e+07	7.36143e+07	3.37851e+07	2.41465e+07	5.37586e+06	6.52121e+07	5.17193e+07	2.28479e+07	9.34687e+07	12358639	6.50127e+06	2.07708e+07	6.37664e+07	1.06649e+08	4.11749e+07
HEBP2_HUMAN	VYYTAGYNSPVK	34.55	2	2.09067e+07	2.27994e+07	2.6585e+07	2.14229e+07	6.96889e+06	2.01483e+07	1.9117e+07	8.30772e+06	6.09993e+07	2.53903e+07	6.08321e+06	2.02184e+07	1.02548e+07	1.90742e+07	3.79825e+07	7.03257e+06	2.48468e+07	7.54898e+06	9.62218e+06	1.41484e+07	9.21071e+06	1.80416e+07	1.91494e+07	9.11978e+06	1.57445e+07	9.46392e+06	1.10986e+07	9.37789e+06	8.12177e+06	1.05713e+07	1.51933e+07	3.33519e+06	1.48334e+07	5.76548e+06	7.51952e+06	2.93382e+06	1.02005e+07	6.5836e+06	6.72603e+06	1.52404e+07	3.05441e+06	4.63701e+06	5.27004e+06	1.6459e+07	1.89504e+07	9.10712e+06
PCY2_HUMAN	TQGVSTTDLVGR	31.49	2	1.48291e+07	2.08732e+07	2.31222e+07	3.09936e+07	3.87244e+06	1.30276e+07	1.94705e+07	1.72636e+07	4.81419e+07	4.25394e+07	1.01032e+07	2.24194e+07	1.3751e+07	1.73858e+07	4.62687e+07	4.1081e+06	2.90695e+07	1.86496e+07	1.62603e+07	4.34383e+07	2.14371e+07	2.94677e+07	2.92022e+07	1.09637e+07	8.5039e+06	1.47588e+07	5.04612e+06	6.22683e+06	3.70377e+06	4.27754e+06	1.86358e+07	2.12544e+06	1.78967e+07	5.31167e+06	9.55811e+06	4.69472e+06	5.74854e+06	9092500	1.78532e+07	1.05526e+07	6.73973e+06	4.26086e+06	2.60165e+07	4.06176e+07	2.32911e+07	1.10755e+07
GDIR1_HUMAN	IDKTDYMVGSYGPR	36.11	2	5.34342e+07	7.00004e+07	8.77035e+07	6.42347e+07	2.71231e+07	8.25415e+07	6.90765e+07	3.93823e+07	3.02902e+08	1.64498e+08	3.04186e+07	1.34804e+08	4.55015e+07	6.06501e+07	2.12241e+08	1.69655e+07	123765865	2.54568e+07	2.87188e+07	8.04318e+07	4.25345e+07	8.37898e+07	6.1723e+07	3.04526e+07	4.73437e+07	2.2738e+07	2.99654e+07	2.72855e+07	3.61371e+07	2.17007e+07	7.62051e+07	9.07142e+06	8.54088e+07	2.07909e+07	2.10326e+07	8.52673e+06	2.91917e+07	2.70238e+07	1.89007e+07	5.27684e+07	5.58066e+06	2.31221e+06	2.80792e+07	9.88208e+07	8.29521e+07	3.33017e+07
DUS3_HUMAN	DSGITYLGIK	46.41	2	3.54444e+07	3.32765e+07	5.25704e+07	3.50108e+07	6.81789e+06	3.14061e+07	3.11964e+07	1.97044e+07	4.46577e+07	6.22955e+07	1.02056e+07	4.16227e+07	1.44524e+07	1.87602e+07	4.79095e+07	4.776e+06	3.44833e+07	1.26845e+07	2.55582e+07	2.59639e+07	2.40707e+07	1.44695e+07	3.02912e+07	1.18148e+07	2.16785e+07	2.14617e+07	1.63673e+07	7.53328e+06	8.20531e+06	8.96988e+06	2.00858e+07	1.72483e+06	2.57632e+07	6.41002e+06	4.80179e+06	803189	6.02419e+06	8.34361e+06	1.7715e+07	2.47469e+07	1.29076e+06	3.27254e+06	1.82559e+07	2.59639e+07	2.85925e+07	1.24396e+07
UBC12_HUMAN	LFEQNVQR	26.21	2	3.42574e+07	4.01264e+07	4.84834e+07	4.708e+07	2.11158e+07	4.3466e+07	3.71569e+07	1.84249e+07	9.5691e+07	1.01301e+08	1.60119e+07	7.4639e+07	2.36406e+07	3.5277e+07	93757102	1.12341e+07	4.16673e+07	1.98753e+07	2.37503e+07	4.07297e+07	3.50005e+07	3.35421e+07	3.95839e+07	2.09882e+07	2.24555e+07	1.72882e+07	2.14348e+07	1.28864e+07	1.48002e+07	1.59283e+07	3.26519e+07	8.77879e+06	4.1912e+07	1.54619e+07	8.86737e+06	7.52769e+06	2.96075e+07	2.81254e+07	2.1042e+07	3.25005e+07	8.63554e+06	1.35002e+07	2.89587e+07	4.06256e+07	4.24266e+07	2.11417e+07
GSTM2_HUMAN	LGLDFPNLPYLIDGTHK	75.23	3	4.2922e+07	3.39561e+07	8.85147e+07	3.243e+07	1.32581e+07	3.37045e+07	3.0649e+07	7.96102e+06	1.9458e+08	8.06682e+07	1.32319e+07	4.18728e+07	1.72832e+07	3.07604e+07	157254058	7.4945e+06	9.98512e+07	1.79022e+07	1.55873e+07	5.05506e+07	1.60503e+07	3.65761e+07	2.8088e+07	1.27812e+07	2.07933e+07	9.31885e+06	1.87903e+07	1.05874e+07	1.72642e+07	1.09692e+07	2.67852e+07	3.86978e+06	4.28811e+07	1.52005e+07	1.14459e+07	7.11552e+06	1.83335e+07	1.0232e+07	1.36582e+07	2.08345e+07	3.92769e+06	4.56815e+06	1.03864e+07	3.36438e+07	4.74411e+07	1.53994e+07
GSH1_HUMAN	LGCPGFTLPEVKPNPVEGGASK	52.09	3	3.19171e+07	3.3473e+07	5.02317e+07	5.86777e+07	8.80166e+06	2.18809e+07	3.84824e+07	2.12578e+07	7.46808e+07	7.15336e+07	7.46925e+06	5.51215e+07	1.55993e+07	2.5299e+07	4.44274e+07	6.00593e+06	5.97945e+07	1.03694e+07	2.15714e+07	4.03991e+07	2.48261e+07	2.55073e+07	2.57343e+07	1.86702e+07	1.48472e+07	1.87146e+07	1.05353e+07	1.35137e+07	1.03131e+07	7.63209e+06	2.44459e+07	1.09275e+06	2.02028e+07	4.1805e+06	6.93464e+06	1.48472e+06	1.66397e+07	1.06722e+07	2.13065e+07	2.03226e+07	2.74941e+06	4.42782e+06	2.06632e+07	3.68607e+07	3.36114e+07	1.3629e+07
AL1L1_HUMAN	DLGEAALNEYLR	58.9	2	3.02106e+07	2.70878e+07	74800206	5.06172e+07	1.42338e+07	3.05453e+07	1.77195e+07	2.32006e+07	1.2273e+08	1.21507e+08	1.62414e+07	7.24763e+07	2.12187e+07	3.18421e+07	1.11778e+08	7.06703e+06	1.08298e+08	4.5219e+07	1.03738e+07	4.97599e+07	2.43195e+07	3.10833e+07	4.8259e+07	1.56136e+07	1.50327e+07	1.32897e+07	1.15468e+07	1.52505e+07	1.72839e+07	2.01537e+07	6.06765e+07	7.57918e+06	3.95926e+07	1.06078e+07	1.16921e+07	6.28176e+06	1.41929e+07	1.69856e+07	1.77836e+07	3.37433e+07	2.04626e+06	4.14191e+06	9.0818e+06	3.36293e+07	4.74169e+07	1.79146e+07
VWF_HUMAN	EFMEEVIQR	43.94	2	9.51672e+06	8.50557e+06	5.82899e+06	1.00669e+07	1.32491e+07	5.28041e+06	4.60722e+06	1.22372e+07	5.36803e+06	7.10359e+06	1.87801e+07	4.96654e+06	6.24727e+06	5.62053e+06	3.5721e+06	2.99045e+06	2.90964e+06	1.39448e+06	3.68733e+06	3.21669e+06	1.48834e+06	4.45161e+06	3.33871e+07	2.43866e+07	2.58736e+07	7.73234e+06	1.60595e+07	1.40818e+07	1.88847e+07	3.78744e+07	2.18178e+07	2.5068e+07	3.59161e+06	1.32176e+07	9.50185e+06	8.50557e+06	5.33603e+07	1.72969e+07	3.43257e+06	7.9244e+06	1.35291e+07	9.60046e+06	1.1357e+07	9.93567e+06	7.58591e+06	1.6811e+07
SIAS_HUMAN	VGSGDTNNFPYLEK	43.28	2	4.66631e+07	4.66631e+07	5.82658e+07	4.60325e+07	5.6248e+06	3.76356e+07	4.32699e+07	2.0689e+07	6.31844e+07	7.10349e+07	7.3752e+06	3.49343e+07	1.74263e+07	3.99539e+07	6.45664e+07	7.94664e+06	5.56969e+07	1.95699e+07	3.94942e+07	4.04309e+07	4.076e+07	1.89623e+07	1.47344e+07	2.39621e+07	2.04309e+07	1.53862e+07	9.11823e+06	9.79926e+06	8.42458e+06	1.31487e+07	2.59318e+07	4.88133e+06	3.11183e+07	5.07943e+06	8.94166e+06	5.32212e+06	1.22511e+07	1.28356e+07	1.77724e+07	2.3418e+07	2.57598e+06	4.10132e+06	3.41776e+07	3.97473e+07	3.65615e+07	1.56392e+07
SAA4_HUMAN	EALQGVGDMGR	31.22	2	7.46795e+06	1.34973e+07	1.06685e+07	1.9074e+07	1.27699e+07	1.40818e+07	1.32394e+07	2.63035e+06	4.03302e+07	1.82658e+07	1.1878e+07	1.37397e+07	8.72836e+06	1.1031e+07	1.5841e+07	1.03255e+07	1.99051e+07	5.79952e+06	1.52852e+07	9.75106e+06	6.43845e+06	4.1383e+06	1.0911e+07	7.2659e+06	5.18877e+06	4.31589e+06	1.11534e+07	7.83165e+06	2.41658e+06	7.41424e+06	3.33746e+06	2.01578e+06	1.94395e+07	8.67888e+06	6.48192e+06	1.4548e+06	7.88842e+06	560293	4.12356e+06	1.15499e+07	2.04704e+06	461504	2.44268e+06	1.33192e+07	1.28607e+07	6.16131e+06
MK01_HUMAN	NKVPWNR	21.53	2	2.54124e+07	3.71088e+07	7.53115e+07	5.92395e+07	3.04612e+07	33873838	3.24412e+07	2.97614e+07	1.75026e+08	8.80537e+07	2.76968e+07	5.99127e+07	2.66568e+07	3.82743e+07	1.28983e+08	1.14963e+07	7.58325e+07	2.18408e+07	2.46715e+07	7.7131e+07	4.1552e+07	6.51848e+07	5.94714e+07	2.44868e+07	2.58331e+07	1.91014e+07	2.38136e+07	2.94514e+07	2.95356e+07	1.71699e+07	3.59576e+07	1.18765e+07	5.53666e+07	1.04862e+07	1.63245e+07	1.18647e+07	2.72687e+07	3.29819e+07	2.04904e+07	3.32416e+07	1.42835e+07	9.84264e+06	1.61534e+07	6.46654e+07	5.41475e+07	2.52474e+07
CNDP2_HUMAN	RMMEVAAADVK	27.34	2	1.13833e+07	7.84808e+06	1.18782e+07	2.61603e+07	5.74819e+06	5.51162e+06	7.53875e+06	3.87312e+06	5.75526e+07	1.45559e+07	1.91789e+06	1.88071e+07	1.59614e+06	8.03084e+06	1.7197e+07	2.55451e+06	1.10894e+07	2.0064e+06	2.49897e+06	3.52023e+06	4.74521e+06	5.90573e+06	2.78523e+06	6.57542e+06	1.12418e+06	1.31508e+06	3.95232e+06	6.78753e+06	3.25943e+06	1.55526e+06	6.31587e+06	1.33189e+06	5.14306e+06	937329	1.39286e+06	281400	4.3076e+06	3.97154e+06	1.35393e+06	3.40418e+06	634415	7.81413e+06	1.46999e+06	1.46225e+06	1.02045e+07	3.06617e+06
RAN_HUMAN	LVLVGDGGTGK	31.26	2	1.72947e+08	1.72182e+08	2.61717e+08	3.11458e+08	1.10197e+08	1.51858e+08	2.41242e+08	1.02519e+08	7.42296e+08	3.22868e+08	8.76907e+07	2.8544e+08	1.05475e+08	2.05566e+08	465366879	9.97215e+07	4.92674e+08	1.10533e+08	1.32349e+08	2.39247e+08	1.83616e+08	2.54518e+08	2.09068e+08	1.29328e+08	1.01779e+08	9.87177e+07	9.9483e+07	1.17084e+08	7.46888e+07	9.63234e+07	1.79316e+08	7.57752e+07	2.01612e+08	6.80222e+07	6.86433e+07	2.70135e+07	1.37336e+08	1.34894e+08	1.43439e+08	1.21078e+08	6.29023e+07	9.5626e+07	1.61619e+08	2.90877e+08	2.37415e+08	1.1836e+08
CO3_HUMAN	AGDFLEANYMNLQR	55.61	2	3.90639e+07	8.575e+07	5.0937e+07	1.0334e+08	3.42267e+07	2.45903e+07	1.93195e+07	9.54735e+06	9.23462e+07	1.32629e+08	2.50371e+07	2.83635e+07	1.1298e+07	6.20573e+07	7.87402e+07	1.0316e+07	6.25666e+07	1.06895e+07	9.90426e+06	12931267	5.80071e+06	5.82604e+07	5.2181e+07	1.07004e+07	8.64829e+06	6.67678e+06	2.35263e+07	1.75897e+07	9.16133e+06	1.23361e+07	1.05948e+07	1.62668e+07	3.86033e+07	6.47386e+06	3.57658e+07	3.97235e+07	1.36204e+07	1.264e+07	4.78748e+06	5.31942e+06	1.24373e+07	8.0298e+06	1.05375e+07	3.82492e+06	4.43433e+07	1.46316e+07
ACLY_HUMAN	FGGALDAAAK	27.88	2	2.3789e+07	2.83539e+07	2.1603e+07	3.89625e+07	1.67809e+07	2.44661e+07	2.90193e+07	2.0391e+07	4.81566e+07	4.48325e+07	1.64928e+07	2.7068e+07	1.55622e+07	2.09466e+07	4.49379e+07	9.65738e+06	2.5821e+07	1.40331e+07	1.79624e+07	2.77455e+07	2.66229e+07	1.74813e+07	4.04154e+07	1.65237e+07	1.68452e+07	1.78096e+07	2.051e+07	2.32103e+07	1.78096e+07	1.19391e+07	2.0439e+07	6.37757e+06	2.40243e+07	1.22448e+07	1.35661e+07	9.77277e+06	1.31525e+07	1.46105e+07	1.48831e+07	1.7802e+07	9.79112e+06	7.77837e+06	1.48511e+07	3.20757e+07	2.61348e+07	1.60008e+07
VPS35_HUMAN	IREDLPNLESSEETEQINK	41.58	3	3.30212e+07	2.56123e+07	3.63511e+07	1.62054e+07	8.40793e+06	2.05689e+07	2.19899e+07	2.49206e+07	4.46758e+07	4.43462e+07	1.54659e+07	3.8571e+07	1.90561e+07	1.92692e+07	3.80554e+07	4.08565e+06	1.88062e+07	1.50625e+07	2.32001e+07	2.45974e+07	2.44304e+07	1.61522e+07	2.35517e+07	1.11273e+07	2.03122e+07	1.27645e+07	1.13216e+07	6.13252e+06	1.29865e+07	7.57439e+06	2.88566e+07	6.97725e+06	2.52981e+07	7.12933e+06	6.04927e+06	5.18905e+06	9.12751e+06	1.02116e+07	1.91577e+07	1.37092e+07	7.92671e+06	8.54187e+06	1.69256e+07	2.63638e+07	2.41914e+07	1.30325e+07
CBR1_HUMAN	EYGGLDVLVNNAGIAFK	70.59	3	121002569	9.24348e+07	1.43496e+08	6.25536e+07	1.41525e+07	9.25887e+07	1.01946e+08	5.05835e+07	2.47916e+08	1.32576e+08	2.96749e+07	1.03928e+08	6.02152e+07	7.96241e+07	1.56798e+08	8.53407e+06	2.65261e+08	2.81584e+07	5.16238e+07	9.77384e+07	6.16221e+07	4.24417e+07	9.91667e+07	1.20182e+07	4.77771e+07	2.9717e+07	2.38065e+07	5.99266e+06	3.34932e+07	4.55151e+07	4.85984e+07	2.37108e+07	8.72438e+07	1.69946e+07	1.44152e+07	2.39707e+07	4.24662e+07	3.75446e+07	2.99949e+07	6.42747e+07	4.89712e+06	1.03452e+07	5.30521e+07	69783981	9.32189e+07	3.4553e+07
EF2_HUMAN	STLTDSLVCK	35.08	2	5.91065e+07	7.76965e+07	8.00798e+07	1.144e+08	3.90866e+07	5.85684e+07	8.01911e+07	8.02863e+07	1.77796e+08	1.809e+08	4.15302e+07	9.96231e+07	4.42544e+07	8.02602e+07	1.52421e+08	3.37976e+07	8.67824e+07	2.61e+07	5.03729e+07	7.94092e+07	5.42879e+07	5.54624e+07	7.94744e+07	7.10232e+07	3.61789e+07	5.91065e+07	3.77996e+07	5.48165e+07	3.08403e+07	5.08585e+07	7.93593e+07	3.09084e+07	6.95787e+07	1.70901e+07	2.58353e+07	1.12493e+07	3.83629e+07	4.47615e+07	4.6197e+07	3.19725e+07	2.0619e+07	2.2185e+07	5.72894e+07	6.51194e+07	7.96472e+07	4.2912e+07
PPCE_HUMAN	ELPDVLER	41.62	2	4.84409e+07	3.57418e+07	5.52001e+07	4.80313e+07	3.92238e+06	2.8887e+07	4.32464e+07	2.87769e+07	7.91646e+07	8.93172e+07	1.2321e+07	4.06576e+07	2.47944e+07	2.65893e+07	6.56685e+07	6.21276e+06	5.67726e+07	2.31768e+07	3.16821e+07	3.92943e+07	4.12505e+07	3.10442e+07	2.97684e+07	1.43377e+07	1.44401e+07	1.90487e+07	1.57715e+07	7.04595e+06	1.59763e+07	8.37411e+06	2.81377e+07	4.28855e+06	4.11429e+07	9.74156e+06	9.47312e+06	5.00795e+06	1.54514e+07	6.33642e+06	2.12632e+07	3.18947e+07	1.45865e+06	3.18947e+06	2.50905e+07	5.03937e+07	3.8694e+07	1.6565e+07
AK1A1_HUMAN	VFDFTFSPEEMK	63.74	2	5.3641e+07	6.3842e+07	9.32987e+07	8.34416e+07	1.05104e+07	6.7576e+07	7.85702e+07	4.69748e+07	248720202	1.18378e+08	1.78952e+07	9.36426e+07	4.31245e+07	6.83411e+07	9.81026e+07	1.74711e+07	1.46915e+08	1.0316e+07	4.47133e+07	4.68053e+07	4.2797e+07	4.15195e+07	7.85677e+07	1.13586e+07	3.62192e+07	3.0259e+07	2.52159e+07	7.42722e+06	2.34966e+07	2.71258e+07	5.76147e+07	7.5267e+06	7.41148e+07	2.41985e+07	1.28372e+07	6.9229e+06	4.28234e+07	2.54546e+07	2.4241e+07	5.07815e+07	3.86451e+06	1.63523e+06	2.33148e+07	3.89645e+07	7.02245e+07	2.64475e+07
SNX2_HUMAN	QQQFENLDQQLR	40.32	2	1.29965e+07	1.43246e+07	1.79295e+07	1.84987e+07	996082	8.16654e+06	1.24929e+07	6.62251e+06	2.89338e+07	2.06864e+07	4.45789e+06	1.11941e+07	7.11823e+06	1.37313e+07	2.38599e+07	2.957e+06	1.39853e+07	4.84432e+06	7.66666e+06	1.01309e+07	8.82509e+06	9.20421e+06	1.29533e+07	6.96309e+06	3.52898e+06	6.87771e+06	2.5993e+06	1.84987e+06	2.81749e+06	2.65819e+06	1.08473e+07	2.12391e+06	1.26113e+07	1.38805e+06	2.8839e+06	1.12889e+06	7.0696e+06	2.61172e+06	8.27747e+06	6.06593e+06	1.53965e+06	2.86447e+06	9.39377e+06	1.13947e+07	1.18511e+07	5.11882e+06
IQGA1_HUMAN	ALQSPALGLR	38.31	2	1.67585e+08	8.61201e+07	1.87757e+08	7.63443e+07	2.69998e+07	8.34743e+07	1.16484e+08	1.97678e+07	4.17411e+08	5.95829e+07	3.06642e+07	5.9741e+07	3.69748e+07	7.17492e+07	1.34443e+08	6.25542e+07	4.06524e+07	4.42393e+07	5.80437e+07	7.6196e+07	4.09784e+07	5.75003e+07	1.025e+08	5.66375e+07	3.33618e+07	3.81721e+07	4.18963e+07	2.46722e+07	41585919	3.64555e+07	5.79729e+07	1.47224e+07	4.37999e+07	2.02847e+07	2.46722e+07	1.27551e+07	4.28406e+07	3.65219e+07	4.20654e+07	5.36959e+07	2.09784e+07	2.61958e+07	2.33697e+07	9.85874e+07	8.9468e+07	3.76783e+07
G6PI_HUMAN	TFTTQETITNAETAKEWFLQAAK	69.44	3	3.24318e+07	2.46381e+07	5.00304e+07	4.07283e+07	4.60078e+06	3.58177e+07	3.94721e+07	3.01444e+07	1.071e+08	123050393	1.35841e+07	7.06459e+07	2.77092e+07	1.73502e+07	8.10008e+07	4.07004e+06	4.88988e+07	1.74569e+07	2.7041e+07	6.60134e+07	4.8312e+07	5.28107e+07	5.08547e+07	6.53663e+06	1.70958e+07	1.6593e+07	7.6554e+06	6.6372e+06	1.88557e+07	8.79478e+06	3.25882e+07	2.18369e+06	4.4936e+07	6.87808e+06	7.70569e+06	5.443e+06	1.49002e+07	2.03908e+07	2.26401e+07	4.12706e+07	2.89725e+06	1.18335e+06	1.62344e+07	4.3471e+07	4.40766e+07	1.64234e+07
SIAS_HUMAN	GSDHSASLEPGELAELVR	55.6	3	3.97894e+07	3.89971e+07	5.37861e+07	5.83636e+07	5.87158e+06	3.48537e+07	3.84332e+07	1.34663e+07	7.77302e+07	6.5417e+07	6.48668e+06	4.1638e+07	1.2812e+07	3.24202e+07	6.36256e+07	3.54572e+06	6.38096e+07	1.40235e+07	3.01679e+07	3.25447e+07	3.14477e+07	1.58701e+07	7.60596e+06	2.23595e+07	1.97186e+07	1.36446e+07	9.68326e+06	6.90152e+06	5.40502e+06	9002130	2.01093e+07	2.25774e+06	2.18104e+07	2.35497e+06	2.94019e+06	2.16553e+06	6218303	8.06305e+06	1.58884e+07	2.10261e+07	1.29082e+06	4.57089e+06	2.9985e+07	3.23619e+07	3.40307e+07	1.22742e+07
FCL_HUMAN	SSGSALTVWGTGNPR	41.2	2	1.56689e+07	7.56364e+06	1.04459e+07	7.83446e+06	1.57656e+06	9.05231e+06	1.78419e+07	4.29144e+06	2.44706e+07	9.28478e+06	2.5504e+06	9.86561e+06	6.03763e+06	1.32475e+07	2.04799e+07	7.30402e+06	2.17691e+07	3.95004e+06	1.44484e+07	1.36232e+07	7.3734e+06	1.24294e+07	8.79542e+06	5.22297e+06	3.89788e+06	6.04511e+06	3.20149e+06	1.91509e+06	5.4551e+06	3.12747e+06	8.05395e+06	3.80827e+06	1.14012e+07	2.51417e+06	1.57656e+06	1.51853e+06	8.09171e+06	3.73937e+06	6.09183e+06	1.23943e+06	2.84403e+06	4.93316e+06	4.66982e+06	1.53788e+07	1.08654e+07	4.98695e+06
UBE2N_HUMAN	LELFLPEEYPMAAPK	69.1	2	3.60891e+07	3.0914e+07	5.31122e+07	4.48049e+07	1.13578e+07	2.72807e+07	2.90146e+07	7.84807e+06	103228331	4.16154e+07	9.25753e+06	3.10502e+07	9.71472e+06	2.88988e+07	7.90565e+07	5.19514e+06	7.99523e+07	2.34071e+06	1.45966e+07	2.74836e+07	1.56486e+07	2.87986e+07	2.52481e+07	1.41633e+07	1.6206e+07	4.61668e+06	1.34415e+07	6.26452e+06	9.51934e+06	1.02825e+07	1.87931e+07	5.37042e+06	2.65849e+07	7.224e+06	2.28791e+06	3.37739e+06	1.18917e+07	9.74419e+06	7.95578e+06	1.73581e+07	3.09026e+06	1.78841e+06	9.02094e+06	2.55111e+07	3.22829e+07	1.06901e+07
UBC12_HUMAN	GGYIGSTYFER	42.32	2	4.40595e+07	5.51835e+07	6.87067e+07	53075000	2.79189e+07	4.13299e+07	4.02363e+07	3.00352e+07	1.13421e+08	106318512	1.94039e+07	7.77949e+07	2.97497e+07	3.83148e+07	1.08384e+08	1.21695e+07	5.46463e+07	3.64891e+07	2.96801e+07	4.1203e+07	4.10284e+07	39806250	3.50924e+07	3.74433e+07	2.07211e+07	1.79583e+07	2.35566e+07	2.10119e+07	2.47199e+07	1.90458e+07	4.04123e+07	5.50512e+06	4.65839e+07	1.45259e+07	1.48319e+07	7.85219e+06	2.17719e+07	3.24735e+07	2.98547e+07	3.35211e+07	1.82707e+07	3.09022e+07	3.07276e+07	4.85357e+07	4.97411e+07	2.5725e+07
CHSP1_HUMAN	HETWSGHVISS	27.61	2	1.97087e+07	1.67225e+07	2.11271e+07	2.13511e+07	6.01712e+06	1.83695e+07	1.11895e+07	2.71356e+06	4.07611e+07	7.30683e+06	4.82215e+06	1.54534e+07	6.44083e+06	1.24931e+07	2.15478e+07	6.22363e+06	1.15354e+07	4.39082e+06	8.98468e+06	1.20621e+07	7.3984e+06	1.03679e+07	6.58623e+06	6.4949e+06	8.73453e+06	4.68828e+06	9.18245e+06	3.39676e+06	5.09141e+06	4.80298e+06	8.40867e+06	535407	1.02831e+07	6.17136e+06	3.29971e+06	1.4035e+06	7.91995e+06	4.17509e+06	5.35528e+06	6.2309e+06	464462	2.25886e+06	4.04818e+06	1.19796e+07	1.27641e+07	5.47264e+06
UBA1_HUMAN	LDQPMTEIVSR	40.82	2	3.12495e+08	4.7542e+08	6.00061e+08	4.48711e+08	113067954	3.9674e+08	4.1739e+08	2.49936e+08	7.88805e+08	7.10707e+08	116633321	6.00061e+08	250777855	3.20583e+08	6.04201e+08	8.40101e+07	5.24602e+08	1.02863e+08	2.72588e+08	2.19484e+08	2.77731e+08	1.83868e+08	5.27174e+08	1.83402e+08	1.64705e+08	1.33545e+08	1.80731e+08	9.61523e+07	1.31764e+08	179564212	2.93334e+08	38949898	3.7446e+08	1.00019e+08	1.12178e+08	3.04482e+07	2.44638e+08	1.68696e+08	2.02641e+08	3.67736e+08	2.42886e+07	7.71474e+07	1.47866e+08	2.9316e+08	3.73822e+08	1.6883e+08
COR1B_HUMAN	DADPILISLR	56.45	2	7.79765e+07	1.16593e+08	161151517	1.411e+08	4.74543e+07	8.3327e+07	7.02608e+07	2.16074e+07	2.01996e+08	9.63279e+07	2.19185e+07	1.00256e+08	3.36587e+07	7.05227e+07	1.2269e+08	2.38618e+07	9.36418e+07	2.7009e+07	5.77377e+07	5.20771e+07	4.33437e+07	3.84918e+07	8.58788e+07	7.22583e+07	4.87168e+07	3.2156e+07	3.80971e+07	2.0571e+07	1.83431e+07	3.92972e+07	6.29005e+07	9.23222e+06	4.68336e+07	1.19269e+07	5.72571e+06	4.88653e+06	7.64157e+07	3.39634e+07	3.7198e+07	5.70908e+07	1.43293e+07	1.73051e+07	4.02708e+07	3.97856e+07	7.77775e+07	3.46335e+07
ULA1_HUMAN	DAAAVGNHVAK	15.12	2	1.10287e+07	2.31735e+07	2.86879e+07	1.54928e+07	7.68074e+06	1.53611e+07	1.50336e+07	4.70646e+06	3.06573e+07	3.32572e+07	5.13672e+06	2.34361e+07	6.8958e+06	1.18624e+07	2.70707e+07	2.04804e+06	2.24306e+07	5.60765e+06	1.146e+07	1.38254e+07	1.84543e+07	1.33972e+07	1.24592e+07	9.51886e+06	8.5998e+06	3.90602e+06	5.75727e+06	7.81203e+06	6.03299e+06	3.18954e+06	1.15524e+07	948566	1.52535e+07	2.72406e+06	2.91474e+06	794332	3.64998e+06	8.95185e+06	6.668e+06	1.83319e+07	2.73245e+06	3.22185e+06	7.6264e+06	1.26223e+07	1.56158e+07	6.80042e+06
FERM2_HUMAN	INQGWLDSSR	35.2	2	5.06011e+07	5.48667e+07	9.78567e+07	6.23105e+07	2.56769e+07	4.8629e+07	4.9015e+07	1.43581e+07	2.96079e+08	4.37052e+07	1.94624e+07	7.15107e+07	2.40278e+07	5.56916e+07	1.19711e+08	5.22565e+07	6.53055e+07	3.40157e+07	2.57192e+07	5.26236e+07	2.39414e+07	6.43573e+07	5.79571e+07	3.36226e+07	2.96079e+07	2.27496e+07	2.19132e+07	2.09096e+07	2.31678e+07	2.51941e+07	5.72495e+07	1.06661e+07	3.86342e+07	1.58495e+07	8.61473e+06	5.12702e+06	3.54969e+07	3.12897e+07	3.06971e+07	3.34231e+07	1.37485e+07	1.6593e+07	2.08598e+07	6.80315e+07	6.12904e+07	2.68307e+07
MK03_HUMAN	NYLQSLPSK	34.93	2	6.80664e+07	1.20641e+08	1.65196e+08	1.58342e+08	4.71598e+07	1.26875e+08	1.54357e+08	6.78117e+07	3.52328e+08	2.78201e+08	5.55591e+07	2.3717e+08	9.12833e+07	1.15445e+08	1.68943e+08	2.89081e+07	9.60719e+07	4.89819e+07	8.21972e+07	1.25608e+08	1.32651e+08	8.99754e+07	1.69019e+08	5.25064e+07	5.47684e+07	6.27884e+07	5.57281e+07	3.43417e+07	4.09221e+07	7.82641e+07	9.42526e+07	2.35913e+07	137731915	5.07354e+07	4.02366e+07	1.19956e+07	1.1169e+08	6.28567e+07	7.88336e+07	1.28026e+08	2.49114e+07	3.13232e+07	4.56184e+07	9.58617e+07	1.296e+08	6.27135e+07
SYNJ1_HUMAN	YDLFSDDYDTSEK	47.49	2	1.70226e+07	5.1868e+06	1.65536e+07	2.13266e+07	4.22118e+06	1.12567e+07	7.34622e+06	9.54284e+06	3.97287e+07	3.05143e+07	4.92764e+06	1.28567e+07	9.14398e+06	5.92027e+06	3.1602e+07	1.17997e+06	1.36993e+07	7.6992e+06	5.13457e+06	1.5717e+07	1.25842e+07	2.88853e+06	4.23722e+06	4.9385e+06	4.82814e+06	6.04207e+06	852512	1.27187e+06	4.9385e+06	1.12611e+06	1.10862e+07	1.29657e+06	1.50248e+07	1.55535e+06	1.7602e+06	4.166e+06	2.07822e+06	1.42303e+06	1.08851e+07	6.63724e+06	434607	403013	7.7523e+06	1.22125e+07	1.26213e+07	4.79585e+06
NUDC_HUMAN	SMGLPTSDEQK	27.79	2	2.26559e+07	2.51817e+07	3.01568e+07	4.18675e+07	1.15576e+07	2.20714e+07	2.06046e+07	2.05236e+07	3.84232e+07	4.19068e+07	1.01376e+07	4.14848e+07	1.52134e+07	1.90609e+07	3.48457e+07	6.64154e+06	4.36601e+07	8.36105e+06	1.40397e+07	2.13592e+07	2.62246e+07	1.98896e+07	1.65224e+07	2.26559e+07	1.59969e+07	1.39303e+07	8.49596e+06	1.37007e+07	8.34288e+06	7.57695e+06	1.76684e+07	5.20861e+06	2.84754e+07	5.30318e+06	4.97511e+06	6.17679e+06	1.35511e+07	1.49529e+07	1.52953e+07	2.13735e+07	5.23636e+06	3.62407e+06	1.89764e+07	1.51526e+07	2.40169e+07	1.26985e+07
EFHD2_HUMAN	LSEIDVSSEGVK	34.97	2	2.36604e+07	2.16702e+07	3.20631e+07	2.88937e+07	1.98275e+07	1.97118e+07	2.44331e+07	3.32625e+07	6.61163e+07	6.54423e+07	2.00712e+07	3.63382e+07	2.04477e+07	1.93217e+07	6.85373e+07	9.47856e+06	3.40605e+07	2.06926e+07	1.32213e+07	3.47197e+07	2.89331e+07	2.89331e+07	2.36226e+07	1.70266e+07	1.60684e+07	18132243	1.61421e+07	1.34149e+07	2.36604e+07	9.08174e+06	2.80626e+07	8.01359e+06	4.02426e+07	9.15956e+06	1.6437e+07	7.73937e+06	1.05722e+07	1.44116e+07	1.27818e+07	2.23407e+07	5.43869e+06	5.82324e+06	2.69188e+07	3.14968e+07	3.01504e+07	1.68079e+07
HS90A_HUMAN	DQVANSAFVER	30.8	2	7.54631e+08	8.91837e+08	1016569014	6.29899e+08	2.03314e+08	8.41369e+08	8.68917e+08	482075249	1428185915	1815642734	3.30198e+08	1415712676	5.40573e+08	6.2063e+08	1394239067	2.33341e+08	1008946192	4.37118e+08	5.11346e+08	7.09286e+08	8.16504e+08	4.83854e+08	5.52584e+08	2.83143e+08	4.96435e+08	4.58392e+08	4.47166e+08	2.35121e+08	3.44885e+08	3.26324e+08	6.84059e+08	9.82299e+07	9.33832e+08	204997281	2.45723e+08	1.48432e+08	3.9213e+08	2.74917e+08	4.92102e+08	800009106	9.952e+07	1.83095e+08	5.05848e+08	7.23032e+08	7.82034e+08	3.98923e+08
UBA1_HUMAN	ALPAVQQNNLDEDLIRK	45.86	3	9.53468e+07	1.22332e+08	1.6101e+08	1.49317e+08	2.75246e+07	1.04931e+08	1.22655e+08	6.71689e+07	2.04186e+08	1.76972e+08	2.29391e+07	1.31327e+08	4.98491e+07	8.21037e+07	1.59342e+08	1.57517e+07	1.21309e+08	3.64746e+07	7.58179e+07	8.17604e+07	7.17197e+07	4.04499e+07	1.24587e+08	1.82598e+07	7.03407e+07	4.2996e+07	4.16467e+07	2.09583e+07	3.00432e+07	4.1384e+07	71530254	8.49186e+06	9.56321e+07	2.86161e+07	2.05085e+07	5.13613e+06	6.14257e+07	3.32369e+07	5.49168e+07	9.09815e+07	5.96298e+06	2.15159e+07	4.09417e+07	8.60636e+07	9.76032e+07	4.2409e+07
VWF_HUMAN	QCVSPCAR	15.35	2	1.51565e+07	2.4855e+07	1.54504e+07	5.03818e+06	8.60689e+07	1.63016e+07	8.60628e+06	3.80233e+07	2.72482e+07	1.81137e+07	3.63382e+07	1.67939e+07	2.34312e+07	5.25103e+06	2.91624e+06	2.95203e+06	3.83096e+06	4.62084e+06	1.48499e+07	1.16212e+07	8.84674e+06	1.09992e+07	1.2026e+08	9.95041e+07	5.50002e+07	1.92291e+07	4.24047e+07	6.84353e+07	6.54964e+07	1.57868e+08	4.48995e+07	7.59889e+07	7.02127e+06	3.698e+07	2.82138e+07	1.08321e+07	1.58336e+08	8.64927e+07	1.47709e+07	3.19905e+07	3.66311e+07	3.25829e+07	4.2259e+07	2.01421e+07	2.25032e+07	5.40514e+07
APOE_HUMAN	WVQTLSEQVQEELLSSQVTQELR	76.57	3	5.87357e+07	3.58636e+07	1.86637e+07	2.67147e+07	3.64125e+07	1.41796e+07	2.47231e+07	18355476	3.09232e+07	7.71311e+07	1.89723e+07	1.81148e+07	1.00096e+07	3.0197e+07	2.97004e+07	1.85752e+07	3.23481e+07	5.1356e+07	8.91645e+06	1.78329e+07	1.81094e+07	4.3822e+07	4.3822e+07	9.49652e+06	2.19573e+07	8.67313e+06	2.56168e+07	1.56995e+07	1.77122e+07	2.76794e+07	1.04612e+07	1.27363e+07	1.6608e+07	1.83162e+07	3.65955e+07	1.09603e+07	1.74825e+07	1.54828e+07	6.91198e+06	1.3824e+07	1.45497e+07	1.05062e+07	1.00224e+07	1.09209e+07	2.97165e+07	1.58197e+07
CCS_HUMAN	VWDVIGR	40.59	2	1.86287e+07	1.50704e+07	1.49658e+07	1.08842e+07	5.7456e+06	1.10169e+07	1.31546e+07	1.09099e+07	2.62686e+07	2.64037e+07	5.205e+06	2.71058e+07	1.03253e+07	1.1174e+07	2.47005e+07	3.24929e+06	2.14853e+07	4.72092e+06	8.21412e+06	8.00219e+06	6.84023e+06	6.50406e+06	2.86471e+07	7.18985e+06	3.8932e+06	5.59908e+06	6.86542e+06	3.05595e+06	5.45257e+06	8.28145e+06	1.01169e+07	2.55896e+06	1.09422e+07	3.09262e+06	3.5583e+06	697007	1.00713e+07	9.79263e+06	5.94866e+06	8.00949e+06	5.76596e+06	4.53092e+06	7.13254e+06	1.05673e+07	1.38792e+07	6.33916e+06
UBE2N_HUMAN	ICLDILK	50.75	2	2.89803e+07	1.89348e+07	3.54846e+07	2.18256e+07	4.18444e+06	1.93567e+07	1.81417e+07	1.494e+07	9.10604e+07	5.08762e+07	7.87671e+06	2.36323e+07	1.14584e+07	1.60333e+07	6.47179e+07	7.01458e+06	6.17373e+07	3.52266e+06	9.29691e+06	2.42228e+07	1.1839e+07	1.5398e+07	2.06275e+07	6.51877e+06	7.80517e+06	7.80517e+06	9.39512e+06	4.1194e+06	1.28641e+07	6.68955e+06	2.0046e+07	5.81756e+06	23037616	5.00991e+06	6.62717e+06	5.77438e+06	9.77031e+06	7.9169e+06	6.95089e+06	1.15485e+07	1.9647e+06	2.77455e+06	7.98953e+06	2.26612e+07	2.52679e+07	9.1946e+06
IQGA1_HUMAN	YQELINDIAR	43.62	2	6.77109e+07	4.21696e+07	6.89081e+07	4.16375e+07	1.50321e+07	3.37017e+07	3.20094e+07	1.03371e+07	1.39679e+08	1.41423e+07	1.18839e+07	2.4477e+07	1.22778e+07	3.602e+07	6.54576e+07	3.40087e+07	5.42256e+07	1.67181e+07	2.07027e+07	2.73294e+07	1.33398e+07	1.99231e+07	2.49472e+07	2.19495e+07	1.98211e+07	1.55642e+07	1.68945e+07	8.58026e+06	1.0855e+07	2.03753e+07	2.03034e+07	8.02864e+06	2.06936e+07	1.49784e+07	1.13206e+07	1.31564e+07	1.99298e+07	1.04813e+07	1.46392e+07	1.6978e+07	5.43988e+06	9.70171e+06	1.23004e+07	3.67279e+07	3.59408e+07	1.56533e+07
FLNB_HUMAN	GAGKAPLNVQFNSPLPGDAVK	50.32	3	1.09419e+07	1.86296e+07	1.70732e+07	2.34874e+07	1.74976e+07	6.60001e+06	1.19712e+07	3.32886e+06	4.62674e+07	1.18199e+07	4.59542e+06	9.38553e+06	6.70078e+06	1.47229e+07	2.64223e+07	1.20149e+07	5.53809e+06	4.4624e+06	4.12625e+06	1.18955e+07	5.49607e+06	2.10935e+07	1.17653e+07	1.55168e+07	7.26317e+06	2.2497e+06	8.25361e+06	8.25361e+06	5.80111e+06	5.86791e+06	1.15633e+07	5.19362e+06	6.64116e+06	2.07077e+06	5.23514e+06	1.35831e+06	4.73236e+06	1.73958e+06	1.00845e+06	3.43714e+06	1.7816e+06	1.23535e+07	1.35301e+06	1.05888e+07	1.32972e+07	5.82203e+06
AL1L1_HUMAN	TDVAAPFGGFK	45.57	2	2.71438e+07	1.36292e+07	5.96705e+07	2.87472e+07	5.79526e+06	2.83829e+07	1.27824e+07	2.38775e+07	8.24621e+07	6.12912e+07	1.09753e+07	4.16892e+07	2.40826e+07	20512856	6.18225e+07	4.47876e+06	6.33705e+07	1.85237e+07	1.07242e+07	3.43315e+07	1.16435e+07	2.33983e+07	3.8858e+07	5.66927e+06	1.19112e+07	1.0136e+07	7.31851e+06	7.04364e+06	1.92412e+07	1.54263e+07	3.90161e+07	3.90167e+06	3.07325e+07	5.79858e+06	4.56978e+06	6.29919e+06	6.17515e+06	1.8663e+07	8.92758e+06	2.5766e+07	2.37465e+06	1.22702e+06	7.35377e+06	2.38162e+07	3.0791e+07	1.24461e+07
TPIS_HUMAN	FFVGGNWK	45.31	2	1.64994e+08	2.92962e+08	322193726	306603707	1.85131e+08	2.18138e+08	2.07457e+08	2.09071e+08	7.40526e+08	5.30646e+08	1.53375e+08	3.15698e+08	1.43174e+08	2.117e+08	7.854e+08	1.1364e+08	5.87456e+08	9.50217e+07	1.27508e+08	2.61513e+08	1.98165e+08	2.01955e+08	2.6043e+08	2.04619e+08	1.28618e+08	7.01551e+07	1.12378e+08	1.42909e+08	2.89065e+08	9.46345e+07	2.12021e+08	5.20029e+07	2.58331e+08	7.55258e+07	1.13677e+08	9.28905e+07	1.23721e+08	2.10077e+08	9.58339e+07	1.76508e+08	8.0403e+07	9.20438e+07	1.68115e+08	2.70717e+08	2.88381e+08	1.45916e+08
SYNJ1_HUMAN	QIIVNLLGSK	52.52	2	3.16675e+07	3.30625e+07	5.51042e+07	4.46414e+07	1.01559e+07	1.9877e+07	2.46225e+07	1.61605e+07	8.97012e+07	1.01895e+08	8.82802e+06	3.09699e+07	1.41905e+07	1.65419e+07	8.06285e+07	1.08198e+06	3.60331e+07	1.08654e+07	1.72682e+07	3.34553e+07	2.23959e+07	1.30273e+07	3.13211e+07	9.10963e+06	7.95174e+06	1.20253e+07	8.66322e+06	3.75267e+06	5.87313e+06	3.16521e+06	1.86914e+07	5.04319e+06	2.45078e+07	2.46374e+06	2.72033e+06	3.01329e+06	5.25386e+06	1.64921e+07	1.58823e+07	2.37818e+07	7.38678e+06	5.29409e+06	2.18693e+07	2.20079e+07	3.23258e+07	1.07118e+07
IQGA1_HUMAN	ITLQDVVSHSK	40.98	3	4.12939e+07	1.85822e+07	4.94379e+07	3.24616e+07	4.54232e+06	2.90144e+07	3.03345e+07	7.1332e+06	1.14705e+08	2.70502e+07	8.6362e+06	3.14292e+07	1.56106e+07	3.14338e+07	6.90889e+07	2.41211e+07	5.16506e+07	1.33665e+07	1.68318e+07	2.59078e+07	1.26239e+07	2.39276e+07	2.44227e+07	9.60082e+06	1.3994e+07	7.03143e+06	1.29617e+07	4.72585e+06	1.22735e+07	1.34405e+07	2.57354e+07	7.9907e+06	2.16701e+07	4.39028e+06	3.69351e+06	5.83849e+06	2.37936e+07	1.17988e+07	1.43566e+07	1.4109e+07	6.43983e+06	1.01486e+07	1.18813e+07	3.27561e+07	3.05916e+07	1.27919e+07
NUDC_HUMAN	SETSGPQIK	16.44	2	2.03514e+07	3.54363e+07	3.78464e+07	4.65939e+07	1.40139e+07	1.65151e+07	2.33751e+07	1.86467e+07	3.4633e+07	5.93211e+07	5.13646e+06	4.41839e+07	1.29844e+07	1.88074e+07	3.41e+07	4.71727e+06	4.80657e+07	1.535e+07	1.98077e+07	3.90728e+07	3.51578e+07	2.63199e+07	2.86456e+07	3.23122e+07	1.41031e+07	1.86554e+07	4.98073e+06	1.10683e+07	6.58741e+06	6.46933e+06	1.74872e+07	1.9335e+06	2.82153e+07	3.0921e+06	4.15953e+06	2.00836e+06	7.27631e+06	3.49252e+06	1.70168e+07	1.66292e+07	5.87255e+06	5.85317e+06	2.94984e+07	4.65152e+07	2.77862e+07	1.3487e+07
IQGA1_HUMAN	FQPGETLTEILETPATSEQEAEHQR	65.53	3	5.16105e+07	5.74289e+07	7.55643e+07	7.34485e+07	2.89411e+07	4.12148e+07	4.55687e+07	7.89004e+06	1.9949e+08	4.36418e+07	1.45258e+07	4.09559e+07	1.48518e+07	3.75034e+07	9.26857e+07	2.8149e+07	6.49203e+07	1.73447e+07	1.88504e+07	3.25579e+07	1.13024e+07	1.97499e+07	3.05047e+07	3.49863e+07	2.04779e+07	1.13347e+07	2.35761e+07	1.7002e+07	1.38283e+07	2.27125e+07	2.98284e+07	1.23907e+07	2.4585e+07	9.53815e+06	6.20383e+06	2.52385e+06	3.48429e+07	1.62692e+07	1.57803e+07	1.95543e+07	5.51432e+06	1.16348e+07	1.27494e+07	2.71805e+07	4.55957e+07	1.77387e+07
IQGA1_HUMAN	VDQIQEIVTGNPTVIK	54.21	2	2.62289e+07	9.96698e+06	3.03893e+07	1.57373e+07	6.11404e+06	1.90422e+07	1.85197e+07	3.67651e+06	7.01849e+07	1.68174e+07	1.01567e+07	1.28974e+07	9.78691e+06	1.57459e+07	3.46265e+07	10132796	2.26894e+07	1.01358e+07	1.22746e+07	1.58082e+07	7.0579e+06	1.30185e+07	1.28325e+07	5.51711e+06	9.82227e+06	8.24853e+06	1.22462e+07	2.82187e+06	1.09257e+07	8.05938e+06	1.21483e+07	4.13041e+06	1.25662e+07	8.15717e+06	7.88676e+06	1562880	1.20281e+07	5.63516e+06	7.55074e+06	9.08507e+06	4.05899e+06	4.75176e+06	5.83044e+06	1.7668e+07	1.75583e+07	8.12862e+06
VWF_HUMAN	LTGSCSYVLFQNK	44.73	2	2.66146e+07	1.02095e+07	1.08203e+07	1.17802e+07	14049000	1.03516e+07	8.68439e+06	2.06082e+07	1.09076e+07	7.45961e+06	2.94334e+07	2.83598e+06	9.92065e+06	7.26082e+06	1.02062e+07	5.29492e+06	3.25523e+06	3.41331e+06	6.90858e+06	4.68085e+06	2.55852e+06	6.14746e+06	3.35476e+07	2.12044e+07	3.28973e+07	1.53579e+07	1.93719e+07	1.55324e+07	3.60387e+07	7.78773e+07	2.17836e+07	4.06889e+07	6.44696e+06	1.72048e+07	1.44853e+07	1.02095e+07	6.57584e+07	1.78569e+07	7.14277e+06	9.42611e+06	1.85888e+07	2.5351e+07	1.89108e+07	1.38172e+07	1.11717e+07	2.40929e+07
NP1L4_HUMAN	YAALYQPLFDK	54.37	2	3.84569e+07	4.9378e+07	6.80464e+07	5.54452e+07	2.08153e+07	2.88041e+07	3.70172e+07	2.49184e+07	7.15e+07	6.69437e+07	1.87456e+07	5.46985e+07	2.15831e+07	2.93367e+07	6.69642e+07	8.48213e+06	48798234	1.67189e+07	3.07762e+07	3.4741e+07	3.21625e+07	2.04343e+07	4.60256e+07	3.27631e+07	2.44556e+07	2.37089e+07	2.05353e+07	2.07219e+07	2.19354e+07	2.10497e+07	2.84611e+07	1.24509e+07	3.14103e+07	1.09251e+07	1.73616e+07	1.04543e+07	3.36734e+07	2.02679e+07	1.88539e+07	2.38446e+07	9.1774e+06	7.79108e+06	2.03788e+07	2.45932e+07	3.87301e+07	2.07054e+07
AK1A1_HUMAN	GLVQALGLSNFNSR	60.27	3	3.54361e+07	2.02217e+07	4.21766e+07	3.99619e+07	1.59847e+07	3.69923e+07	4.47661e+07	1.95197e+07	6.76944e+07	5.39761e+07	1.62726e+07	3.89026e+07	2.25258e+07	3.76905e+07	5.43575e+07	1.29099e+07	7.30602e+07	1.22274e+07	2.99344e+07	4.15784e+07	2.76513e+07	1.90261e+07	3.45007e+07	1.88735e+07	2.39771e+07	1.79106e+07	2.61919e+07	1.80069e+07	1.96439e+07	1.87559e+07	3.12488e+07	4.99865e+06	3.95392e+07	1.74799e+07	1.55033e+07	4.81468e+06	2.27822e+07	8.16854e+06	1.25319e+07	2.32879e+07	2659849	3.85596e+06	1.69459e+07	2.9427e+07	3.46681e+07	1.79335e+07
GSTP1_HUMAN	ALPGQLKPFETLLSQNQGGK	62.67	3	1.54927e+08	241647842	2.51392e+08	2.39699e+08	1.03285e+08	2.21954e+08	1.40049e+08	1.03273e+08	606068378	3.11748e+08	1.2675e+08	2.60161e+08	1.12397e+08	1.52855e+08	6.59481e+08	6.72876e+07	3.77555e+08	9.56661e+07	8.98467e+07	1.30512e+08	1.06453e+08	2.62585e+08	164647929	1.41286e+08	8.85717e+07	5.46631e+07	1.15952e+08	1.01336e+08	1.76364e+08	9.16394e+07	1.6699e+08	5.90916e+07	1.92776e+08	7.79916e+07	1.06208e+08	5.03758e+07	1.52855e+08	1.10428e+08	5.80526e+07	1.17241e+08	5.56396e+07	6.4014e+07	6.71366e+07	1.6039e+08	2.16532e+08	1.05191e+08
VWF_HUMAN	CLPSACEVVTGSPR	38.55	2	4.92009e+07	6.28678e+07	4.85176e+07	1.0011e+08	1.96804e+08	2.81873e+07	4.76089e+07	7.53884e+07	1.23344e+08	7.51896e+07	1.30203e+08	5.74011e+07	7.18461e+07	3.50813e+07	2.64983e+07	3.16753e+07	2.84971e+07	1.96972e+07	3.00929e+07	1.42485e+07	3.00929e+07	6.01858e+07	2.50774e+08	274705049	1.03527e+08	5.74011e+07	9.02017e+07	1.32227e+08	1.53753e+08	4.43436e+08	227756178	1.74105e+08	9.25242e+07	1.11975e+08	7.07263e+07	2.53863e+07	3.74654e+08	2.1293e+08	4.55953e+07	6.97609e+07	1.17294e+08	1.77138e+08	1.10113e+08	1.16952e+08	6.92831e+07	1.51532e+08
DDAH2_HUMAN	GGGDLPNSQEALQK	28.29	2	2.64156e+07	4.55208e+07	5.99572e+07	6.94176e+07	3.72275e+07	5.35753e+07	3.70971e+07	1.90422e+07	207024303	6.58562e+07	3.00621e+07	7.61751e+07	3.21175e+07	5.32353e+07	1.79369e+08	3.9327e+07	1.03146e+08	2.09629e+07	3.64044e+07	7.47808e+07	3.45842e+07	6.00673e+07	4.9146e+07	2.875e+07	3.15144e+07	2.24839e+07	2.36511e+07	2.50641e+07	4.20192e+07	2.49956e+07	4.43067e+07	1.16962e+07	3.25587e+07	1.94822e+07	2.19925e+07	1.10577e+07	4.41229e+07	2.84561e+07	2.37539e+07	4.00449e+07	1.07848e+07	1.9446e+07	3.42808e+07	8.55504e+07	6.13266e+07	2.98101e+07
GRB2_HUMAN	ATADDELSFK	32.87	2	1.38728e+07	2.08855e+07	8.68958e+06	3.71975e+07	2.05044e+07	5.32442e+06	6.85539e+06	1.13396e+07	4.09325e+07	2.30407e+07	6.46807e+06	1.68456e+07	4.74189e+06	1.13113e+07	2.70835e+07	3.17832e+06	23803738	4.71453e+06	5.26918e+06	1.26992e+07	6.6558e+06	1.37507e+07	1.20174e+07	6.54005e+06	4.63444e+06	4.14661e+06	7.62244e+06	1.47875e+07	3.81122e+06	4.8283e+06	9.48963e+06	3.73878e+06	8.33836e+06	2.57178e+06	3.2624e+06	2.41631e+06	7.8781e+06	7.92688e+06	3.21235e+06	6.23981e+06	3.74389e+06	3.46656e+06	7.9731e+06	1.71248e+07	1.46601e+07	6.36921e+06
DP13A_HUMAN	TGLVSSTWDR	36.26	2	4.77175e+07	4.26946e+07	4.935e+07	3.56626e+07	9.64397e+06	2.55628e+07	3.30564e+07	1.95629e+07	8.65194e+07	5.2649e+07	7.28185e+06	3.06397e+07	2.00049e+07	2.18281e+07	4.86473e+07	8.17804e+06	4.1986e+07	1.47783e+07	1.75712e+07	2.74851e+07	1.79041e+07	1.61655e+07	2.71892e+07	1.88359e+07	1.89614e+07	1.41897e+07	1.28084e+07	1.0975e+07	7.22042e+06	1.38368e+07	2.81855e+07	4.90958e+06	2.75135e+07	9.73203e+06	7.05717e+06	6.58e+06	1.88215e+07	1.18375e+07	1.66834e+07	2.57095e+07	6.14068e+06	3.40327e+06	1.22444e+07	2.86688e+07	3.05252e+07	1.44912e+07
CRK_HUMAN	LSRQEAVALLQGQR	44.38	3	9.40109e+06	1.74801e+07	1.5644e+07	7.10957e+06	2.19603e+06	5.31939e+06	8.13841e+06	3.93734e+06	2.7836e+07	1.09692e+07	1.25887e+06	9.84176e+06	4.06994e+06	6.89627e+06	1.49733e+07	1.95081e+06	7.3237e+06	870754	4.74763e+06	9.37817e+06	6.42953e+06	8.3882e+06	6.19534e+06	3.98077e+06	3.34179e+06	1.83615e+06	3.94405e+06	2.22541e+06	1.35141e+06	3.16277e+06	7.46244e+06	7.68647e+06	3.68546e+06	1.0041e+06	1.72598e+06	431862	2.91765e+06	3.72572e+06	1.08791e+06	8.66496e+06	731306	966559	1.59674e+06	4.66247e+06	8.27633e+06	3.152e+06
SIAS_HUMAN	GYPPEDIFNLVGK	66.54	2	3.47741e+07	2.0036e+07	5.03791e+07	5.80852e+07	7.81213e+06	2.73021e+07	3.34874e+07	1.14105e+07	7.8025e+07	4.93096e+07	6.52187e+06	3.67006e+07	1.04362e+07	3.04567e+07	5.33508e+07	5.19758e+06	9.10619e+07	8.41633e+06	1.61231e+07	2.654e+07	1.77393e+07	7.31255e+06	6.34674e+06	1.17519e+07	1.22335e+07	1.0307e+07	9.63271e+06	8.15891e+06	6.45392e+06	1.01174e+07	1.85263e+07	2.54674e+06	2.40782e+07	4.10788e+06	4.30582e+06	1.80132e+06	9.21264e+06	5.36122e+06	1.12546e+07	13166525	1.65764e+06	5.67659e+06	2.54264e+07	2.01046e+07	2.9862e+07	1.02801e+07
MK03_HUMAN	IADPEHDHTGFLTEYVATR	46.98	3	3.37243e+07	3.06992e+07	5.10907e+07	8.21261e+07	1.10024e+07	3.01942e+07	3.15648e+07	1.51163e+07	1.13161e+08	5.208e+07	1.43472e+07	4.62729e+07	1.80853e+07	2.66418e+07	3.65951e+07	5.88215e+06	3.41016e+07	8.99868e+06	1.47817e+07	2.46815e+07	2.52845e+07	1.16568e+07	3.43609e+07	6.81209e+06	1.3557e+07	8.42549e+06	2.50972e+07	1.93831e+06	8.94087e+06	1.79223e+07	1.92924e+07	8.03176e+06	3.65596e+07	1.25477e+07	8.23502e+06	5.87095e+06	2.64173e+07	1.14753e+07	1.6597e+07	1.89309e+07	4.07145e+06	9.20614e+06	1.22921e+07	1.91903e+07	3.27152e+07	1.38767e+07
DDAH2_HUMAN	ALQDLGLR	37.05	2	2.78081e+07	3.31279e+07	4.90067e+07	4.34451e+07	9.02755e+06	2.14142e+07	2.4331e+07	9.55263e+06	1.87805e+08	4.20321e+07	1.28755e+07	3.85283e+07	9.76702e+06	2.9122e+07	1.08002e+08	1.4561e+07	6.38207e+07	9.51081e+06	1.36778e+07	3.30871e+07	1.56437e+07	2.93492e+07	3.29486e+07	1.30577e+07	1.54758e+07	1.23323e+07	1.51534e+07	1.94254e+07	1.28159e+07	7.77027e+06	2.43397e+07	3.66718e+06	1.96706e+07	2.2451e+06	1.04784e+07	2.11986e+06	1.03181e+07	1.61974e+07	1.35809e+07	2.28425e+07	8.81169e+06	6.39591e+06	1.39824e+07	2.93492e+07	3.73237e+07	1.33348e+07
RAN_HUMAN	NVPNWHR	22.41	2	7.77166e+07	6.69942e+07	1.24679e+08	1.00574e+08	2.60164e+07	5.00583e+07	9.66875e+07	2.01449e+07	2.67644e+08	7.85424e+07	1.80669e+07	1.18861e+08	2.95059e+07	6.05692e+07	1.83181e+08	3.59917e+07	1.35388e+08	2.64583e+07	3.27914e+07	6.06571e+07	4.54577e+07	7.64195e+07	6.06571e+07	4.64637e+07	2.50189e+07	1.95331e+07	3.33309e+07	3.14191e+07	1.78707e+07	4.1554e+07	5.42111e+07	1.9799e+07	7.47876e+07	1.5333e+07	9.64185e+06	9.22625e+06	50167527	2.37843e+07	4.15171e+07	2.63176e+07	1.43339e+07	1.87179e+07	4.19393e+07	8.78191e+07	7.79592e+07	3.3466e+07
CBR1_HUMAN	SCSPELQQK	16.96	2	1.51949e+08	1.91306e+08	2.481e+08	2.95428e+08	6.82524e+07	225808491	2.49055e+08	1.30262e+08	5.77903e+08	549929401	8.74621e+07	3.14858e+08	1.50339e+08	1.77672e+08	3.13453e+08	5.52516e+07	3.17115e+08	9.34581e+07	1.81608e+08	2.75555e+08	2.29105e+08	1.81608e+08	276602546	8.0209e+07	1.19566e+08	1.50454e+08	1.19566e+08	6.02813e+07	1.13588e+08	8.70701e+07	2.17596e+08	2.60146e+07	2.43975e+08	60554071	6.9747e+07	3.94568e+07	1.1267e+08	1.11479e+08	1.16508e+08	1.81608e+08	2.55648e+07	3.39467e+07	1.45286e+08	3.00351e+08	2.32264e+08	1.15023e+08
SCRN1_HUMAN	FQEKPDR	12.72	2	7.51455e+06	2.65899e+07	4.03907e+07	6.52465e+06	1.06938e+07	2.16489e+07	1.52192e+07	1.47181e+07	4.69659e+07	9.06869e+07	9.1568e+06	2.86853e+07	1.92313e+07	20661912	5.81116e+07	5.45414e+06	4.03891e+07	8.31147e+06	2.173e+07	5.01192e+07	3.43808e+07	4.33932e+07	1.38191e+07	1.24279e+07	1.24279e+07	1.15608e+07	5.05064e+06	1.01157e+07	1.0477e+07	5.25684e+06	2.03819e+07	1.47255e+06	1.25707e+07	5.36737e+06	6.55355e+06	3.01304e+06	5.78078e+06	1.31515e+07	1.50875e+07	1.96938e+07	5.20718e+06	4.03891e+06	1.27509e+07	4.13904e+07	2.75825e+07	1.11322e+07
PSA_HUMAN	AFPCWDEPAIK	51.81	2	1.04021e+07	1.70353e+07	2.43218e+07	3.14073e+07	7.88952e+06	1.1085e+07	1.31593e+07	1.18413e+07	5.12567e+07	6.44608e+07	8.62883e+06	1.95479e+07	7.20697e+06	8.49748e+06	5.35765e+07	4.08676e+06	5.73333e+07	5.14192e+06	4.63266e+06	2.36151e+07	9.4296e+06	1.35694e+07	1.00539e+07	5.72869e+06	5.00004e+06	3.38696e+06	6.83423e+06	7.387e+06	1.02513e+07	3.05441e+06	1.95183e+07	4.51228e+06	1.65958e+07	4.8763e+06	6.68348e+06	3.12063e+06	5.78127e+06	1.04317e+07	4.7148e+06	4.61623e+06	2.28019e+06	6.20973e+06	7.78681e+06	1.87278e+07	2.03556e+07	7.4999e+06
MARE1_HUMAN	KPLTSSSAAPQRPISTQR	22.32	3	1.35966e+07	3.26478e+07	4.64816e+07	2.5217e+07	1.64425e+07	3.20888e+07	2.1013e+07	1.56774e+07	1.31223e+08	4.44181e+07	1.04288e+07	7.09081e+07	1.20373e+07	2.22617e+07	6.87494e+07	1.05416e+07	4.35731e+07	4.04436e+06	4.95915e+06	4.4512e+07	1.31923e+07	1.9644e+07	1.62737e+07	1.58101e+07	1.33595e+07	1.43081e+07	1.58891e+07	6.53746e+06	1.08299e+07	1.05899e+07	1.9806e+07	4.2443e+06	2.63452e+07	6.07736e+06	6.61651e+06	2.40313e+06	1.89225e+07	6.69245e+06	3.53881e+06	7.41466e+06	912147	3.38956e+06	3.63029e+06	4.26102e+07	3.13014e+07	1.14251e+07
CZIB_HUMAN	LMDSVALK	33.29	2	1.06719e+07	2.31572e+07	3.25736e+07	1.77864e+07	3.70376e+06	2.39147e+07	2.10823e+07	4.19614e+06	8.09108e+07	4.41545e+07	3.88591e+06	2.92953e+07	9.05712e+06	1.62496e+07	4.13517e+07	6.33008e+06	4.36841e+07	2.60217e+06	6.55261e+06	1.26603e+07	9.97723e+06	1.11637e+07	1.37524e+07	7.04482e+06	8.43984e+06	8.16083e+06	1.10206e+07	4.98718e+06	1.71587e+06	5.66608e+06	1.60127e+07	1.54728e+06	1.40548e+07	3.61779e+06	555913	913734	7.23957e+06	4.65155e+06	6.4043e+06	1.07053e+07	1.96174e+06	3.84258e+06	6.70092e+06	1.2094e+07	2.03788e+07	6.53988e+06
SERC_HUMAN	FGVIFAGAQK	44.88	2	2.93118e+07	3.72451e+07	5.3947e+07	3.08984e+07	1.61173e+07	2.575e+07	3.10563e+07	1.6253e+07	7.01478e+07	6.15837e+07	1.68901e+07	3.29027e+07	1.34484e+07	3.39432e+07	7.41975e+07	4.63095e+06	9.8733e+07	1.42068e+07	1.77783e+07	4.50013e+07	2.14292e+07	3.50804e+07	2.76198e+07	2.62219e+07	7.74131e+06	9.68708e+06	2.28815e+07	2.44682e+07	2.2297e+07	1.17119e+07	2.80925e+07	9.04707e+06	2.51067e+07	4.82629e+06	1.17748e+07	6.71415e+06	1.03194e+07	7.60339e+06	1.60322e+07	1.92069e+07	2.50801e+06	1.36512e+06	1.93656e+07	3.23819e+07	3.51379e+07	1.52073e+07
IQGA1_HUMAN	SPDVGLYGVIPECGETYHSDLAEAK	55.9	3	6.17082e+07	5.02845e+07	7.59877e+07	6.32381e+07	2.82532e+07	4.42717e+07	4.70775e+07	9.57027e+06	1.72885e+08	4.90334e+07	1.65742e+07	4.12578e+07	2.5685e+07	3.41219e+07	6.38691e+07	3.52884e+07	4.40922e+07	2.67138e+07	3.56185e+07	4.5313e+07	2.5134e+07	2.97299e+07	4.65338e+07	3.3863e+07	2.35103e+07	1.06077e+07	3.4016e+07	3.15171e+07	2.39693e+07	3.07935e+07	3.82065e+07	1.0985e+07	2.34931e+07	1.51376e+07	1.38206e+07	6.5788e+06	2.60726e+07	2.52776e+07	2.64266e+07	2.91554e+07	1.45705e+07	1.57985e+07	1.57985e+07	4.85445e+07	4.66192e+07	2.37211e+07
CRLF3_HUMAN	NDSESSGVLYSR	26.52	2	4.23836e+06	2.4554e+06	4.9923e+06	2.23125e+06	1.65052e+06	1.71109e+06	2.315e+06	836747	7.36619e+06	1.75444e+06	381193	3.63725e+06	1.30666e+06	1.42256e+06	2.31454e+06	1.23032e+06	1.33145e+06	557091	1.82447e+06	1.35861e+06	1.40665e+06	1.01808e+06	2.20051e+06	459496	1.26336e+06	929179	1.1411e+06	872125	526739	1.66774e+06	1.23405e+06	1.43041e+06	2.32731e+06	1.3689e+06	225163	263879	1.28415e+06	335647	1.1295e+06	1.00137e+06	161556	107797	555698	1.3788e+06	2.15394e+06	936379
LKHA4_HUMAN	AILPCQDTPSVK	35.73	2	8.07912e+06	9.36166e+06	8.18209e+06	1.01106e+07	1.25446e+07	2.13291e+07	1.45846e+07	8.25995e+06	1.20765e+08	3.06788e+07	1.17168e+07	1.76935e+07	6.54772e+06	1.11049e+07	6.09871e+07	9.86839e+06	3.87678e+07	9.28242e+06	8.17217e+06	2.261e+07	7.05282e+06	3.13964e+07	6.05178e+06	8.06039e+06	5.08338e+06	5.27062e+06	4.77445e+06	5.79487e+06	1.4885e+07	5.95472e+06	1.27457e+07	5.15041e+06	1.0412e+07	6.29883e+06	1.02042e+07	5.13955e+06	3.74566e+06	5.44205e+06	3.50366e+06	5.80607e+06	2.32061e+06	5.37835e+06	7.53514e+06	3.25795e+07	2.10934e+07	7.90882e+06
PLMN_HUMAN	HSIFTPETNPR	28.18	2	3.29788e+07	1.12861e+07	8.06148e+06	2.44287e+07	9.47835e+06	8.24211e+06	1.49832e+07	2.44376e+06	3.03893e+07	6.53104e+06	7.41518e+06	5.52089e+06	5.56744e+06	2.08672e+07	2.87561e+07	1.24058e+07	2.64781e+07	1.39862e+07	2.02023e+07	1.90009e+07	1.08781e+07	1.25517e+07	5.63034e+06	5.37432e+06	6.84004e+06	2.64319e+06	1.55367e+07	1.87124e+07	2.66273e+06	6.15357e+06	8.72111e+06	7.31191e+06	1.28927e+07	3.61992e+06	5.76518e+06	3.98188e+06	4.26251e+06	5.44505e+06	7.7701e+06	1.22529e+06	2.24138e+06	3.87908e+06	3.54436e+06	1.4046e+07	1.46993e+07	6.79187e+06
JIP4_HUMAN	ETDYPAGEDLSESGQVDK	34.29	2	5.51878e+06	4.28719e+06	6.15796e+06	4.77826e+06	2.24493e+06	3.05697e+06	4.65243e+06	1.959e+06	1.59016e+07	4.33475e+06	1.93113e+06	4.94196e+06	1.73151e+06	4.17091e+06	9.05682e+06	1.6485e+06	3.90068e+06	787178	1.36031e+06	3.96616e+06	1.84473e+06	2.63331e+06	1.84473e+06	2.88411e+06	1.76164e+06	1.83959e+06	2.08123e+06	3.58565e+06	1.72267e+06	1.3968e+06	2.45063e+06	812658	2.51313e+06	1.053e+06	1.27057e+06	778709	1.08245e+06	722401	2.42209e+06	1.33919e+06	657624	905466	2.39392e+06	4.01334e+06	4.03086e+06	1.79461e+06
ROCK2_HUMAN	ENLLLSDSPSCR	38.25	2	9.36339e+06	4.72211e+06	1.40788e+07	1.0037e+07	4.68843e+06	8.00817e+06	9.39503e+06	7.99933e+06	1.96699e+07	2.13597e+07	5.6301e+06	1.3944e+07	7.31091e+06	3.41162e+06	1.15811e+07	3.6411e+06	7.29829e+06	6.5789e+06	8.78347e+06	1.24964e+07	9.37522e+06	6.45127e+06	1.07328e+07	2.66082e+06	4.21016e+06	5.58435e+06	4.6278e+06	4.49982e+06	7.07306e+06	3.67782e+06	8.27926e+06	635853	7.6879e+06	3.39631e+06	3.94744e+06	3.10541e+06	4.37544e+06	5.66226e+06	7.42592e+06	6.70653e+06	2.61648e+06	1.43877e+06	7.43752e+06	1.24152e+07	9.41553e+06	5.11734e+06
VWF_HUMAN	YTLFQIFSK	68.98	2	5.8969e+07	1.41057e+07	2.07397e+07	1.71881e+07	4.38917e+07	1.71071e+07	2.03256e+07	5.16023e+07	3.98711e+07	9.98018e+06	4.10228e+07	8.00773e+06	2.00486e+07	2.27683e+07	1.39279e+07	3.88645e+06	1.23794e+07	5.52412e+06	1.03161e+07	1.07121e+07	6.65556e+06	1.26456e+07	7.78701e+07	2.31185e+07	1.31675e+08	3.95361e+07	2.99536e+07	3.81959e+07	7.90721e+07	1.68445e+08	4.979e+07	1.17731e+08	1.31395e+07	4.55311e+07	2.62345e+07	4.22165e+07	1.45117e+08	5.22462e+07	1.25125e+07	2.61564e+07	2.79534e+07	4.17304e+07	3.16139e+07	2.34941e+07	2.34585e+07	5.54982e+07
HS105_HUMAN	RGPFELEAFYSDPQGVPYPEAK	62.11	3	3.1543e+07	4.69491e+07	4.59139e+07	4.73144e+07	2.7524e+07	3.12553e+07	2.36466e+07	2.88162e+07	6.88099e+07	1.13642e+08	2.00137e+07	7.18546e+07	1.76976e+07	2.60047e+07	1.11042e+08	3.80579e+06	6.70747e+07	4.99772e+07	1.9136e+07	4.7166e+07	3.23208e+07	3.71541e+07	1.94977e+07	3.24564e+07	1.3762e+07	1.47363e+07	2.2896e+07	2.37486e+07	1.80854e+07	1.17345e+07	2.48281e+07	6.16808e+06	4.8023e+07	6.08549e+06	2.0643e+07	5.55351e+06	1.66088e+07	1.3119e+07	1.60124e+07	3.97845e+07	3.67102e+06	7.26642e+06	1.34478e+07	3.58389e+07	4.29634e+07	1.87843e+07
TKT_HUMAN	SGKPAELLK	19.94	2	2.63717e+07	2.21655e+07	5.19422e+07	6.61628e+07	2.8241e+07	4.31855e+07	5.12768e+07	2.58744e+07	1.66909e+08	1.42458e+08	2.83679e+07	7.81135e+07	3.21514e+07	5.30664e+07	154950567	8.74721e+06	1.45793e+08	2.05767e+07	2.93575e+07	8.71446e+07	5.06963e+07	1.13984e+08	4.30753e+07	2.04965e+07	1.73586e+07	2.063e+07	2.40349e+07	2.03629e+07	3.3048e+07	1.59863e+07	3.9914e+07	3403081	4.83567e+07	7.80541e+06	2.11641e+07	1.15501e+07	1.44954e+07	2.78664e+07	2.25648e+07	2.09412e+07	1.45959e+07	1.08682e+07	4.53947e+07	1.18623e+08	6.39396e+07	2.6641e+07
CBR1_HUMAN	EGWPSSAYGVTK	38.17	2	362461187	375164266	6.04667e+08	4.32752e+08	7.79969e+07	3.10417e+08	4.6414e+08	2.3051e+08	1109402231	6.86049e+08	1.79331e+08	7.80816e+08	280720340	313612147	5.68095e+08	7.85902e+07	6.58196e+08	1.62686e+08	2.31817e+08	3.72874e+08	269073856	1.99322e+08	3.62215e+08	1.54978e+08	2.01556e+08	2.5999e+08	1.86312e+08	9.40028e+07	2.10024e+08	1.68162e+08	3.60698e+08	5.06044e+07	4.84245e+08	7.87448e+07	1.06706e+08	7.13066e+07	1.60174e+08	1.52337e+08	1.88766e+08	2.52515e+08	2.65969e+07	5.67125e+07	1.83384e+08	3.53936e+08	3.96126e+08	1.81036e+08
VWF_HUMAN	YAGSQVASTSEVLK	33.62	2	3.31465e+07	1.30577e+07	2.87269e+07	2.99323e+07	4.05793e+07	1.8629e+07	2.4796e+07	4.63705e+07	5.20299e+07	2.10747e+07	4.38851e+07	9.8435e+06	2.20708e+07	21497163	1.87852e+07	1.01863e+07	7.98682e+06	8.99653e+06	1.4136e+07	1.22276e+07	9.70333e+06	1.33282e+07	5.68467e+07	3.79678e+07	5.7253e+07	4.1182e+07	4.25882e+07	6.4485e+07	6.70965e+07	1.03359e+08	5.08389e+07	6.68363e+07	1.33371e+07	4.8905e+07	3.395e+07	1.63723e+07	9.92177e+07	3.67535e+07	1.85787e+07	2.62525e+07	1.45398e+07	7.51225e+07	4.64467e+07	3.81671e+07	2.42538e+07	4.75833e+07
CYBP_HUMAN	WDYLTQVEK	45.13	2	2.60313e+07	1.27094e+07	2.28922e+07	1.62313e+07	6.73751e+06	1.20046e+07	1.3048e+07	9.2909e+06	2.43469e+07	2.86365e+07	1.22138e+07	1.82985e+07	7.46406e+06	1.60155e+07	3.1941e+07	3.32006e+06	5.28797e+07	1.65678e+07	7.88044e+06	1.33916e+07	1.15374e+07	1.41127e+07	1.11768e+07	5.42063e+06	6.43892e+06	6.01017e+06	6.64564e+06	1.08719e+07	1.56188e+07	7.4643e+06	1.1944e+07	3.28542e+06	2.15839e+07	9.94271e+06	5.14501e+06	4.48657e+06	8.19668e+06	4.87592e+06	8.87623e+06	9.04792e+06	1.68082e+06	3.84579e+06	9.27111e+06	1.60871e+07	1.69012e+07	8.41617e+06
PGAM2_HUMAN	ELKPTKPMQFLGDEETVR	48.85	3	1.16311e+08	1.71351e+08	2.41969e+08	3.61396e+08	7.51869e+07	1.84998e+08	1.48272e+08	232448315	4.61091e+08	5.03536e+08	8.26787e+07	3.34395e+08	94057416	1.17008e+08	3.4939e+08	2.98233e+07	3.28193e+08	3.47233e+07	1.08228e+08	1.51319e+08	1.59336e+08	6.16301e+07	2.00924e+08	1.29812e+08	7.04098e+07	9.02451e+07	6.24134e+07	6.94752e+07	8.51564e+07	5.45234e+07	1.46424e+08	2.82593e+07	1.88064e+08	4.04981e+07	4.61091e+07	4.47591e+07	9.8504e+07	5.81227e+07	6.36343e+07	1.39294e+08	1.53324e+07	2.92117e+07	9.21946e+07	144805618	1.97751e+08	8.08213e+07
TPIS_HUMAN	IIYGGSVTGATCK	30.98	2	2.69399e+08	2.77061e+08	383126850	4.96048e+08	2.05679e+08	2.75331e+08	2.36641e+08	4.26638e+08	1476046601	2763898929	2.3237e+08	5.28312e+08	2.25524e+08	7.97186e+07	3473452242	5.12477e+08	5.84784e+08	1.95062e+08	224300852	6.56881e+08	3.725e+08	5.6676e+08	2.32312e+08	2.03259e+08	1.98823e+08	117761095	1.593e+08	1.84707e+08	3.10938e+08	8.42791e+07	6.38068e+08	4.30117e+07	2.14994e+08	122875699	1.50428e+08	9.35636e+07	5.78909e+07	1.64621e+08	1.36984e+08	2.26304e+08	9.52277e+07	1.17357e+08	2.92392e+08	795066413	6.38884e+08	2.09898e+08
HS90A_HUMAN	HLEINPDHSIIETLR	47.84	3	1.62021e+08	3.33714e+08	2.83536e+08	2.93814e+08	1.14261e+08	192829750	1.98423e+08	1.27692e+08	3.59106e+08	5.13417e+08	8.4756e+07	3.50037e+08	1.10947e+08	2.03818e+08	3.51066e+08	3.88501e+07	3.90029e+08	7.09143e+07	1.57819e+08	1.70542e+08	2.50981e+08	1.0359e+08	2.0301e+08	143884058	9.31014e+07	9.73333e+07	9.3706e+07	9.3706e+07	7.91967e+07	7.40668e+07	1.58184e+08	2.92822e+07	213578383	5.0114e+07	7.01284e+07	3.39155e+07	1.03157e+08	8.69048e+07	8.20381e+07	2.09267e+08	1.45652e+07	9.52476e+07	1.94667e+08	1.79371e+08	2.20225e+08	1.04544e+08
CBR1_HUMAN	VVNVSSIMSVR	49.95	2	5.30962e+08	596475787	8.91286e+08	7.77018e+08	1.82066e+08	5.45836e+08	5.79162e+08	3.69798e+08	1645450447	1119057623	2.32721e+08	9.52228e+08	3.07408e+08	502367223	1034776340	9.26292e+07	1595212855	1.28844e+08	3.16997e+08	5.71618e+08	4.11074e+08	3.61991e+08	6.29905e+08	2.72718e+08	2.27011e+08	2.79574e+08	2.67386e+08	2.02634e+08	2.64339e+08	2.50019e+08	475561381	9.92585e+07	593092328	144340989	1.71401e+08	106649566	3.14605e+08	3.35404e+08	247462507	4.62203e+08	5.19467e+07	4.86744e+07	2.27011e+08	4.27435e+08	6.24995e+08	2.60416e+08
IQGA1_HUMAN	SNQQLENDLNLMDIK	58.81	2	3.85376e+07	2.25703e+07	5.2704e+07	3.42156e+07	1.08529e+07	2.50389e+07	2.7832e+07	5.6624e+06	1.22456e+08	2.17609e+07	7.6174e+06	2.30505e+07	9.26976e+06	2.26e+07	4.91062e+07	1.70895e+07	3.91318e+07	3.25871e+06	1.06351e+07	1.66889e+07	8.23539e+06	1.37711e+07	2.33154e+07	6.20683e+06	1.24857e+07	5.88268e+06	1.86085e+07	9.52034e+06	9.2322e+06	1.39995e+07	1.50188e+07	6.96123e+06	1.45782e+07	8.33824e+06	6.27886e+06	3.64966e+06	1.97401e+07	6.83101e+06	7.82635e+06	1.17123e+07	2.87693e+06	1.29667e+06	4.39039e+06	1.6089e+07	2.63217e+07	9.59636e+06
PPCS_HUMAN	IVDNLQSR	22.6	2	12730000	1.8982e+07	1.95846e+07	2.8699e+07	1.2504e+07	1.64702e+07	2.09047e+07	8.93619e+06	4.20316e+07	2.88729e+07	5.7739e+06	2.95276e+07	9.89879e+06	1.76855e+07	9.81543e+06	6.47288e+06	1.0636e+07	4.81945e+06	1.0119e+07	1.1827e+07	1.46061e+07	1.15408e+07	1.52154e+07	12730000	1.08469e+07	8.05982e+06	1.35586e+07	8.51178e+06	6.23695e+06	8.65448e+06	6.12009e+06	2.04002e+06	7.48872e+06	7.05279e+06	4.39901e+06	858710	7.20683e+06	6.57366e+06	9.78663e+06	1.22794e+07	5.58576e+06	4.2101e+06	1.20025e+07	1.41814e+07	1.59849e+07	8.01829e+06
AHSA1_HUMAN	QTFGYGAR	24.54	2	3.09126e+07	4.47751e+07	4.38855e+07	2.6613e+07	3.86222e+07	2.54546e+07	3.20987e+07	2.33417e+07	4.09202e+07	4.95015e+07	9.52709e+06	4.50716e+07	1.56174e+07	2.10135e+07	3.96372e+07	6.42766e+06	2.67411e+07	2.12557e+07	2.65125e+07	2.79639e+07	3.31407e+07	1.58618e+07	5.41678e+07	8.89571e+06	1.49003e+07	1.81621e+07	1.71984e+07	1.04525e+07	8.45092e+06	1.20657e+07	2.27552e+07	1.01288e+07	3.45808e+07	1.20429e+07	4.22546e+07	3.24693e+06	1.83765e+07	1.65475e+07	2.10729e+07	2.55983e+07	3.85117e+06	5.91961e+06	1.86502e+07	2.06386e+07	3.0394e+07	1.64662e+07
PSA_HUMAN	LGLQNDLFSLAR	64.21	2	2.30152e+07	2.56965e+07	3.91034e+07	3.85448e+07	1.43007e+07	2.29838e+07	2.17607e+07	2.12605e+07	1.02004e+08	8.25473e+07	1.69931e+07	2.65903e+07	1.2533e+07	2.17258e+07	1.04013e+08	6.77007e+06	5.76915e+07	1.02678e+07	1.25172e+07	3.83326e+07	1.61203e+07	2.7492e+07	2.43679e+07	1.4189e+07	1.01222e+07	9.02731e+06	1.22897e+07	1.58648e+07	1.84345e+07	7.78981e+06	2.61344e+07	7.87948e+06	3.31252e+07	7.32814e+06	1.60883e+07	1.25131e+07	1.0032e+07	1.21631e+07	1.02887e+07	1.48915e+07	6.8001e+06	8.37256e+06	1.48707e+07	3.37401e+07	3.33318e+07	1.43783e+07
CNN3_HUMAN	MQTDKPFDQTTISLQMGTNK	48.25	3	2.83673e+07	2.55587e+07	5.80688e+07	1.99414e+07	6.03859e+06	2.74576e+07	1.60952e+07	4.0478e+06	7.3727e+07	2.21168e+07	2.46932e+06	3.74252e+07	8.01774e+06	3.02129e+07	5.4464e+07	3.93071e+06	5.61258e+07	2.16656e+06	1.17881e+07	1.57118e+07	8.20563e+06	1.9789e+07	1.29482e+07	8.42594e+06	1.12346e+07	3.24399e+06	7.86421e+06	2.8578e+06	2.35224e+06	1.05061e+07	2.20255e+07	1.84261e+06	1.82413e+07	3.34801e+06	2.51374e+06	1.7203e+06	1.41465e+07	6.2779e+06	5.62964e+06	16172424	1.00992e+06	1.10887e+06	2.76364e+06	1.20099e+07	2.36815e+07	7.39501e+06
NAGK_HUMAN	IVFDSIDNLEAAPHDIGYVK	61.24	3	1.35975e+07	1.40367e+07	2.21137e+07	1.96043e+07	5.94402e+06	1.09462e+07	1.2293e+07	8.09765e+06	3.98359e+07	2.62411e+07	5.78128e+06	1.40837e+07	8.10313e+06	1.51877e+07	2.45156e+07	3.27074e+06	2.04353e+07	3.89865e+06	7.18859e+06	1.47975e+07	7.27555e+06	6.76829e+06	1.12901e+07	9.3787e+06	6.10086e+06	6.90071e+06	6.74388e+06	6.27338e+06	7.6692e+06	6.24799e+06	1.26199e+07	5.56781e+06	1.19578e+07	5.92076e+06	6.64978e+06	2.80734e+06	7.77325e+06	1.52178e+06	4.36243e+06	3.49284e+06	376821	1.91309e+06	6.7393e+06	7.29004e+06	1.3709e+07	6.10989e+06
CBR1_HUMAN	IGVTVLSR	34.9	2	375197546	4.90643e+08	6.31912e+08	6.24317e+08	1.09369e+08	5.6009e+08	6.48893e+08	3.47144e+08	1754466258	1066907126	2.47217e+08	1002552147	3.72733e+08	4.73566e+08	9.19121e+08	1.19048e+08	1122069539	2.49554e+08	393741041	577671715	5.12048e+08	4.32561e+08	5.43474e+08	187598773	2.82537e+08	4.14692e+08	2.09625e+08	2.12663e+08	3.15956e+08	2.58405e+08	4.75204e+08	7.20233e+07	5.98901e+08	1.34878e+08	1.48864e+08	1.01015e+08	2.76612e+08	2.47706e+08	2.93919e+08	4.15924e+08	5.76747e+07	1.04073e+08	3.32739e+08	5.87839e+08	5.90187e+08	2.72802e+08
CBR3_HUMAN	LGVTVLSR	34.9	2	375197546	4.90643e+08	6.31912e+08	6.24317e+08	1.09369e+08	5.6009e+08	6.48893e+08	3.47144e+08	1754466258	1066907126	2.47217e+08	1002552147	3.72733e+08	4.73566e+08	9.19121e+08	1.19048e+08	1122069539	2.49554e+08	393741041	577671715	5.12048e+08	4.32561e+08	5.43474e+08	187598773	2.82537e+08	4.14692e+08	2.09625e+08	2.12663e+08	3.15956e+08	2.58405e+08	4.75204e+08	7.20233e+07	5.98901e+08	1.34878e+08	1.48864e+08	1.01015e+08	2.76612e+08	2.47706e+08	2.93919e+08	4.15924e+08	5.76747e+07	1.04073e+08	3.32739e+08	5.87839e+08	5.90187e+08	2.72802e+08
FSCN1_HUMAN	YLAADKDGNVTCER	23.75	2	3.58359e+07	6.63398e+07	6.09458e+07	1.3454e+08	3.58359e+07	6.25447e+07	7.7292e+07	4.21884e+07	358979112	2.12736e+08	2.98328e+07	1.2648e+08	4.41614e+07	5.18609e+07	1.80492e+08	1.87026e+07	1.23445e+08	3.15179e+07	4.85901e+07	1.10926e+08	6.46118e+07	8.24719e+07	3.87846e+07	4.21599e+07	3.55879e+07	2.73419e+07	3.79439e+07	2.82099e+07	3.95559e+07	2.40634e+07	8.56426e+07	5.94632e+06	6.14061e+07	1.62686e+07	2.015e+07	9.29998e+06	3.4465e+07	2.18875e+07	3.14304e+07	4.93781e+07	7.71752e+06	1.43582e+07	6.93394e+07	120818737	8.86571e+07	3.72843e+07
PA1B3_HUMAN	LLAQDQGQGAPLLEPAP	54.92	2	1.90505e+07	22758863	3.2066e+07	4.26092e+07	7.8529e+06	2.50256e+07	2.51512e+07	2.02029e+07	3.45382e+07	5.14452e+07	1.05698e+07	3.78103e+07	1.5664e+07	1.82409e+07	2.97615e+07	3.08016e+06	2.88172e+07	8.37834e+06	2.48682e+07	2.47215e+07	2.43346e+07	2.0092e+07	2.18798e+07	1.53422e+07	1.11977e+07	1.41788e+07	1.15612e+07	1.06887e+07	1.09795e+07	1.06864e+07	1.60175e+07	2.25732e+06	2.31834e+07	6.77908e+06	6.9949e+06	3.59925e+06	1.45607e+07	1.48089e+07	1.4542e+07	1.7237e+07	3.24194e+06	3.60215e+06	1.49156e+07	17290342	2.3866e+07	1.16031e+07
HS90A_HUMAN	APFDLFENR	54.03	2	1.89191e+08	1.44813e+08	2.20723e+08	1.03938e+08	3.35171e+07	1.49181e+08	1.39059e+08	7.7934e+07	2.8145e+08	2.60986e+08	4.98026e+07	179847965	7.43404e+07	1.12682e+08	2.34166e+08	2.91681e+07	3.81988e+08	7.86714e+07	7.68524e+07	120394499	1.05274e+08	5.68435e+07	1.20736e+08	4.6597e+07	8.10484e+07	7.74281e+07	7.18224e+07	4.50788e+07	5.45383e+07	5.27034e+07	1.09191e+08	2.82013e+07	1.58068e+08	3.59402e+07	3.78381e+07	3.31668e+07	7.27735e+07	3.77441e+07	8.18546e+07	1.10049e+08	1.39039e+07	4.502e+07	6.50289e+07	1.01181e+08	1.40068e+08	6.47227e+07
PPCE_HUMAN	ITVPFLEQCPIR	63.19	2	4.22339e+07	6.82455e+07	7.0483e+07	9.22992e+07	1.82361e+07	4.49729e+07	5.61596e+07	3.70935e+07	1.30338e+08	1.54748e+08	1.71173e+07	7.94332e+07	2.36545e+07	2.84759e+07	9.35489e+07	7.16523e+06	9.97574e+07	1.52767e+07	2.23724e+07	5.45118e+07	2.90089e+07	2.62541e+07	2.50854e+07	2.41656e+07	2.06974e+07	2.96476e+07	2.38859e+07	1.21387e+07	1.87955e+07	1.30153e+07	3.79727e+07	4.35378e+06	4.66406e+07	1.15222e+07	1.11878e+07	7.10424e+06	2.51862e+07	1.73219e+07	1.6821e+07	3.42681e+07	1.12634e+06	6.09397e+06	2.4835e+07	4.71656e+07	5.37596e+07	2.06641e+07
CFAB_HUMAN	EAGIPEFYDYDVALIK	70.26	2	4.71544e+07	1.1156e+07	2.04144e+07	1.81142e+07	3.66597e+06	7.49476e+06	6.07703e+06	2.0771e+06	125649284	1.49734e+07	3.05353e+06	4.21227e+06	2.97956e+06	6.51951e+06	5.07367e+07	6.26085e+06	6.94174e+07	8.38532e+06	5.53582e+06	2.72397e+07	1.89548e+06	2.07122e+07	996698	5.6499e+06	2.30022e+06	2.50148e+06	8.52517e+06	5.87993e+06	2.73151e+06	4.87869e+06	3.76481e+06	2.9274e+06	6.64971e+06	3.32847e+06	2.55899e+06	2.22833e+06	3.64111e+06	353991	1.3055e+06	3.11311e+06	1.30362e+06	483286	28118.4	6.3141e+06	2.02053e+07	3.35559e+06
GSH1_HUMAN	FKPPPPNSDIGWR	38.23	3	2.06344e+07	14725453	2.3542e+07	2.67309e+07	1810199	9.52604e+06	2.27983e+07	9.04302e+06	4.45515e+07	2.59734e+07	1.87699e+06	2.67309e+07	6.29806e+06	1.46405e+07	1.71718e+07	1.47089e+06	2.05878e+07	4.80807e+06	7.47686e+06	1.44136e+07	1.22214e+07	8.13347e+06	1.30474e+07	7.93486e+06	3.48909e+06	5.95584e+06	3.04826e+06	2.68247e+06	2.94509e+06	3.58713e+06	1.07271e+07	1.0024e+06	1.15227e+07	1.59904e+06	1.32248e+06	887279	6.90978e+06	3.60075e+06	1.16707e+07	9.10779e+06	318773	1.1586e+06	8.7689e+06	1.67329e+07	1.51397e+07	5.47486e+06
TRXR1_HUMAN	QFVPIKVEQIEAGTPGR	49.49	3	3.2169e+07	2.20057e+07	3.36714e+07	3.29644e+07	2.05917e+06	2.39645e+07	2.53808e+07	7.86535e+06	7.68875e+07	5.29169e+07	6.57362e+06	8.32506e+06	1.29799e+07	1.53756e+07	4.03517e+07	3.83266e+06	2.39163e+07	8.27729e+06	1.34342e+07	2.18704e+07	1.42751e+07	1.61622e+07	1.65546e+07	5.44399e+06	9.45628e+06	7.56502e+06	5.08165e+06	3.50855e+06	5.99192e+06	4.61855e+06	2.17873e+07	3.55723e+06	2.42813e+07	3.00337e+06	5.72679e+06	2.24476e+06	9.30039e+06	1.00336e+07	1.03513e+07	1.52467e+07	3.83969e+06	3.00822e+06	6.96936e+06	1.9432e+07	2.22528e+07	8.59276e+06
HARS1_HUMAN	ASAELIEEEVAK	41.04	2	2.32317e+07	2.18108e+07	2.32317e+07	2.72813e+07	9.37794e+06	1.47908e+07	2.53175e+07	9.01294e+06	4.52557e+07	7.05724e+07	1.05101e+07	3.60909e+07	1.04564e+07	2.97174e+07	6.56228e+07	5.50803e+06	5.46845e+07	1.45708e+07	16299500	4.61114e+07	2.19796e+07	2.52254e+07	2.01451e+07	1.12251e+07	9.09376e+06	1.2646e+07	1.02305e+07	5.90384e+06	1.49195e+07	5.62571e+06	3.05751e+07	2.51477e+06	2.06542e+07	5.69165e+06	1.84007e+07	3.38885e+06	9.4729e+06	5.36261e+06	1.74285e+07	1.19953e+07	4.79812e+06	6.8091e+06	13971000	4.86868e+07	2.72524e+07	1.28283e+07
GSTO1_HUMAN	LLPDDPYEK	34.77	2	2.0593e+07	2.35349e+07	3.7455e+07	4.01816e+07	9.04085e+06	9.169e+07	2.64304e+07	2.21197e+07	7.96456e+07	5.61649e+07	2.53789e+07	4.44867e+07	2.50118e+07	2.48996e+07	9.43401e+07	1.35479e+07	5.2098e+07	1.36497e+07	9.48184e+06	2.90186e+07	2.7091e+07	4.08449e+07	2.32357e+07	1.09782e+07	1.92297e+07	1.11934e+07	1.52833e+07	8.89735e+06	3.24323e+07	1.33243e+07	1.91553e+07	5.7902e+06	4.97828e+07	1.71009e+07	1.59291e+07	6.17074e+06	1.9332e+07	1.75049e+07	1.08364e+07	1.22951e+07	7.52817e+06	1.19826e+07	1.97973e+07	3.69896e+07	3.60844e+07	1.72159e+07
SYNJ1_HUMAN	NQTLTDWLLDAPK	67.28	2	2.96753e+07	3.07208e+07	5.06652e+07	5.09869e+07	1.64863e+07	2.24316e+07	3.0981e+07	1.76616e+07	8.60504e+07	8.93922e+07	1.47896e+07	4.23014e+07	1.83881e+07	1.72751e+07	8.92022e+07	1.8343e+06	3.9234e+07	1.18431e+07	2.47186e+07	4.38497e+07	3.17637e+07	1.83416e+07	3.38894e+07	1.63254e+07	1.00526e+07	1.12589e+07	12063137	1.35107e+07	1.21436e+07	8.38451e+06	1.91684e+07	5.986e+06	2.9727e+07	6.05028e+06	9.81135e+06	5.17106e+06	1.02394e+07	1.17823e+07	2.26537e+07	2.21678e+07	4.18455e+06	2.0528e+06	2.47794e+07	3.32821e+07	3.53253e+07	1.38474e+07
ERF1_HUMAN	LSVLGAITSVQQR	57.39	2	9.55746e+06	9.20673e+06	1.42047e+07	1.12234e+07	3.25305e+06	8.99333e+06	8.74205e+06	4.72485e+06	3.7353e+07	2.033e+07	4.79024e+06	1.2451e+07	4.4025e+06	8.58581e+06	2.9541e+07	2.27742e+06	2.7207e+07	6.08034e+06	3.93677e+06	9.82233e+06	3.83371e+06	1.10889e+07	3.85432e+06	2.44636e+06	3.50733e+06	2.83217e+06	7.32154e+06	4.52445e+06	6.04137e+06	5.13364e+06	9.66709e+06	3.46241e+06	9.93285e+06	3.5735e+06	3.11275e+06	2.31484e+06	4.57667e+06	3.9986e+06	2.1848e+06	4.26655e+06	990375	1.72311e+06	3.35965e+06	1.04293e+07	1.1107e+07	4.54283e+06
VPS35_HUMAN	SEDPDQQYLILNTAR	49.01	2	5.81424e+07	6.2544e+07	9.26388e+07	1.26931e+08	2.45672e+07	5.01153e+07	5.97093e+07	5.41148e+07	1.41261e+08	1.47724e+08	3.01686e+07	1.07481e+08	4.27282e+07	47566424	1.03711e+08	1.03071e+07	6.28984e+07	3.94741e+07	6.02957e+07	7.34176e+07	7.43936e+07	4.66315e+07	9.28293e+07	3.41893e+07	3.60319e+07	3.36775e+07	3.05043e+07	2.96854e+07	2.49766e+07	2.15293e+07	5.45859e+07	1.22858e+07	7.12833e+07	1.4646e+07	1.26931e+07	9.06939e+06	4.26369e+07	4.05586e+07	5.9645e+07	4.70653e+07	2.36736e+07	15984858	5.3572e+07	6.91882e+07	6.99848e+07	3.51182e+07
DDI2_HUMAN	VLVEQQQDR	19.87	2	2.26717e+07	1.95082e+07	2.11559e+07	2.32649e+07	9.95182e+06	1.53931e+07	2.81917e+07	7.71195e+06	6.78833e+07	3.64005e+07	4.73367e+06	2.60329e+07	8.25142e+06	1.98497e+07	3.45352e+07	6.83443e+06	1.77914e+07	5.50588e+06	1.98869e+07	2.22701e+07	1.3888e+07	2.16948e+07	1.29429e+07	1.48948e+07	5.80633e+06	8.17236e+06	1.15336e+07	6.01064e+06	5.06818e+06	5.85461e+06	1.03348e+07	2.71865e+06	1.61761e+07	5.45328e+06	1.6872e+06	1.54879e+06	8.95657e+06	9.20387e+06	1.24499e+07	1.09707e+07	5.48534e+06	1.05187e+07	1.59424e+07	2.99947e+07	2.02761e+07	9.46578e+06
AK1A1_HUMAN	AWRDPDEPVLLEEPVVLALAEK	77.84	3	5.17347e+07	6.66843e+07	9.06036e+07	7.45668e+07	1.9208e+07	6.96795e+07	8.62008e+07	4.93823e+07	2.73623e+08	1.43767e+08	1.97364e+07	1.25939e+08	4.04152e+07	7.42457e+07	105683129	1.50498e+07	1.41555e+08	1.87412e+07	4.31146e+07	6.8784e+07	3.88779e+07	3.16506e+07	6.20551e+07	2.39194e+07	2.79965e+07	3.66945e+07	3.36139e+07	1.89362e+07	2.37381e+07	2.65677e+07	6.22589e+07	3.53934e+06	7.88446e+07	2.57302e+07	2.04764e+07	6.28789e+06	4.64872e+07	2.4847e+07	3.01553e+07	4.56068e+07	2.88345e+06	7.62605e+06	2.99061e+07	5.75692e+07	7.44043e+07	3.01755e+07
FCL_HUMAN	VVADGAGLPGEDWVFVSSK	63.78	2	2.01203e+07	1.29234e+07	2.2674e+07	3.42818e+07	9.75059e+06	1.18742e+07	2.42848e+07	7225291	6.1599e+07	1.88291e+07	5.56046e+06	2.14358e+07	7.23776e+06	1.6034e+07	3.00638e+07	6.24287e+06	4.40889e+07	3.88204e+06	1.19511e+07	1.19373e+07	8.23547e+06	1.3809e+07	7.07086e+06	1.32329e+07	6.9028e+06	1.20722e+07	9.90536e+06	6.67838e+06	5.70332e+06	8.12395e+06	1.34408e+07	3.95593e+06	1.74203e+07	6.78795e+06	3.35854e+06	2.70076e+06	1.61825e+07	4.35343e+06	6.8213e+06	1.85229e+06	2.64533e+06	3.71567e+06	4.63072e+06	1.24503e+07	1.78744e+07	7.7588e+06
NP1L4_HUMAN	LTDQVMQNPR	26.6	2	3.56341e+07	4.44387e+07	6.36423e+07	7.76463e+07	2.86321e+07	5.28297e+07	4.25375e+07	5.15489e+07	1.1231e+08	1.20389e+08	2.63131e+07	1.03991e+08	2.31451e+07	4.54195e+07	1.06352e+08	1.34339e+07	4.82087e+07	1.23453e+07	3.20197e+07	4.50165e+07	4.82087e+07	3.74595e+07	6.12381e+07	3.19598e+07	2.83548e+07	2.10754e+07	2.02435e+07	2.64136e+07	2.6067e+07	2.15828e+07	4.4881e+07	8.21957e+06	5.20917e+07	1.35711e+07	1.73318e+07	8.66588e+06	4.23809e+07	2.92836e+07	2.69383e+07	4.46257e+07	6.98701e+06	9.02285e+06	3.1694e+07	4.1694e+07	5.35982e+07	2.63373e+07
SERC_HUMAN	ASLYNAVTIEDVQK	48.08	2	7.51938e+06	8.55398e+06	1.63505e+07	7.11292e+06	3.51027e+06	8.392e+06	8.26798e+06	3.06741e+06	3.32552e+07	2.01914e+07	7.45665e+06	1.08634e+07	5.12201e+06	1.32319e+07	2.69293e+07	851099	2.74405e+07	4.98537e+06	3.87518e+06	1.92555e+07	5.49857e+06	9.27949e+06	5.70804e+06	3.76893e+06	2.66042e+06	1.02722e+06	3.99063e+06	2.66042e+06	8.03668e+06	3.08183e+06	9.13224e+06	1.82702e+06	7.69905e+06	1.76535e+06	5.69034e+06	3.08535e+06	4.12916e+06	2.13659e+06	4.84922e+06	4.05323e+06	801744	1.00231e+06	5.05868e+06	1.27776e+07	1.11617e+07	4.24924e+06
COR1B_HUMAN	AIFLADGK	33.55	2	7.58259e+07	9.33901e+07	1.09669e+08	9.51037e+07	2.27049e+07	9.33228e+07	1.04157e+08	2.89423e+07	2.2962e+08	1.06766e+08	3.00281e+07	9.68173e+07	5.53869e+07	7.33464e+07	1.14966e+08	2.76274e+07	7.83646e+07	2.9545e+07	5.99341e+07	6.02859e+07	5.61355e+07	5.78238e+07	7.55508e+07	3.78701e+07	4.82373e+07	3.6842e+07	5.92899e+07	2.23622e+07	3.2558e+07	4.82744e+07	6.88431e+07	9.93049e+06	6.87533e+07	2.91219e+07	2.41615e+07	6.60585e+06	6.72862e+07	3.26402e+07	4.19258e+07	5.909e+07	1.35063e+07	1.54759e+07	3.74237e+07	5.74017e+07	7.71875e+07	3.89333e+07
NSF1C_HUMAN	SGFSLDNGELR	41.77	2	6.35539e+07	8.83702e+07	1.23476e+08	1.61609e+08	5.97407e+07	5.87331e+07	8.38325e+07	6.6072e+07	1.53135e+08	125906191	4.50923e+07	1.0895e+08	5.09981e+07	7.53787e+07	9.49354e+07	2.91452e+07	7.84348e+07	2.91669e+07	4.9234e+07	6.20178e+07	5.2969e+07	3.4294e+07	7.16439e+07	8.77649e+07	4.02508e+07	3.38349e+07	5.12063e+07	5.01773e+07	3.77087e+07	5.19598e+07	5.22053e+07	1.55587e+07	6.18071e+07	3.20256e+07	2.20926e+07	1.02292e+07	6.64548e+07	5.77226e+07	5.26294e+07	4.85549e+07	2.36323e+07	1.87429e+07	5.2969e+07	4.27826e+07	7.68125e+07	4.33481e+07
FKBP4_HUMAN	AEASSGDHPTDTEMKEEQK	17.01	3	1.0323e+07	1.82638e+07	2.1771e+07	1.49552e+07	4.67184e+06	1.58155e+07	1.20497e+07	4.29863e+06	1.69404e+07	3.03651e+07	2.61777e+06	2.22342e+07	5.69388e+06	1.01067e+07	2.50984e+07	2.07188e+06	3.54906e+07	3.03826e+06	6.43474e+06	1.06555e+07	1.21066e+07	8.72339e+06	2.56395e+06	5.69091e+06	6.42543e+06	4.40714e+06	4.40714e+06	2.89839e+06	3.78511e+06	2.32332e+06	9.08214e+06	449604	1.50095e+07	1.80804e+06	1.71389e+06	794080	2.89726e+06	4.61046e+06	6.33524e+06	1.38977e+07	210622	603672	5.53919e+06	8.95557e+06	1.28822e+07	4.84974e+06
CNN3_HUMAN	DGIILCELINK	64.58	2	7.38438e+07	4.18816e+07	6.71207e+07	3.81343e+07	1.76344e+07	3.59162e+07	3.59535e+07	1.46267e+07	1.22338e+08	3.49248e+07	1.29721e+07	2.81047e+07	1.70697e+07	3.39712e+07	4.03809e+07	1.31932e+07	6.19272e+07	1.74236e+07	2.25667e+07	2.95991e+07	16793822	2.50858e+07	3.56344e+07	1.69731e+07	3.27338e+07	1.50994e+07	2.24838e+07	1.06357e+07	1.4879e+07	2.8322e+07	2.65481e+07	1.86259e+07	1.85808e+07	1.81801e+07	9.35723e+06	1.06027e+07	3.2262e+07	1.54818e+07	1.50095e+07	2.58205e+07	7.81962e+06	6.61257e+06	1.01813e+07	2.60829e+07	3.63955e+07	1.82044e+07
TRAP1_HUMAN	GVVDSEDIPLNLSR	52.03	2	1957536177	2077010216	2582477304	1718588099	520171585	1712912976	1759489217	1009841503	3189037809	2953573156	5.80494e+08	2288387362	1021981250	1394047312	2982456989	4.38321e+08	3001149689	8.28889e+08	1067075445	1433882629	1231424118	9.17018e+08	1469610602	8.9146e+08	9.28221e+08	8.89622e+08	1010934176	6.9203e+08	6.17589e+08	7.89422e+08	1409495081	3.52287e+08	1809273596	4.72011e+08	6.23103e+08	3.51989e+08	1052237634	7.97925e+08	1152822579	1493429250	2.36162e+08	4.52554e+08	9.02727e+08	1109949012	1.65806e+09	8.58821e+08
PROF1_HUMAN	TLVLLMGK	48.38	2	2.73466e+08	1.34409e+08	2.21632e+08	6.43449e+07	2.09121e+07	1.70489e+08	1.11247e+08	3.71344e+07	6.11276e+08	1.35473e+08	4.45208e+07	1.48351e+08	7.63962e+07	102154322	3.60783e+08	6.37248e+07	2.99067e+08	2.80013e+07	4.90437e+07	1.02644e+08	4.4653e+07	1.20124e+08	76879298	7.68564e+06	6.75621e+07	4.1288e+07	6.95282e+07	2.5023e+07	5.73742e+07	5.39631e+07	1.073e+08	2.32714e+07	1.27449e+08	3.3664e+07	3.66408e+07	4.55776e+07	5.39959e+07	5.16947e+07	3.8274e+07	6.64409e+07	1.65274e+07	9.85844e+06	2.47704e+07	1.0107e+08	1.43336e+08	5.04266e+07
EF1G_HUMAN	FAETQPK	16.03	2	5.97593e+07	6.32746e+07	4.27689e+07	4.73974e+07	2.41381e+07	2.88151e+07	4.80347e+07	2.06763e+07	7.0891e+07	7.20075e+07	1.44261e+07	4.10113e+07	1.44964e+07	3.87879e+07	8.11959e+07	1.14812e+07	5.08646e+07	3.30927e+07	3.15606e+07	4.62991e+07	6.40404e+07	3.21734e+07	2.93238e+07	4.00739e+07	1.85723e+07	2.55442e+07	2.02713e+07	3.4098e+07	1.66389e+07	1.63938e+07	2.76103e+07	8.99365e+06	2.97108e+07	1.17855e+07	1.32994e+07	8.43661e+06	1.89285e+07	2.11732e+07	2.43599e+07	2.28584e+07	1.09543e+07	1.29e+07	4.81069e+07	5.02518e+07	4.20224e+07	2.29029e+07
IF4A2_HUMAN	DFTVSALHGDMDQK	42.12	2	3.42802e+07	3.41243e+07	5.67181e+07	4.00455e+07	1.53014e+07	3.30576e+07	3.5003e+07	2.66417e+07	8.35189e+07	4.30211e+07	2.02616e+07	4.87713e+07	2.82625e+07	2.5918e+07	6.22982e+07	7.75161e+06	6.92921e+07	9.51298e+06	2.34888e+07	1.91238e+07	3.45286e+07	1.88302e+07	3.95395e+07	2.13472e+07	2.02565e+07	1.06736e+07	1.90099e+07	1.21227e+07	2.47752e+07	1.57496e+07	2.34375e+07	7.38662e+06	3.77566e+07	1.00479e+07	1.17799e+07	5.81205e+06	2.75824e+07	1.67554e+07	2.09051e+07	3.23754e+07	6.1071e+06	1.02176e+07	1.23316e+07	3.22189e+07	3.51866e+07	1.80309e+07
PDC6I_HUMAN	SVIEQGGIQTVDQLIK	60.01	2	1.56281e+07	1.97723e+07	1.91232e+07	2.05213e+07	1.53785e+07	1.63407e+07	1.32793e+07	1.6454e+07	3.94448e+07	5.99306e+07	9.98497e+06	2.15698e+07	1.08668e+07	5.32067e+06	5.4351e+07	4.95452e+06	2.74241e+07	1.62273e+07	17850000	3.17243e+07	1.83368e+07	1.20893e+07	3.01827e+07	1.55283e+07	1.09347e+07	8.33832e+06	1.44797e+07	1.24825e+07	1.03355e+07	6.92572e+06	1.53795e+07	6.01699e+06	1.57893e+07	5.15049e+06	8.73776e+06	5.39245e+06	1.16712e+07	1.41177e+07	9.08727e+06	5.46859e+06	7.4402e+06	6.52336e+06	6961500	3.05073e+07	2.1598e+07	1.08223e+07
UBP14_HUMAN	RVEIMEEESEQ	29.52	2	2.87744e+07	3.33086e+07	4.34233e+07	2.48507e+07	4.11562e+06	2.82728e+07	3.60801e+07	1.90118e+07	3.20879e+07	5.78105e+07	6.97881e+06	3.86275e+07	1.31509e+07	2.46759e+07	4.36269e+07	6.3236e+06	3.8687e+07	9.5068e+06	2.0873e+07	2.58063e+07	2.84304e+07	1.23258e+07	2.65711e+07	1.28177e+07	2.11885e+07	1.71775e+07	1.05506e+07	4.93525e+06	3.09543e+06	7.33015e+06	2.26822e+07	1.65941e+06	3.46011e+07	2.11558e+06	4.11562e+06	1.69159e+06	1.24366e+07	9.89667e+06	1.63745e+07	2.86703e+07	625289	1.94634e+06	1.33755e+07	2.6691e+07	2.62313e+07	1.20941e+07
IQGA1_HUMAN	ILAIGLINEALDEGDAQK	74.99	3	3.9323e+07	2.93362e+07	4.52527e+07	3.85428e+07	1.48554e+07	2.81438e+07	3.28677e+07	6.63019e+06	166966776	2.95195e+07	1.19144e+07	2.59033e+07	1.73917e+07	2.83415e+07	5.39595e+07	1.65964e+07	1.97602e+07	1.76491e+07	2.71069e+07	3.59737e+07	1.87468e+07	2.33913e+07	4.16315e+07	1.32793e+07	1.73209e+07	5.24307e+06	1.71648e+07	1.7789e+07	1.71648e+07	1.91929e+07	2.22868e+07	7.00114e+06	1.91933e+07	6.31542e+06	1.0018e+07	6.14812e+06	2.07668e+07	1.72268e+07	1.84935e+07	2.6938e+07	1.35957e+07	9.37342e+06	1.21601e+07	3.0907e+07	3.34698e+07	1.5599e+07
AL1L1_HUMAN	SPLIIFADCDLNK	60.92	2	2.93774e+07	1.22237e+07	4.29517e+07	1.97875e+07	3.40372e+06	2.16655e+07	1.0954e+07	1.26375e+07	8.37424e+07	55083752	7.59804e+06	3.71438e+07	1.77132e+07	1.71871e+07	5.2058e+07	2.90094e+06	4.47842e+07	1.97838e+07	1.02364e+07	31398125	1.38782e+07	2.31303e+07	3.26777e+07	2.80942e+06	9.18465e+06	9.79246e+06	5.41624e+06	4.16011e+06	9.79246e+06	1.27474e+07	4.11254e+07	6.43851e+06	2.481e+07	5.43563e+06	6.13886e+06	4.57882e+06	2.76186e+06	1.19096e+07	1.03348e+07	2.34256e+07	2.46067e+06	1.74215e+06	5.12803e+06	2.08665e+07	2.61877e+07	1.05266e+07
PHYD1_HUMAN	TEFSTQEEEQLR	33.51	2	2.48658e+06	906634	5.83979e+06	8.06638e+06	819971	4.20128e+06	5.44989e+06	2.72618e+06	1.03996e+07	6.67326e+06	1.52762e+06	3.7732e+06	1.67102e+06	4.89922e+06	1.08871e+07	163307	1.54359e+07	2.49536e+06	3.0916e+06	6.77502e+06	2.69411e+06	2.84869e+06	4.88031e+06	421985	1.73327e+06	1.20662e+06	1.42662e+06	973299	1.30662e+06	2.53553e+06	3.78791e+06	1.51696e+06	3.84323e+06	1.55131e+06	1.44662e+06	440651	2.17743e+06	251744	1.01581e+06	1.44422e+06	745958	337867	1.68492e+06	1.76884e+06	4.72661e+06	1.50559e+06
COR1B_HUMAN	VGIIAWHPTAR	40.69	3	8.6974e+07	7.17504e+07	9.08423e+07	50911600	9.85788e+06	68720731	6.91541e+07	2.6761e+07	1.70953e+08	7.80198e+07	2.12574e+07	8.13587e+07	4.74007e+07	6.01275e+07	8.63756e+07	2.6919e+07	7.56353e+07	2.17663e+07	4.23399e+07	4.28368e+07	3.34942e+07	3.30967e+07	6.30129e+07	1.26031e+07	3.54385e+07	2.52062e+07	3.64367e+07	12278680	26204500	3.5413e+07	6.49652e+07	1.06613e+07	5.75509e+07	1.74415e+07	17968800	7187520	4.67099e+07	3.15064e+07	3.67741e+07	4.70112e+07	8.68166e+06	1.22249e+07	2.27602e+07	3.91594e+07	5.91116e+07	2.87706e+07
EF1B_HUMAN	SIQADGLVWGSSK	45.57	2	1.95787e+08	2.13869e+08	1.42164e+08	2.03892e+08	4.91337e+07	8.01668e+07	1.46967e+08	4.79032e+07	2.30081e+08	2.01797e+08	3.66362e+07	1.01011e+08	3.27409e+07	1.473e+08	2.60824e+08	2.55194e+07	1.91912e+08	7.05292e+07	7.65832e+07	1.00345e+08	134701711	5.17618e+07	6.99238e+07	1.24081e+08	4.76373e+07	7.17053e+07	5.72395e+07	8.04346e+07	5.09419e+07	4.54642e+07	8.08905e+07	2.21012e+07	7.23252e+07	2.33239e+07	2.82457e+07	2.4068e+07	3.9968e+07	6.75022e+07	5.17618e+07	5.69077e+07	2.36863e+07	2.70009e+07	6.93184e+07	1.03826e+08	1.22241e+08	5.56395e+07
ACLY_HUMAN	TIAIIAEGIPEALTR	67.66	2	4.70325e+07	5.73246e+07	6.98906e+07	6.35478e+07	1.65152e+07	3.2675e+07	4.67107e+07	2.20798e+07	9.31077e+07	8.33197e+07	1.69057e+07	4.55964e+07	1.7998e+07	2.51294e+07	7.04511e+07	4.75961e+06	5.97117e+07	1.71947e+07	2.18666e+07	4.21437e+07	2.35806e+07	2.65385e+07	5.61179e+07	1.91481e+07	1.91481e+07	2.01055e+07	2.16613e+07	2.39351e+07	1.79514e+07	1.83093e+07	3.12386e+07	1.21487e+07	3.22874e+07	1.29161e+07	1.55578e+07	9.88521e+06	2.00259e+07	2.04568e+07	1.96827e+07	2.10097e+07	1.26196e+07	7.29809e+06	1.29652e+07	3.04087e+07	4.17477e+07	1.89885e+07
TAU_HUMAN	HVPGGGSVQIVYKPVDLSK	41.24	3	3.15488e+07	1.03696e+08	5.81328e+07	1.9608e+08	3.06061e+07	5.1552e+07	9.59318e+06	2.42598e+07	8.5471e+07	2.73985e+08	3.0657e+07	4.31126e+07	1.69335e+07	1.13677e+08	1.8812e+07	37825.1	3.49593e+08	3.11017e+07	8.36611e+07	1.82873e+08	8.65543e+06	2.35312e+07	2.98962e+06	1.7974e+07	2.57041e+06	4.6632e+06	6.47317e+06	1.45175e+07	1.80997e+07	7.59268e+06	6.89064e+06	6.17434e+06	2.51258e+07	7.05266e+06	1.02439e+07	5.57447e+06	1.04623e+07	2.53153e+06	1.37908e+06	5.85869e+06	793213	3.47182e+06	7.40172e+06	4.05045e+06	7.69809e+07	8.04292e+06
PDC6I_HUMAN	VYGGLTTK	22.51	2	2.41225e+07	3.29107e+07	2.78889e+07	3.24623e+07	2.27774e+07	2.71944e+07	2.4158e+07	1.28439e+07	9.05715e+07	6.32373e+07	1.50405e+07	3.83808e+07	1.17066e+07	2.61195e+07	5.24751e+07	7.33235e+06	1.43537e+07	1.34576e+07	1.69442e+07	2.66871e+07	2.03656e+07	2.11802e+07	2.60679e+07	2.1522e+07	1.34512e+07	1.12093e+07	1.76659e+07	1.49757e+07	8.69846e+06	8.66037e+06	1.87041e+07	5.95366e+06	1.90883e+07	8.05039e+06	1.99078e+07	7.39817e+06	8.96876e+06	1.54778e+07	1.26592e+07	3.19332e+07	1.00769e+07	4.52931e+06	1.13721e+07	3.61693e+07	2.8186e+07	1.45939e+07
DOCK9_HUMAN	LIEPLDYENVIVQK	60.75	2	1.43564e+07	1.45133e+07	1.90635e+07	2.54179e+07	8.15884e+06	1.04716e+07	1.30901e+07	6.56718e+06	2.82422e+07	1.69503e+07	5.56233e+06	1.53763e+07	6.6597e+06	9.86406e+06	1.60989e+07	4.80175e+06	1.41386e+07	2.16689e+06	6.17795e+06	7.28445e+06	5.27124e+06	4.88704e+06	9.88165e+06	5.14635e+06	1.03555e+07	5.65628e+06	8.23729e+06	6.57415e+06	3.53811e+06	1.05723e+07	6.44612e+06	3.52921e+06	7.99552e+06	3.46761e+06	4.11865e+06	3.11448e+06	1.02363e+07	3.58075e+06	4.37989e+06	7.28445e+06	3.46549e+06	2.36668e+06	5.9628e+06	4.8102e+06	1.15218e+07	5.7542e+06
EIF3A_HUMAN	LATLLGLQAPPTR	54.22	2	4.19487e+07	1.99012e+07	5.06311e+07	4.36071e+07	1.89257e+07	2.60183e+07	2.92381e+07	1.20039e+07	4.91678e+07	3.4558e+07	1.28238e+07	2.22426e+07	1.04297e+07	2.81426e+07	4.65578e+07	7.574e+06	2.54685e+07	1.10947e+07	2.13299e+07	1.74857e+07	2.6742e+07	1.24159e+07	3.24724e+07	7.49223e+06	1.22919e+07	1.45357e+07	1.22919e+07	1.45357e+07	1.50235e+07	1.35314e+07	2.66557e+07	1.05304e+07	2.0041e+07	5.85566e+06	4.429e+06	4.82898e+06	2.33161e+07	1.51379e+07	1.5504e+07	2.06932e+07	9.71784e+06	6.82875e+06	1.79872e+07	2.13299e+07	2.61208e+07	1.39313e+07
IQGA1_HUMAN	TLQALQIPAAK	43.6	2	1.44135e+08	1.00591e+08	1.45045e+08	7.63156e+07	3.42889e+07	6.51678e+07	7.85182e+07	6.05932e+06	388405449	4.41905e+07	1.91904e+07	4.58197e+07	2.70727e+07	4.76707e+07	1.22363e+08	4.44416e+07	3.70252e+07	3.28159e+07	4.58735e+07	5.98331e+07	3.29018e+07	4.11487e+07	6.96693e+07	3.77785e+07	3.68682e+07	1.54755e+07	5.53781e+07	2.29099e+07	3.55027e+07	2.89432e+07	4.4276e+07	7.19988e+06	3.38492e+07	1.03586e+07	3.99026e+06	7.95017e+06	1.42757e+07	3.02387e+07	3.26441e+07	3.86574e+07	1.93717e+07	1.60643e+07	1.64079e+07	6.37418e+07	7.42845e+07	2.72325e+07
IPO5_HUMAN	VIAALLQTMEDQGNQR	59.35	2	1.11183e+07	4.33612e+06	2.12258e+07	1.71828e+07	3.89139e+06	1.03309e+07	9.32794e+06	9.41023e+06	4.41698e+07	3.66903e+07	6.23373e+06	1.38473e+07	5.12201e+06	8.71951e+06	2.94635e+07	1.03368e+06	1.11632e+07	2.61665e+06	9.41314e+06	1.5411e+07	1.05516e+07	8.34269e+06	1.169e+07	4.50795e+06	6.27676e+06	4.87182e+06	2.74924e+06	4.13397e+06	3.37591e+06	1.78226e+06	1.04845e+07	1.97664e+06	1.14209e+07	1.52814e+06	3.12322e+06	1.49591e+06	3.06589e+06	6.62658e+06	6.69454e+06	9.51509e+06	3.14338e+06	1.76709e+06	5.14834e+06	1.10613e+07	1.30996e+07	4.98807e+06
UCHL1_HUMAN	LGFEDGSVLK	43.53	2	3.11552e+08	2.70869e+08	4.51805e+08	4.52875e+08	8.77914e+07	3.13175e+08	3.68452e+08	2.97836e+08	5.22466e+08	8.94861e+08	119850201	5.07477e+08	1.76747e+08	2.82014e+08	689739369	4.21075e+07	5.22023e+08	1.58098e+08	2.24843e+08	4.95735e+08	5.92869e+08	8.35237e+07	176742069	119910231	153099670	2.32326e+08	7.35521e+07	9.18598e+07	1.34899e+08	5.80629e+07	2.76585e+08	2.12533e+07	3.81003e+08	5.44966e+07	6.23105e+07	7.44086e+07	9.62298e+07	9.50828e+07	1.5176e+08	1.83827e+08	1.90166e+07	4.66092e+07	4.58634e+08	466091954	3.49715e+08	1.5481e+08
HS90A_HUMAN	TKPIWTRNPDDITNEEYGEFYK	49.81	3	8.03379e+06	1.66659e+07	1.83324e+07	1.45719e+07	5.76895e+06	7.52263e+06	8.77488e+06	3.90671e+06	1.32045e+07	2.04613e+07	2.47664e+06	1.64095e+07	3.64007e+06	1.64478e+07	1.05232e+07	1.91855e+06	7.90244e+06	1.40892e+06	3.09859e+06	8.51591e+06	6.60269e+06	1.89762e+06	3.15578e+06	5.64075e+06	3.31608e+06	2.69645e+06	5.42708e+06	2.47424e+06	2.29903e+06	3.17056e+06	4.79683e+06	1.00694e+06	7.96499e+06	1.93341e+06	2.85029e+06	1.0555e+06	2.13458e+06	3.99801e+06	5.5629e+06	1.0138e+07	209259	915019	1.38293e+06	2.28755e+06	8.74959e+06	3.39335e+06
GDIR2_HUMAN	TLLGDGPVVTDPK	41.28	2	5.33019e+07	4.02668e+07	6.4272e+07	4.65908e+07	6.44011e+06	3.19596e+07	2.64764e+07	6.5289e+06	9.66662e+07	2.97571e+07	8.33517e+06	4.72361e+07	1.71465e+07	3.6861e+07	5.27588e+07	2.05736e+07	5.60528e+07	1.49686e+07	1.56056e+07	1.67681e+07	1.03825e+07	1.82596e+07	1.87904e+07	1.36804e+07	2.1295e+07	1.14864e+07	1.89719e+07	2.59411e+06	1.11121e+07	1.83199e+07	2.81171e+07	1.62835e+06	2.45681e+07	7.582e+06	4.25899e+06	716285	2.13529e+07	7.94081e+06	8.34422e+06	2.10198e+07	4.0978e+06	9.5863e+06	1.49686e+07	1.69857e+07	3.19999e+07	1.27917e+07
AK1A1_HUMAN	ALEALVAK	31.73	2	2.41875e+07	2.025e+07	2.96719e+07	4.37344e+07	8.24062e+06	3.69007e+07	3.85904e+07	2.21263e+07	139218690	4.74592e+07	1.04172e+07	4.48594e+07	1.95873e+07	3.11739e+07	41902987	9.65616e+06	4.63021e+07	1.1371e+07	2.37237e+07	3.60763e+07	3.19042e+07	2.38873e+07	2.73231e+07	1.00406e+07	2.19375e+07	1.92656e+07	1.42031e+07	8.26875e+06	1.21781e+07	1.09423e+07	3.18913e+07	4.59861e+06	3.30595e+07	1.3962e+07	1.01109e+07	5.54062e+06	2.09813e+07	1.03402e+07	1.54286e+07	2.51962e+07	3.46038e+06	5.49735e+06	1.88153e+07	3.86123e+07	3.34158e+07	1.59205e+07
EF2_HUMAN	ARPFPDGLAEDIDKGEVSAR	47.73	3	8.56957e+07	1.47825e+08	1.50682e+08	229950158	7.42696e+07	6.51348e+07	1.00858e+08	5.97304e+07	2.57801e+08	1.8868e+08	44338636	1.1069e+08	4.95329e+07	9.57755e+07	1.55141e+08	1.97883e+07	1.29934e+08	3.8653e+07	7.67114e+07	9.29159e+07	7.61167e+07	6.21421e+07	1.05552e+08	1.37113e+08	3.57065e+07	4.96321e+07	6.23436e+07	6.04869e+07	3.34927e+07	5.79042e+07	7.46773e+07	3.04757e+07	6.73388e+07	1.96488e+07	2.39948e+07	1.74248e+07	7.73328e+07	6.66021e+07	6.03582e+07	4.4005e+07	2.78748e+07	2.52137e+07	5.73848e+07	9.03886e+07	1.05127e+08	5.33047e+07
ADPRS_HUMAN	TEALYYTDDTAMAR	40.26	2	1.1239e+06	8.42424e+06	3.17277e+06	8.37451e+06	761862	3.30533e+06	1.13122e+06	1.59217e+06	1.34271e+07	3.65326e+06	1.848e+06	7.33019e+06	1.17323e+06	2.97476e+06	1.08791e+07	763239	4.98775e+06	693151	900974	1.41931e+06	2.00488e+06	1.20415e+06	3.05622e+06	3.19266e+06	447569	280477	730035	939895	1.52173e+06	912952	2.85712e+06	300450	3.41057e+06	777595	1.00454e+06	936911	453014	1.27139e+06	809287	2.1149e+06	495719	393641	544007	2.29828e+06	3.66093e+06	1.22346e+06
RASA1_HUMAN	LLYPVAPPEPVEDR	50.99	2	1.37784e+07	1.20441e+07	1.98487e+07	1.67654e+07	5.00071e+06	1.18264e+07	1.23238e+07	7.48333e+06	2.70751e+07	3.0768e+07	5.31302e+06	2.24502e+07	5.57134e+06	8.90071e+06	2.39357e+07	2.03874e+06	1.78382e+07	3.77475e+06	5.01073e+06	1.06578e+07	6.848e+06	2.73252e+06	4.54306e+06	6.99521e+06	7.02412e+06	6.34001e+06	3.88302e+06	1.25259e+06	6.33038e+06	2.79039e+06	1.11148e+07	3.52377e+06	1.38829e+07	3.03097e+06	3.68068e+06	2.31247e+06	5.59301e+06	3.70794e+06	4.57647e+06	5.04413e+06	465831	1.52326e+06	3.37389e+06	7.51609e+06	1.2023e+07	4.95057e+06
EF2_HUMAN	ETVSEESNVLCLSK	41.92	2	5.33695e+07	5.60115e+07	6.97502e+07	8.2432e+07	2.79529e+07	3.89592e+07	4.7741e+07	3.78703e+07	9.19434e+07	7.80603e+07	3.07781e+07	5.97104e+07	3.0074e+07	5.12857e+07	7.87515e+07	1.59204e+07	5.08539e+07	1.91061e+07	2.74381e+07	4.0913e+07	2.93057e+07	2.19792e+07	3.76377e+07	5.86536e+07	3.00666e+07	3.63546e+07	3.24972e+07	2.86927e+07	2.86927e+07	2.6388e+07	4.06178e+07	1.80295e+07	3.08163e+07	1.83749e+07	1.75432e+07	1.02512e+07	3.18409e+07	2.31285e+07	2.62889e+07	1.6233e+07	1.09681e+07	1.4265e+07	3.13168e+07	3.80686e+07	4.68628e+07	2.70994e+07
CAH2_HUMAN	VGSAKPGLQK	13.35	2	7.60458e+06	7.75571e+06	1.00228e+07	8.59094e+06	3.37274e+06	1.6166e+07	1.37379e+07	5.88227e+06	6.44321e+07	1.07546e+07	5.91952e+06	3.01478e+07	7.76977e+06	1.10357e+07	3.62464e+07	9.60863e+06	2.28415e+07	2.42871e+06	3.94666e+06	1.53891e+07	8.12463e+06	6.18744e+07	1.01775e+07	457388	4.35911e+06	4.65343e+06	1.16932e+07	4.88411e+06	6.88071e+06	5.87731e+06	8.29587e+06	2.17337e+06	1.69171e+07	3.22608e+06	5.10684e+06	2.85569e+06	1.45557e+06	2.2986e+06	1.54686e+06	3.31057e+06	1.75142e+06	9.09322e+06	5.30558e+06	2.37089e+07	1.62535e+07	5.9929e+06
CAH2_HUMAN	YDPSLKPLSVSYDQATSLR	51.27	3	3.76076e+07	5.20346e+07	5.73029e+07	6.82447e+07	5.36556e+07	4.38547e+07	3.39138e+07	3.18431e+07	111039537	6.78133e+07	3.75239e+07	7.67551e+07	2.33158e+07	3.82942e+07	1.7301e+08	1.95163e+07	1.66202e+08	1.97976e+07	2.10197e+07	5.55432e+07	2.99408e+07	1.14753e+08	1.83311e+07	5.08188e+07	1.49133e+07	1.62912e+07	2.54499e+07	3.44466e+07	4.49021e+07	1.97525e+07	4.31985e+07	1.57546e+07	4.72164e+07	1.23744e+07	2.17216e+07	2.05058e+07	1.7301e+07	9.83769e+06	1.08153e+07	1.46649e+07	7.50964e+06	6.0737e+07	2.01642e+07	6.59919e+07	5.87527e+07	2.73508e+07
GSTM3_HUMAN	LDLDFPNLPYLLDGK	83.71	2	5.55538e+06	1.66122e+07	3.24693e+07	2.41632e+07	7.14109e+06	1.44734e+07	1.2231e+07	1.6796e+07	4.60611e+07	3.67282e+07	6.52477e+06	1.72594e+07	1.61449e+07	1.07664e+07	3.18013e+07	4.31278e+06	6.37174e+07	9.11781e+06	1.29795e+07	1.44598e+07	1.24217e+07	1.14348e+07	1.8965e+07	8.07957e+06	8.51106e+06	5.94372e+06	1.04959e+07	3.193e+06	4.05597e+06	1.5938e+07	1.3971e+07	3.95639e+06	1.70644e+07	6.64551e+06	4.98366e+06	1.97405e+06	8.526e+06	1.02978e+07	5.72813e+06	1.2293e+07	1.5275e+06	7.25134e+06	1.02763e+07	2.10031e+07	1.92233e+07	8.65312e+06
COR1B_HUMAN	VFTTGFSR	32.15	2	1.21754e+08	1.44897e+08	1.23767e+08	7.19456e+07	2.30427e+07	8.73117e+07	1.0917e+08	3.0864e+07	2.17346e+08	1.25112e+08	2.7151e+07	1.21754e+08	5.50989e+07	8.21118e+07	1.24341e+08	3.4096e+07	8.97656e+07	3.6841e+07	5.56739e+07	7.01079e+07	6.7771e+07	6.04853e+07	9.07279e+07	4.69911e+07	8.4121e+07	2.53571e+07	5.49403e+07	2.67658e+07	2.75708e+07	5.15853e+07	8.51327e+07	1.38245e+07	7.41883e+07	3.3638e+07	1.74078e+07	1.05654e+07	7.78107e+07	3.83531e+07	4.77009e+07	6.02103e+07	1.41659e+07	1.95202e+07	4.41267e+07	6.24098e+07	8.57015e+07	4.36374e+07
COF1_HUMAN	EILVGDVGQTVDDPYATFVK	64.94	3	3.13222e+07	1.73096e+07	3.01682e+07	2.04418e+07	4.40159e+06	1.98493e+07	1.68517e+07	1.72799e+07	3.8246e+07	3.47619e+07	9.12189e+06	2.53874e+07	7.69617e+06	1.76e+07	5.12345e+07	1.08636e+07	1.20513e+08	1.4889e+07	1.14558e+07	2.36998e+07	1.12806e+07	1.40482e+07	5.46514e+06	9.18234e+06	1.16387e+07	1.27267e+07	7.84703e+06	5.88527e+06	8.50644e+06	7.49208e+06	1.80117e+07	5.40581e+06	1.82279e+07	5.91343e+06	7.36895e+06	1.49192e+07	8.91859e+06	1.72362e+06	1.01596e+07	3.57336e+06	2.55565e+06	5.78044e+06	13873053	2.70104e+07	2.40821e+07	9.84382e+06
UBA1_HUMAN	LAGTQPLEVLEAVQR	63.29	3	1.22572e+08	1.71601e+08	224010814	2.16403e+08	4.52248e+07	156184571	1.7578e+08	7.87511e+07	2.84029e+08	2.41673e+08	3.99599e+07	1.88507e+08	8.52768e+07	1.23354e+08	2.13128e+08	3.00846e+07	1.60144e+08	6.81938e+07	1.22134e+08	108159901	1.14867e+08	7.71373e+07	1.21855e+08	6.6696e+07	8.45324e+07	7.04155e+07	6.86403e+07	3.91385e+07	4.01529e+07	7.39888e+07	1.03497e+08	1.3179e+07	1.28878e+08	4.49568e+07	3.48273e+07	1.73291e+07	9.59418e+07	6.62375e+07	9.50242e+07	1.45611e+08	1.09278e+07	4.44378e+07	7.62988e+07	1.20737e+08	1.37784e+08	6.86403e+07
SNX2_HUMAN	AVNTQALSGAGILR	45.43	2	5.27579e+07	5.42133e+07	7.91975e+07	6.94949e+07	7.84698e+06	2.72495e+07	3.09007e+07	1.86783e+07	6.57351e+07	4.9268e+07	5.58971e+06	48634287	1.51915e+07	3.83536e+07	5.49372e+07	1.05648e+07	4.69288e+07	1.36224e+07	1.90648e+07	3.48707e+07	1.8576e+07	2.37903e+07	3.24265e+07	4.2934e+07	1.68583e+07	1.37049e+07	1.14127e+07	8.0289e+06	1.2007e+07	1.46708e+07	2.57578e+07	4.51702e+06	2.15638e+07	9.88956e+06	856255	1.28559e+06	2.13218e+07	1.16181e+07	1.93907e+07	2.28126e+07	5.52391e+06	3.096e+06	2.05314e+07	2.73752e+07	3.55606e+07	1.50074e+07
CRKL_HUMAN	DSSTCPGDYVLSVSENSR	49.17	2	2.08599e+07	2.88534e+07	3.58067e+07	4.7797e+07	2.03671e+07	2.72674e+07	2.6601e+07	2.3695e+07	4.59355e+07	6.92299e+07	1.79162e+07	4.52237e+07	1.72362e+07	1.92048e+07	4.35154e+07	7.54267e+06	3.48837e+07	1.02823e+07	1.8889e+07	2.43272e+07	2.34589e+07	1.17142e+07	2.95521e+07	2.01481e+07	1.87246e+07	1.78486e+07	1.72463e+07	1.57681e+07	1.52206e+07	1.2933e+07	2.4945e+07	8.88344e+06	1.97188e+07	1.08708e+07	1.08406e+07	7.50079e+06	2.30148e+07	8.72854e+06	2.04123e+07	1.67564e+07	3.19132e+06	1.16533e+07	1.8432e+07	2.026e+07	2.82678e+07	1.53856e+07
CAH1_HUMAN	VLDALQAIK	44.84	2	287995073	1.27646e+08	2.78501e+08	1.59294e+08	3.08039e+07	1.17597e+08	3.07297e+08	1.9034e+07	4.16696e+08	1.72695e+08	5.65192e+07	2.62677e+08	4.63996e+07	6.03763e+07	423444743	7.56393e+07	4.88313e+08	6.31832e+07	1.06589e+08	1.07026e+08	7.03591e+07	2.17028e+08	4.35807e+07	7.84866e+07	3.72389e+06	3.09094e+07	5.47507e+07	6.18187e+07	7.85921e+07	6.92532e+07	4.73573e+07	3.30392e+07	1.14978e+08	2.48029e+07	1.4136e+07	1.4347e+07	5.92958e+07	1.32842e+07	2.80036e+07	3.67548e+07	9.26745e+06	7.28094e+08	1.00463e+07	154545050	1.71248e+08	7.93089e+07
CDC37_HUMAN	QYMEGFNDELEAFKER	55.37	3	1.64275e+07	1.86362e+07	2.22254e+07	2.31917e+07	1.31144e+07	9.38233e+06	1.43484e+07	9.46711e+06	4.32774e+07	3.49578e+07	6.3677e+06	2.08449e+07	5.42029e+06	1.20389e+07	4.15459e+07	2.50219e+06	3.08931e+07	3.41394e+06	1.03096e+07	1.58925e+07	1.73729e+07	1.38412e+07	1.84074e+07	1.74628e+07	8.1447e+06	4.43817e+06	9.45614e+06	1.15959e+07	5.97738e+06	6.3741e+06	1.15157e+07	4.0149e+06	1.3761e+07	3.68719e+06	3.83077e+06	1.70487e+06	5.98796e+06	1.31991e+07	6.45687e+06	7.31303e+06	3.70646e+06	1.45547e+06	4.70888e+06	1.75513e+07	1.75599e+07	7.7306e+06
GSTO1_HUMAN	FCPFAER	34.72	2	1.89442e+07	3.02173e+07	3.92225e+07	3.84888e+07	1.86774e+07	7.67312e+07	2.78308e+07	6.5757e+07	8.60494e+07	9.81658e+07	2.09553e+07	5.03622e+07	2.3114e+07	9.21467e+06	2.7433e+07	6.36586e+06	4.68782e+07	1.11564e+07	9.67601e+06	2.46728e+07	2.45655e+07	4.36601e+07	2.78909e+07	1.64761e+07	1.97447e+07	1.18068e+07	1.30075e+07	1.30075e+07	2.85497e+07	7.07638e+06	1.6691e+07	7.86336e+06	4.05258e+07	1.24322e+07	1.98114e+07	1.03393e+07	1.47892e+07	1.59837e+07	1.06307e+07	1.23364e+07	6.91374e+06	1.09418e+07	1.33018e+07	3.07873e+07	3.59143e+07	1.58579e+07
SYYC_HUMAN	LASAAYPDPSK	26.22	2	1.62001e+07	1.54732e+07	1.09039e+07	1.28251e+07	2.97521e+06	1.40008e+07	1.63184e+07	1.76239e+07	1.5577e+07	4.64779e+07	9.77662e+06	1.98867e+07	1.38793e+07	1.33228e+07	4.08161e+07	5.01421e+06	1.92406e+07	13565000	1.11499e+07	2.38897e+07	1.8033e+07	1.38065e+07	1.71877e+07	5.60773e+06	9.13853e+06	9.70968e+06	4.59003e+06	3.08944e+06	9.81353e+06	2.09919e+06	1.81352e+07	3.77239e+06	1.9442e+07	3.92669e+06	5.29619e+06	4.18503e+06	8.70825e+06	9.21776e+06	9.74104e+06	1.276e+07	3.6388e+06	1.10694e+07	1.11901e+07	2.27425e+07	1.68671e+07	8.94635e+06
FERM2_HUMAN	GCEVTPDVNISGQK	33.87	2	3.76517e+07	2.8181e+07	5.02792e+07	3.51878e+07	1.54765e+07	2.03435e+07	2.73568e+07	1.26363e+07	1.47835e+08	2.70202e+07	1.28702e+07	3.87296e+07	1.47103e+07	1.48326e+07	3.5769e+07	2.4907e+07	2.95019e+07	1.61115e+07	1.41781e+07	2.96093e+07	1.61831e+07	3.28674e+07	2.01931e+07	1.94803e+07	2.27142e+07	1.09336e+07	1.77094e+07	1.13956e+07	1.10106e+07	1.84707e+07	2.5938e+07	8.09637e+06	1.63782e+07	1.24178e+07	9.00868e+06	4.65834e+06	2.18224e+07	1.23163e+07	1.71856e+07	1.42497e+07	7.4614e+06	1.08126e+07	1.16719e+07	4.35368e+07	3.05405e+07	1.55842e+07
PTPA_HUMAN	KEIHTVPDMGK	20.57	3	4.17837e+07	5.92949e+07	9.33033e+07	97360000	1.50097e+07	4.83485e+07	5.43328e+07	5.27424e+07	2.07566e+08	183819137	1.67279e+07	1.53477e+08	4.06755e+07	5.5732e+07	1.2285e+08	1.25097e+07	8.92512e+07	4.69375e+06	4.64536e+07	8.19928e+07	8.06487e+07	8.1724e+07	7.31215e+07	25557000	3.52254e+07	2.17032e+07	1.86607e+07	2.64359e+07	1.37927e+07	1.17832e+07	5.28535e+07	3.43647e+06	6.55289e+07	6.73228e+06	3.97553e+06	4.46233e+06	2.71169e+07	3.01626e+07	4.30664e+07	5.07011e+07	6.53254e+06	6.23683e+06	5.86047e+07	7.58098e+07	7.44965e+07	2.8018e+07
LIS1_HUMAN	VWDYETGDFER	44.81	2	4.29454e+07	3.8028e+07	6.05389e+07	1.03594e+08	4.76443e+06	1.54591e+07	5.05625e+07	1.66893e+07	8.13013e+07	4.98442e+07	3.77073e+06	5.27803e+07	2.09922e+07	2.15256e+07	5.44745e+07	9.63601e+06	4.54861e+07	1.60392e+07	2.1302e+07	3.2329e+07	2.02996e+07	1.74175e+07	2.23045e+07	2.0216e+07	1.84676e+06	5.08133e+06	2.27294e+07	1.22389e+07	1.59543e+06	1.72148e+07	1.96762e+07	3.6782e+06	4.43776e+07	5.67367e+06	3.73724e+06	2.31665e+06	2.2769e+07	1.22173e+07	1.85453e+07	1.46608e+07	6.52218e+06	6.44073e+06	2.01743e+07	2.75673e+07	3.48732e+07	1.37752e+07
CBR1_HUMAN	DVCTELLPLIKPQGR	61.78	3	1.90777e+08	2.44838e+08	3.41343e+08	3.51173e+08	5.54013e+07	2.09829e+08	234548479	1.3223e+08	6.56773e+08	5.64199e+08	8.20265e+07	3.82447e+08	1.30402e+08	1.49851e+08	3.80322e+08	3.77134e+07	4.73966e+08	6.91584e+07	1.1508e+08	2.29145e+08	1.33153e+08	1.05858e+08	2.34216e+08	1.05888e+08	8.44423e+07	1.14824e+08	1.29121e+08	8.04212e+07	112589682	1.05727e+08	1.96427e+08	3.23532e+07	1.9837e+08	5.18976e+07	6.74645e+07	1.99266e+07	9.92937e+07	1.11944e+08	9.22112e+07	1.41821e+08	1.24485e+07	3.3196e+07	1.05858e+08	1.74648e+08	2.39324e+08	9.8613e+07
AL1L1_HUMAN	ECEVLPDDTVSTLYNR	50.71	2	1.54497e+07	4.62979e+06	2.14863e+07	13608000	3013200	1.10884e+07	5.0672e+06	1.06352e+07	3.90846e+07	3.03407e+07	5.21133e+06	2.21002e+07	8.24716e+06	6.91255e+06	2.99038e+07	964290	2.53517e+07	1.25217e+07	5.78977e+06	1.7652e+07	6.18375e+06	9.5754e+06	1.43888e+07	2.06166e+06	6.75284e+06	4.79861e+06	3.17179e+06	3.06436e+06	5.32042e+06	7.12356e+06	1.85957e+07	2.06528e+06	1.17785e+07	2.38516e+06	2.94158e+06	3.25876e+06	3.46711e+06	4.38515e+06	4.50506e+06	1.02092e+07	706592	1.69411e+06	2.6722e+06	1.36693e+07	1.38785e+07	5.45843e+06
FLNB_HUMAN	LVSPGSANETSSILVESVTR	56.11	3	5.89491e+07	4.82727e+07	6.58888e+07	6.72615e+07	3.30969e+07	2.05495e+07	2.63624e+07	7.7191e+06	1.38031e+08	2.26567e+07	1.0607e+07	3.01228e+07	8.90397e+06	2.7574e+07	6.38204e+07	1.81232e+07	6.52477e+07	1.74838e+07	1.50766e+07	3.71215e+07	1.01609e+07	4.44698e+07	1.55834e+07	3.72912e+07	1.54808e+07	5.54411e+06	1.57096e+07	1.88363e+07	5.79577e+06	1.18772e+07	2.81656e+07	1.10842e+07	1.98365e+07	6.72528e+06	1.09815e+07	9.15122e+06	1.31199e+07	1.62169e+07	1.495e+07	1.38097e+07	8.6469e+06	1.18206e+07	9.97086e+06	3.6488e+07	3.70905e+07	1.53096e+07
VP26A_HUMAN	EITGIGPSTTTETETIAK	41.06	2	1.41499e+07	1.11415e+07	1.46598e+07	1.23653e+07	4.95885e+06	1.19053e+07	1.25915e+07	1.19412e+07	2.82999e+07	1.89845e+07	7.46852e+06	1.55522e+07	1.01908e+07	1.23191e+07	2.48202e+07	4.51496e+06	1.75096e+07	5.24934e+06	1.08158e+07	1.11857e+07	8.27917e+06	7.09895e+06	7.60979e+06	6.6288e+06	7.47014e+06	7.59762e+06	7.77609e+06	5.96592e+06	9.05086e+06	5.13384e+06	1.5484e+07	3.43808e+06	1.22385e+07	4.37253e+06	4.80588e+06	3.53111e+06	8.31384e+06	3.18836e+06	8.40247e+06	5.21411e+06	2.7744e+06	3.68159e+06	1.29472e+07	1.34052e+07	1.23309e+07	7.21051e+06
NUDC_HUMAN	LSDLDSETR	22.62	2	5.32462e+07	5.75954e+07	8.82259e+07	9.87882e+07	3.80241e+07	5.09057e+07	7.10701e+07	5.22873e+07	1.18049e+08	1.50908e+08	2.55938e+07	1.19291e+08	3.7597e+07	6.58467e+07	1.099e+08	1.41566e+07	7.98639e+07	3.37764e+07	5.01912e+07	6.81842e+07	7.89169e+07	5.77672e+07	5.24008e+07	6.16339e+07	4.01987e+07	3.19974e+07	3.00092e+07	3.64708e+07	2.40447e+07	2.90827e+07	4.32215e+07	1.28886e+07	6.67638e+07	1.48272e+07	1.71481e+07	6.06398e+06	3.42738e+07	4.22995e+07	4.76658e+07	5.20852e+07	2.09603e+07	2.48746e+07	6.59745e+07	6.50275e+07	6.83733e+07	3.65482e+07
HS90A_HUMAN	YYTSASGDEMVSLK	39.66	2	1.73636e+08	1.62124e+08	1.90903e+08	79623020	3.59743e+07	1.59234e+08	1.10808e+08	6.7238e+07	2.5134e+08	2.01276e+08	5.3783e+07	2.30235e+08	7.58064e+07	145469382	186828324	1.44756e+07	2.08922e+08	4.23247e+07	7.3663e+07	8.81615e+07	9.72568e+07	5.09698e+07	6.66389e+07	4.24976e+07	5.56402e+07	4.79657e+07	4.81575e+07	4.01952e+07	4.82535e+07	5.40555e+07	1.12437e+08	1.63054e+07	1.80627e+08	33735347	2.96428e+07	1.83229e+07	5.64763e+07	2.59352e+07	8.50097e+07	1.08603e+08	1.3688e+07	2.50346e+07	4.95289e+07	7.40233e+07	1.20291e+08	5.55303e+07
VWF_HUMAN	ILTSDVFQDCNK	41.16	2	2.33904e+07	1.79248e+07	1.80424e+07	3.82592e+07	4.65458e+07	1.52372e+07	1.05386e+07	2.9899e+07	3.5497e+07	9.11326e+06	4.98326e+07	1.35171e+07	1.95572e+07	3.4713e+06	4.80866e+06	1.01174e+07	5.71699e+06	6.23187e+06	8.61099e+06	8.34911e+06	6.9243e+06	8.46008e+06	5.92117e+07	6.28838e+07	5.31868e+07	2.44483e+07	2.56237e+07	4.11389e+07	5.99453e+07	1.27435e+08	4.72666e+07	5.32169e+07	5.4202e+06	3.78083e+07	2.83271e+07	1.79248e+07	1.43039e+08	2.92064e+07	1.15405e+07	2.01515e+07	2.84074e+07	4.83813e+07	2.84962e+07	2.6987e+07	1.95329e+07	4.38493e+07
SYYC_HUMAN	NSEPEEVIPSR	29.77	2	1.58756e+07	2.02709e+07	2.09269e+07	3.07671e+07	4.69051e+06	1.74117e+07	2.03092e+07	1.62673e+07	3.81145e+07	5.42815e+07	1.48724e+07	3.98202e+07	1.24954e+07	1.32848e+07	4.67489e+07	4.33856e+06	2.88146e+07	1.74983e+07	1.5717e+07	3.27962e+07	1.9559e+07	1.77428e+07	1.25038e+07	8.52821e+06	7.54418e+06	1.34483e+07	1.15459e+07	6.56016e+06	1.29891e+07	6.05498e+06	2.29799e+07	3.93831e+06	2.42758e+07	7.05023e+06	6.17967e+06	3.12264e+06	8.82847e+06	8.27765e+06	1.33071e+07	1.77428e+07	2.47107e+06	4.36585e+06	1.44946e+07	3.44378e+07	2.2396e+07	1.13401e+07
PSA_HUMAN	TQYSSAMLESLLPGIR	72.95	2	5.90414e+06	7.02402e+06	1.1624e+07	1.07026e+07	3.35962e+06	5.89384e+06	7.72152e+06	6.22052e+06	3.33127e+07	2.29871e+07	6.52755e+06	8.78888e+06	4.85665e+06	5.27977e+06	3.12186e+07	2.5413e+06	1.98164e+07	1.68587e+06	3.51962e+06	1.25553e+07	6.72869e+06	8.39977e+06	1.17124e+07	4.79845e+06	2.59414e+06	2.68628e+06	3.10446e+06	4.37318e+06	5.9892e+06	2.61315e+06	4.90863e+06	3.63089e+06	1.00872e+07	2.35186e+06	3.73528e+06	2.68628e+06	6.64901e+06	4.19989e+06	2.80978e+06	4.95409e+06	2.24783e+06	1.02631e+06	4.03721e+06	1.12096e+07	1.03644e+07	4.3187e+06
GSTP1_HUMAN	AFLASPEYVNLPINGNGK	60.63	2	1.23744e+07	1.08155e+07	1.95848e+07	1.26668e+07	7.23954e+06	1.57227e+07	7.33382e+06	8.14735e+06	1.93899e+07	1.48042e+07	1.23334e+07	2.31899e+07	8.17435e+06	1.08424e+07	3.02347e+07	3.81651e+06	3.53119e+07	5.64434e+06	5.14386e+06	5.1814e+06	7.22921e+06	1.13999e+07	1.02877e+07	5.39799e+06	8.38929e+06	4.11182e+06	6.16774e+06	8.13596e+06	1.5395e+07	6.52144e+06	8.74001e+06	4.37191e+06	1.19004e+07	3.86868e+06	7.22005e+06	5.20311e+06	7.86846e+06	4.00387e+06	3.67021e+06	6.22824e+06	5.17166e+06	7.00677e+06	5.03264e+06	8.00774e+06	1.29073e+07	6.78157e+06
CAH1_HUMAN	ADGLAVIGVLMK	69.07	2	2.78827e+08	7.79495e+07	2.07594e+08	7.10297e+07	9.78948e+06	7.47723e+07	1.89238e+08	1.04839e+07	3.15461e+08	8.13496e+07	1.65369e+07	1.34529e+08	1.95316e+07	3.72288e+07	2.11693e+08	2.20453e+07	2.0022e+08	1.0977e+07	4.87378e+07	5.21626e+07	3.32822e+07	1.0011e+08	4.18003e+07	4.00941e+07	3.98906e+06	1.02169e+07	3.35814e+07	1.87649e+07	2.1777e+07	4.24283e+07	3.36839e+07	1.98768e+07	6.61129e+07	1.38366e+07	1.01965e+07	6.34993e+06	2.59871e+07	8.54448e+06	1.40505e+07	2.72229e+07	6.29639e+06	1.3348e+08	5.16357e+06	5.68168e+07	9.76239e+07	2.84986e+07
VWF_HUMAN	QHSDPCALNPR	19.52	3	4.47932e+06	4.64942e+06	4.99993e+06	9.4844e+06	2.68553e+07	5.17199e+06	1.77266e+06	1.08385e+07	9.53594e+06	7.3543e+06	1.38973e+07	6.70093e+06	9.24928e+06	3.27222e+06	1.87754e+06	792117	3.1676e+06	2.63071e+06	4.9572e+06	3.97292e+06	5.33301e+06	4.0624e+06	4.29504e+07	3.59273e+07	2.70615e+07	5.08756e+06	9.43285e+06	2.20615e+07	2.54635e+07	4.5551e+07	1.50851e+07	1.54276e+07	2.67302e+06	1.29803e+07	1.09792e+07	4.68034e+06	4.30976e+07	2.34438e+07	4.38452e+06	1.10061e+07	1.43526e+07	1.95067e+07	2.02225e+07	8.60799e+06	8.17415e+06	1.79539e+07
EF2_HUMAN	SDPVVSYR	25.48	2	1.31569e+08	1.34778e+08	1.59167e+08	2.22705e+08	9.81955e+07	1.09886e+08	1.48949e+08	1.00647e+08	2.87527e+08	2.60752e+08	7.58278e+07	1.64301e+08	99200168	1.38732e+08	2.15089e+08	5.14062e+07	1.68934e+08	7.2456e+07	1.31241e+08	1.54677e+08	1.36709e+08	1.3085e+08	1.76941e+08	1.11673e+08	9.62701e+07	112315159	1.04614e+08	9.81955e+07	6.28965e+07	9.13402e+07	1.23806e+08	4.61678e+07	1.20623e+08	5.24143e+07	5.90457e+07	2.59288e+07	134430371	9.15953e+07	1.0429e+08	7.71432e+07	4.84342e+07	4.23799e+07	1.35928e+08	1.67371e+08	1.46545e+08	9.0803e+07
FLNB_HUMAN	SSFLVDCSK	31.23	2	4.79199e+07	5.90118e+07	5.34035e+07	4.9727e+07	3.10326e+07	29695836	3.35463e+07	7.11038e+06	1.32107e+08	3.10048e+07	1.93714e+07	2.94748e+07	1.31702e+07	2.93644e+07	5.41156e+07	7.79797e+07	6.37029e+07	2.39373e+07	1.87132e+07	4.48338e+07	1.03702e+07	4.92781e+07	2.89275e+07	4.39317e+07	2.95371e+07	8.66172e+06	1.38961e+07	1.65133e+07	2.00653e+07	1.63355e+07	2.54057e+07	1.01453e+07	9.07531e+06	1.23691e+07	1.49555e+07	5.0724e+06	3.22032e+07	2.33136e+07	1.76216e+07	2.01947e+07	1.15008e+07	1.39569e+07	1.42688e+07	4.77187e+07	4.07738e+07	1.93687e+07
DBNL_HUMAN	TWEQQQEVVSR	29.41	2	3.54195e+07	6.81362e+07	8.33401e+07	6.36313e+07	31365154	4.52389e+07	4.94581e+07	4.76975e+07	1.0136e+08	9.17283e+07	1.67657e+07	6.25051e+07	2.47994e+07	3.96571e+07	8.68168e+07	2.29368e+07	3.32137e+07	3.27672e+07	4.2247e+07	6.75266e+07	3.84688e+07	3.40037e+07	4.98034e+07	5.02293e+07	3.44059e+07	3.05768e+07	3.25477e+07	1.847e+07	1.55418e+07	2.46714e+07	4.12756e+07	7.30341e+06	5.14316e+07	1.51004e+07	1.18253e+07	5.6874e+06	4.54448e+07	3.06377e+07	3.46907e+07	3.94993e+07	1.26741e+07	2.10892e+07	2.97447e+07	5.35816e+07	5.08211e+07	2.88776e+07
ACLY_HUMAN	LTLLNPK	34.48	2	3.78021e+07	33124000	5.1761e+07	5.93063e+07	2.05988e+07	4.80708e+07	5.75876e+07	5.12415e+07	1.19216e+08	9.13493e+07	1.95832e+07	6.65498e+07	2.89368e+07	3.62525e+07	9.98621e+07	1.17485e+07	70388500	21116550	28362425	4.66841e+07	38713675	34987225	56517825	2.04478e+07	2.92004e+07	3.27467e+07	2.04478e+07	33124000	1.87124e+07	2.19967e+07	4.03442e+07	1.10315e+07	4.84906e+07	9.37514e+06	1.95424e+07	1.17707e+07	2.50914e+07	49478975	25878125	31467800	14864395	14160510	24428950	47822775	4.912e+07	2.62106e+07
SERC_HUMAN	ELLAVPDNYK	43.23	2	1.40261e+07	5.79026e+06	2.11291e+07	2.07694e+07	1.32169e+07	2.08197e+07	1.82492e+07	9.63351e+06	6.59946e+07	3.14359e+07	1.26491e+07	2.31071e+07	1.09484e+07	1.96833e+07	5.29784e+07	5.16075e+06	4.95028e+07	8.18123e+06	1.05121e+07	3.84252e+07	1.47701e+07	1.56932e+07	1.46547e+07	8.64943e+06	1.02498e+07	4.31572e+06	1.05196e+07	1.57344e+07	1.73528e+07	5.26811e+06	2.07317e+07	4.5298e+06	1.46451e+07	4.24244e+06	8.65842e+06	8.00207e+06	4.13251e+06	7.44273e+06	7.16579e+06	1.07429e+07	2.22705e+06	1.35008e+06	1.56932e+07	2.71169e+07	2.16231e+07	9.94146e+06
S14L2_HUMAN	AGEMTEVLPNQR	34.55	2	2.14303e+07	3.74324e+07	4.4557e+07	6.27643e+07	1.15351e+07	3.23777e+07	3.37793e+07	4.18875e+07	101779922	1.32749e+08	1.59822e+07	3.90722e+07	2.04825e+07	4.20164e+07	1.01744e+08	7.46121e+06	8.41232e+07	2.32956e+07	3.01196e+07	5.9798e+07	4.9768e+07	4.61207e+07	6.2357e+07	2.8668e+07	1.57759e+07	1.60021e+07	1.56628e+07	2.32397e+07	1.6511e+07	1.85724e+07	4.91806e+07	6.41076e+06	4.03276e+07	1.07665e+07	1.36272e+07	5.88062e+06	1.98777e+07	1.84718e+07	2.46487e+07	4.01203e+07	5.29741e+06	6.11805e+06	2.69429e+07	5.6239e+07	4.79406e+07	2.18258e+07
EF1G_HUMAN	EYFSWEGAFQHVGK	57.43	3	1.11606e+08	1.02887e+08	6.50452e+07	7.47235e+07	1.75256e+07	4.68837e+07	6.6659e+07	2.5165e+07	1.29916e+08	9.45574e+07	1.5979e+07	3.93236e+07	1.84212e+07	6.00004e+07	1.31951e+08	1.46889e+07	1.03994e+08	3.85735e+07	2.94701e+07	5.11484e+07	5.38486e+07	2.48413e+07	4.11965e+07	4.28985e+07	2.53729e+07	3.70566e+07	2.72039e+07	3.2261e+07	1.85719e+07	2.31576e+07	4.64688e+07	1.08012e+07	4.76823e+07	1.33369e+07	1.96182e+07	1.28172e+07	1.56018e+07	2.96244e+07	2.48413e+07	2.94701e+07	7.99243e+06	1.28218e+07	3.17846e+07	5.66259e+07	5.90611e+07	2.69528e+07
DUS3_HUMAN	AADFIDQALAQK	51.5	2	8.05828e+07	1.00179e+08	1.41481e+08	1.65208e+08	2.86478e+07	7.88923e+07	9.3983e+07	64096058	2.1354e+08	171120595	2.99481e+07	1.19512e+08	6.45247e+07	6.08116e+07	1.47214e+08	1.34831e+07	1.20234e+08	4.01595e+07	7.59113e+07	9.15833e+07	9.47667e+07	4.89751e+07	1.10928e+08	5.60653e+07	4.78049e+07	5.13199e+07	4.35868e+07	3.52385e+07	2.82963e+07	4.38111e+07	7.39644e+07	1.67198e+07	7.99818e+07	2.27072e+07	1.69602e+07	1.10725e+07	6.02613e+07	4.67712e+07	5.53418e+07	8.66858e+07	9.99091e+06	1.50598e+07	6.44022e+07	7.98293e+07	9.37297e+07	4.50415e+07
EFHD2_HUMAN	RADLNQGIGEPQSPSR	26.59	3	3.89438e+06	8.12448e+06	1.0206e+07	1.08103e+07	1.08103e+07	7.91961e+06	6.35359e+06	1.05761e+07	3.14236e+07	2.52576e+07	7.02443e+06	1.82633e+07	5.87322e+06	1.00172e+07	26772579	2.94799e+06	7.95682e+06	5.99422e+06	5533125	1.18525e+07	9.68297e+06	8.74896e+06	7.75583e+06	8.93022e+06	5.31784e+06	2.53806e+06	6.04972e+06	5.74757e+06	6.4593e+06	4.8788e+06	7.54934e+06	3.14402e+06	1.21694e+07	4.34223e+06	4.33082e+06	1.01388e+06	3.8354e+06	5.99422e+06	4.52818e+06	7661250	1.97443e+06	3.7124e+06	6.82182e+06	1.04278e+07	1.10347e+07	5.59175e+06
FSCN1_HUMAN	YSVQTADHR	17.1	2	2.09876e+07	3.46751e+07	3.8574e+07	3.72467e+07	1.25262e+07	3.84134e+07	4.34504e+07	2.5808e+07	9.29094e+07	8.35625e+07	1.97462e+07	4.08138e+07	2.50351e+07	4.13912e+07	1.11333e+08	1.49582e+07	7.83789e+07	6.77872e+06	2.27571e+07	5.5879e+07	3.7525e+07	9.41152e+07	6.65767e+07	2.04898e+07	1.81671e+07	2.13194e+07	2.44717e+07	1.02034e+07	2.32274e+07	9.78516e+06	4.49648e+07	4.61219e+06	4.02852e+07	7.1866e+06	7.23366e+06	6.2465e+06	1.72122e+07	1.59481e+07	9.13916e+06	3.3591e+07	1.98973e+06	2.65096e+06	4.11565e+07	8.8668e+07	4.5367e+07	2.13595e+07
SCRN1_HUMAN	EPAAEIEALLGMDLVR	84.25	3	5.71112e+07	4.06701e+07	5.88418e+07	2.6825e+07	2.00754e+06	3.07417e+07	3.28512e+07	1.99349e+07	1.25645e+08	8.25507e+07	10506053	4.18815e+07	1.56197e+07	3.4558e+07	7.47025e+07	6.25552e+06	1.12491e+08	5.95872e+06	1.72191e+07	3.41097e+07	2.49224e+07	1.69926e+07	3.76102e+07	1.45893e+07	1.21837e+07	1.19241e+07	1.01416e+07	7.37254e+06	1.028e+07	1.31017e+07	34937995	3.07576e+06	3.45437e+07	6.76335e+06	7.286e+06	1.97293e+06	8.05488e+06	7.59001e+06	1.76723e+07	2.09575e+07	1.70492e+06	1.28011e+06	2.18638e+07	2.52623e+07	3.95655e+07	1.2979e+07
TIGAR_HUMAN	IIQGQGVDEPLSETGFK	45.93	2	1.07061e+07	1.00899e+07	1.35559e+07	1.02439e+07	2.85752e+06	8.4792e+06	8.5938e+06	4.60615e+06	2.14892e+07	2.18095e+07	2.82332e+06	1.08601e+07	3.73991e+06	5.62529e+06	1.90811e+07	1.45914e+06	1.84945e+07	4.21738e+06	9.67485e+06	1.5282e+07	9.40759e+06	6.25391e+06	1.71582e+06	3.52761e+06	5.28372e+06	3.11939e+06	4.03596e+06	5.02184e+06	2.55713e+06	2.834e+06	6.65177e+06	1.13668e+06	7.33284e+06	1.84865e+06	2.0796e+06	1.13222e+06	3.4861e+06	796438	4.3029e+06	4.62362e+06	31911	344232	2.91315e+06	1.35234e+07	9.61157e+06	3.64682e+06
SERA_HUMAN	GGIVDEGALLR	44.74	2	117777600	2.3271e+08	3.8804e+08	4.83628e+08	2.12796e+08	1.60115e+08	2.11721e+08	2.17833e+08	5.74664e+08	6.6848e+08	1.69449e+08	3.94868e+08	1.27845e+08	2.07252e+08	5.01988e+08	3.89509e+07	6.23522e+08	1.14785e+08	1.56943e+08	4.30443e+08	2.10084e+08	1.37458e+08	4.28671e+08	2.34417e+08	8.93289e+07	1.12088e+08	1.26312e+08	1.44519e+08	1.56468e+08	123797530	2.78822e+08	5.0118e+07	1.89488e+08	6.86216e+07	7.22597e+07	3.97713e+07	1.88506e+08	1.23996e+08	1.38167e+08	1.89182e+08	7.1209e+07	5.38496e+07	1.93433e+08	2.19295e+08	2.96088e+08	1.36364e+08
G6PI_HUMAN	SNTPILVDGKDVMPEVNK	46.6	3	3.79591e+07	5.619e+07	6.31477e+07	7.44209e+07	8.74556e+06	4.32179e+07	5.2932e+07	3.39712e+07	9.59986e+07	1.74889e+08	1.25147e+07	5.8656e+07	3.22526e+07	2.28999e+07	1.07417e+08	3.68877e+06	1.10434e+08	9.22245e+06	4.58185e+07	6.39403e+07	5.16927e+07	6.10914e+07	5.42773e+07	2.95042e+07	1.68218e+07	1.82309e+07	1.01283e+07	1.42677e+07	1.67337e+07	6.47661e+06	4.33253e+07	1.54533e+06	5.47867e+07	7.50718e+06	5.66304e+06	6.81678e+06	1.10958e+07	3.24254e+07	2.43191e+07	4.96955e+07	4.36744e+06	1.21008e+06	1.92085e+07	6.99026e+07	5.54512e+07	2.11444e+07
PLCD1_HUMAN	ELNIQVDDSYAR	42.01	2	2.12699e+07	2.6878e+07	3.5769e+07	3.71368e+07	1.29945e+07	1.54206e+07	1.72596e+07	1.07646e+07	7.18115e+07	3.81218e+07	1.38419e+07	1.99704e+07	1.13092e+07	1.72641e+07	5.53441e+07	4.50187e+06	6.937e+07	1.13376e+07	1.21016e+07	3.83521e+07	1.16126e+07	1.57992e+07	2.1086e+07	1.66192e+07	7.52311e+06	7.18115e+06	1.56617e+07	1.13531e+07	1.28577e+07	1.32831e+07	1.8575e+07	5.95071e+06	1.49485e+07	1.10971e+07	8.00185e+06	3.22126e+06	1.37947e+07	1.17043e+07	1.22543e+07	1.48519e+07	4.92466e+06	6.937e+06	7.42595e+06	2.76258e+07	2.56225e+07	1.17044e+07
UBE2O_HUMAN	VQSCPDPAVYGVVQSGDHIGR	43.91	3	6.44733e+06	7.81628e+06	1.05983e+07	1.09958e+07	3.37381e+06	5.02802e+06	8.13182e+06	7.29296e+06	1.63833e+07	3.0794e+07	4.70836e+06	1.17023e+07	4.71941e+06	4.91902e+06	1.87749e+07	1.37057e+06	1.1436e+07	3.30263e+06	5.76728e+06	1.62346e+07	9.76001e+06	6.55597e+06	4.25891e+06	2.21682e+06	2.96754e+06	3.73592e+06	4.41598e+06	2.92338e+06	4.54846e+06	4.47215e+06	7.30938e+06	4.12686e+06	6.85632e+06	2.82433e+06	3.74916e+06	2.08876e+06	4.26189e+06	3.36671e+06	2.86392e+06	2.84914e+06	1.60449e+06	2.26748e+06	6.90102e+06	1.45414e+07	9.14659e+06	4.32815e+06
RAN_HUMAN	SNYNFEKPFLWLAR	66.01	3	146773660	1.31485e+08	1.71236e+08	9.16316e+07	6.27865e+07	1.02479e+08	134998819	6.06056e+07	401589042	1.67702e+08	4.88883e+07	1.33523e+08	5.20248e+07	1.33116e+08	2.71649e+08	5.68837e+07	2.17395e+08	4.38918e+07	5.58623e+07	1.0801e+08	6.12284e+07	7.49876e+07	1.10211e+08	7.62408e+07	7.02271e+07	6.24807e+07	6.14615e+07	5.41228e+07	5.27977e+07	6.8484e+07	9.57466e+07	2.54629e+07	1.39663e+08	3.7428e+07	5.86075e+07	1.64101e+07	8.66799e+07	6.46682e+07	6.54937e+07	5.21473e+07	2.52481e+07	4.27911e+07	5.93021e+07	9.4388e+07	1.23433e+08	6.23738e+07
MARE1_HUMAN	QGQETAVAPSLVAPALNKPK	43.42	3	2.69123e+07	3.20585e+07	4.52194e+07	2.15973e+07	2.10911e+07	2.66596e+07	2.21588e+07	1.46858e+07	7.60969e+07	3.42632e+07	1.22151e+07	3.81328e+07	1.08446e+07	2.04506e+07	5.67647e+07	1.04164e+07	3.33228e+07	8.63008e+06	1.40581e+07	2.04102e+07	9.4241e+06	1.75726e+07	2.21284e+07	2.37908e+07	1.1811e+07	1.15579e+07	1.73791e+07	1.63667e+07	1.47638e+07	1.29264e+07	1.95274e+07	8.86388e+06	2.21293e+07	8.2805e+06	9.19574e+06	5.07031e+06	1.87304e+07	1.54899e+07	1.00359e+07	1.31469e+07	4.34758e+06	7.84908e+06	8.8774e+06	2.19982e+07	2.58745e+07	1.34352e+07
EF2_HUMAN	EGALCEENMR	24.91	2	7.64874e+07	9.73065e+07	1.24009e+08	1.48902e+08	4.4761e+07	6.55548e+07	1.09239e+08	8.12174e+07	2.27652e+08	1.65991e+08	4.15247e+07	1.07716e+08	5.82889e+07	9.19506e+07	1.67447e+08	3.86677e+07	8.92346e+07	2.08956e+07	6.50847e+07	8.47814e+07	6.74826e+07	6.74826e+07	1.27258e+08	8.64444e+07	5.25003e+07	4.4942e+07	6.74357e+07	6.1552e+07	4.26338e+07	4.27561e+07	1.05213e+08	2.46844e+07	6.92725e+07	3.1928e+07	3.66597e+07	1.28083e+07	6.8721e+07	5.75486e+07	5.61784e+07	4.162e+07	2.70615e+07	1.10473e+07	5.10401e+07	6.86815e+07	9.43015e+07	5.05109e+07
CSN5_HUMAN	GYKPPDEGPSEYQTIPLNK	40.78	3	1.89049e+07	1.59616e+07	2.58103e+07	1.64144e+07	2.25274e+06	1.08576e+07	1.2042e+07	8.91944e+06	2.93195e+07	2.02963e+07	1.84775e+06	2.1735e+07	8.08349e+06	1.06316e+07	1.90181e+07	1.8886e+06	1.06429e+07	6.06029e+06	9.4308e+06	1.16308e+07	1.3067e+07	7.43838e+06	6.94027e+06	7.60723e+06	7.66383e+06	8.55814e+06	4.46019e+06	4.48283e+06	3.81494e+06	916660	1.2224e+07	853361	1.28532e+07	824523	2.20746e+06	648652	433190	2.88901e+06	6.6082e+06	4.59918e+06	3.63617e+06	3.05505e+06	1.3399e+07	1.4362e+07	1.25736e+07	5.52843e+06
PA1B3_HUMAN	LGYTPVCR	27.93	2	5.232e+07	6.07122e+07	7.93323e+07	1.04902e+08	2.09149e+07	7.14937e+07	7.0322e+07	6.67978e+07	1.18671e+08	1.40441e+08	2.91569e+07	9.70346e+07	4.55496e+07	4.55351e+07	6.42526e+07	1.23689e+07	6.87825e+07	2.28087e+07	5.96947e+07	5.96947e+07	9.76498e+07	3.43912e+07	7.32373e+07	2.70779e+07	4.04529e+07	4.65504e+07	2.53077e+07	2.77991e+07	3.10117e+07	2.39979e+07	4.89143e+07	9.54312e+06	6.60414e+07	2.71756e+07	2.04559e+07	4.64192e+06	3.60121e+07	3.17184e+07	3.99152e+07	6.52186e+07	6.80697e+06	1.62512e+07	4.79339e+07	5.11414e+07	6.50462e+07	3.30461e+07
HS105_HUMAN	MFEELGQR	34.58	2	1.55453e+07	2.09479e+07	3.23138e+07	3.09886e+07	1.64627e+07	2.87453e+07	1.90476e+07	2.05348e+07	5.7594e+07	7.65745e+07	1.44755e+07	7.33941e+07	1.22236e+07	1.92893e+07	9.29101e+07	2.98984e+06	8.44222e+07	4.4262e+07	1.35457e+07	9.07657e+07	6.88732e+07	6.00971e+07	3.38643e+07	2.00815e+07	7.49232e+06	9.02136e+06	1.10091e+07	1.24362e+07	1.18756e+07	9.24755e+06	1.73898e+07	6.66912e+06	4.16996e+07	5.61603e+06	1.58511e+07	6.06521e+06	7.59784e+06	1.14471e+07	1.86969e+07	6.89686e+07	4.59791e+06	4.95086e+06	1.09701e+07	5.74261e+07	4.0429e+07	1.71005e+07
FLNB_HUMAN	APLNVQFNSPLPGDAVK	55.8	2	5.84894e+07	5.49169e+07	7.52719e+07	7.52719e+07	4.44486e+07	3.61339e+07	3.9915e+07	1.17944e+07	1.47054e+08	4.34678e+07	2.22114e+07	4.54456e+07	2.43686e+07	4.51414e+07	8.65544e+07	3.28241e+07	1.0767e+08	3.02971e+07	4.00791e+07	4.54796e+07	1.72544e+07	4.58532e+07	3.31841e+07	4.20393e+07	2.64199e+07	1.27115e+07	2.96601e+07	4.36178e+07	2.8497e+07	3.00541e+07	3.30591e+07	1.88558e+07	2.78071e+07	1.71291e+07	1.82779e+07	1.13822e+07	4.30774e+07	1.3722e+07	1.89187e+07	1.75601e+07	1.42824e+07	2.49985e+07	1.74582e+07	7.67617e+07	5.05708e+07	2.69662e+07
DUS3_HUMAN	LGITHVLNAAEGR	40.14	3	3.99555e+07	6.08018e+07	6.03055e+07	7.5692e+07	2.71126e+07	4.25592e+07	6.50614e+07	5.17725e+07	1.3153e+08	1.54979e+08	2.37019e+07	9.61661e+07	4.12585e+07	4.58195e+07	1.028e+08	1.22381e+07	8.1242e+07	2.44544e+07	4.68913e+07	5.57653e+07	6.40667e+07	3.46233e+07	6.84286e+07	4.46707e+07	2.93462e+07	3.04629e+07	2.57477e+07	2.37623e+07	1.99157e+07	3.2138e+07	5.86058e+07	6.17082e+06	5.32758e+07	1.67993e+07	1.4518e+07	4.24372e+06	3.86724e+07	3.24423e+07	3.89852e+07	5.67058e+07	4.04847e+06	9.07838e+06	4.25294e+07	5.83416e+07	6.11837e+07	3.04981e+07
PRDX5_HUMAN	ETDLLLDDSLVSIFGNR	83.39	2	3.75354e+07	4.96516e+07	5.07133e+07	5.36487e+07	2.01729e+07	4.12256e+07	3.47205e+07	3.93897e+07	9.05595e+07	1.06837e+08	3.57605e+07	6.4953e+07	2.84925e+07	3.76275e+07	1.16403e+08	9.19784e+06	1.13301e+08	1.4295e+07	3.53668e+07	5.46385e+07	4.36261e+07	2.00129e+07	6.18389e+07	3.84722e+07	1.57386e+07	2.51069e+07	1.81744e+07	2.51069e+07	3.31011e+07	2.03791e+07	4.01871e+07	8.09076e+06	3.68915e+07	1.53088e+07	1.67379e+07	1.48018e+07	1.43909e+07	1.81069e+07	2.31896e+07	3.82258e+07	2.07012e+07	1.6201e+07	3.90729e+07	4.77558e+07	5.04334e+07	2.50353e+07
CLIC1_HUMAN	EEFASTCPDDEEIELAYEQVAK	64.83	3	3.18257e+07	2.42652e+07	3.82113e+07	1.51721e+07	3.46354e+06	2.45751e+07	2.0486e+07	2.94397e+06	4.12764e+07	1.78169e+07	2.90655e+06	2.38565e+07	1.07892e+07	1.6126e+07	4.3799e+07	1.525e+07	3.60159e+07	1.33954e+07	9.62951e+06	1.43495e+07	8.80809e+06	1.5291e+07	1.15377e+07	3.90798e+06	7.6627e+06	4.87858e+06	1.31288e+07	2.30392e+06	4393280	1.54301e+07	2.62093e+07	3.53379e+06	1.48878e+07	6.78194e+06	3.34604e+06	1.11365e+06	2.63192e+07	4.34718e+06	1.0691e+07	1.24476e+07	1.06278e+06	1.45327e+06	2.62853e+06	1.28899e+07	1.92083e+07	8.54368e+06
COF2_HUMAN	HEWQVNGLDDIKDR	38.66	3	1.31698e+07	1.45147e+07	1.8886e+07	7.06123e+06	5.66019e+06	1.14587e+07	1.32886e+07	1.23064e+07	1.97266e+07	3.7339e+07	8.28961e+06	2.00068e+07	8.75245e+06	7.30835e+06	2.74579e+07	6.13158e+06	2.43425e+07	8.42416e+06	9.9695e+06	1.88518e+07	1.08311e+07	1.28961e+07	1.0202e+07	7.11727e+06	8.40622e+06	1.52993e+07	7.84581e+06	6.72498e+06	1.38422e+07	3.59212e+06	1.46484e+07	2.02077e+06	1.54094e+07	4.26961e+06	5.99644e+06	5.82832e+06	6.33803e+06	4.089e+06	7.19335e+06	8.02756e+06	2.68725e+06	2.69409e+06	1.15422e+07	1.44961e+07	1.4212e+07	8.00326e+06
IQGA1_HUMAN	NKYQELINDIAR	50.34	2	3.62578e+07	4.36388e+07	5.75592e+07	4.59049e+07	1.45679e+07	2.21864e+07	2.9381e+07	6.10252e+06	1.76757e+08	3.12198e+07	5.69045e+06	3.08839e+07	9.2087e+06	2.20062e+07	5.42819e+07	1.46708e+07	2.47739e+07	6.19347e+06	8.27623e+06	2.08002e+07	7.23485e+06	2.0855e+07	3.61743e+07	2.71286e+07	9.8414e+06	5710600	1.46326e+07	1.02299e+07	6.79833e+06	1.12074e+07	2.24617e+07	6.83127e+06	1.79382e+07	4.63079e+06	5.02429e+06	3.36679e+06	1.70548e+07	2.09372e+07	7.07042e+06	1.53741e+07	3.72704e+06	2.19512e+06	5.50835e+06	1.73472e+07	3.15054e+07	1.11912e+07
AL1L1_HUMAN	INWDQPAEAIHNWIR	65.89	3	3.04458e+07	2.39325e+07	6.80107e+07	5.06672e+07	1.3178e+07	2.51419e+07	2.08782e+07	2.19056e+07	125721274	8.44147e+07	1.3374e+07	7.64931e+07	1.61496e+07	2.86752e+07	8.26792e+07	4.47517e+06	1.20779e+08	2.60831e+07	8.60872e+06	4.18872e+07	1.25919e+07	2.19715e+07	6.03253e+07	9.69417e+06	1.31023e+07	1.19662e+07	9.08828e+06	1.12846e+07	1.49199e+07	2.75447e+07	4.37151e+07	4.21117e+06	3.45935e+07	1.02574e+07	1.07545e+07	4.36995e+06	1.41736e+07	2.11363e+07	1.61895e+07	3.26361e+07	652079	2.10079e+06	7.25959e+06	2.06224e+07	4.25386e+07	1.52511e+07
CAYP1_HUMAN	SGDGVVTVDDLR	37.69	2	8.19654e+06	2085200	2.04586e+07	2.05897e+07	6.04577e+06	8.05622e+06	7.95851e+06	5.49201e+06	128521761	3.22713e+07	3.80336e+06	1.73767e+07	4.19334e+06	1.14344e+07	3.67341e+07	3.27726e+06	1.43296e+08	4.69417e+06	3.1569e+06	2.51454e+07	3.78828e+06	1.45492e+07	8.89422e+06	767196	1.09506e+06	1.8098e+06	1.66554e+06	10426000	1.07539e+07	3.19706e+06	1.29877e+07	785424	6.12216e+06	3.24887e+06	1.21965e+07	4.62941e+06	6.36544e+06	4.14514e+06	1.67453e+06	1.67453e+06	3.9873e+06	4.50201e+06	2.82748e+06	7.46675e+06	2.26095e+07	4.87275e+06
PGAM1_HUMAN	HGESAWNLENR	28.21	2	1.32796e+08	1.69748e+08	2.47117e+08	3.50467e+08	7.62136e+07	2.88375e+08	3.31048e+08	246041901	739040724	6.93229e+08	1.06271e+08	4.69984e+08	1.9216e+08	1.63636e+08	5.28463e+08	5.14156e+07	3.95493e+08	1.28936e+08	1.64343e+08	359417801	3.3804e+08	2.3115e+08	4.0351e+08	9.00706e+07	1.5185e+08	2.00349e+08	1.22404e+08	1.07969e+08	1.2991e+08	7.96681e+07	217368953	35133991	2.59711e+08	5.71743e+07	6.87077e+07	3.52199e+07	1.37704e+08	1.22924e+08	1.58999e+08	2.91275e+08	3.12319e+07	4.2422e+07	2.46515e+08	3.46057e+08	2.95952e+08	1.39651e+08
RET1_HUMAN	MLVNENFEEYLR	61.47	2	5.41226e+07	3.92069e+07	7.91596e+07	2.96183e+07	9.98285e+06	4.24518e+07	2.72618e+07	1.79594e+07	1.49157e+08	6.10885e+07	1.67405e+07	4.65582e+07	1.77252e+07	3.59298e+07	1.1005e+08	1.23137e+07	1.16477e+08	6.4943e+06	1.34356e+07	3.36941e+07	2.35846e+07	2.70815e+07	3.57581e+07	1.60876e+07	2.06689e+07	1.84315e+07	2.81267e+07	8.68306e+06	1.20391e+07	1.72442e+07	3.74305e+07	6.49238e+06	3.5232e+07	1.43415e+07	9.94024e+06	7.45784e+06	1.83813e+07	1.17528e+07	6.70464e+06	3.33918e+07	1.03199e+06	5.25855e+06	1.34619e+07	28133216	4.37326e+07	1.66806e+07
OLA1_HUMAN	GFIMAEVMK	51.56	2	2.95478e+07	3.10154e+07	3.17003e+07	2.40687e+07	9.65684e+06	2.67172e+07	2.54002e+07	1.82608e+07	7.36737e+07	9.27778e+07	1.30444e+07	49213673	1.51168e+07	2.01313e+07	8.35298e+07	4.15846e+06	8.5391e+07	3.40927e+06	1.35733e+07	3.10976e+07	2.06149e+07	1.98502e+07	2.69237e+07	1.1056e+07	1.52631e+07	1.25236e+07	1.44804e+07	4.82353e+06	9.58835e+06	8.38513e+06	3.04491e+07	3.50497e+06	4.09112e+07	9.23229e+06	6.67271e+06	3.83534e+06	1.29802e+07	1.06739e+07	8.85772e+06	1.88943e+07	2.68599e+06	1.0419e+06	8.0293e+06	3.12251e+07	3.25597e+07	1.26245e+07
EF1D_HUMAN	SIQLDGLVWGASK	61.05	2	1.0918e+08	1.20321e+08	1.24778e+08	1.51516e+08	3.69877e+07	6.04735e+07	9.42976e+07	2.85162e+07	2.25045e+08	9.19986e+07	2.9388e+07	7.50151e+07	3.19674e+07	8.21708e+07	132612298	2.57902e+07	1.34289e+08	3.62816e+07	5.27732e+07	6.11368e+07	5.63071e+07	4.38206e+07	8.8348e+07	5.45902e+07	3.75818e+07	4.85742e+07	5.33276e+07	4.24095e+07	2.60696e+07	4.87151e+07	5.19863e+07	3.34395e+07	5.12261e+07	2.49032e+07	2.51783e+07	1.07695e+07	5.66246e+07	6.1019e+07	3.91087e+07	5.70139e+07	2.24404e+07	1.67508e+07	4.40562e+07	5.67783e+07	8.2305e+07	4.10744e+07
SHLB1_HUMAN	LAADAGTFLSR	41.54	2	2.38758e+07	4.11477e+07	3.7287e+07	4.20621e+07	1.60527e+07	1.81984e+07	1.77461e+07	1.97448e+07	6.58364e+07	3.33458e+07	1.01462e+07	2.87526e+07	1.61816e+07	2.23608e+07	2.92594e+07	7.13643e+06	1.76526e+07	6.82169e+06	1.18781e+07	1.53937e+07	6.82169e+06	1.74731e+07	2.27689e+07	1.86943e+07	1.33095e+07	1.43255e+07	1.18871e+07	7.43707e+06	1.11759e+07	1.30589e+07	1.81438e+07	7.93837e+06	1.60807e+07	5.62356e+06	4.26717e+06	4.21637e+06	3.12813e+07	1.34938e+07	7.00121e+06	1.43016e+07	2.03304e+06	7.8988e+06	9.96326e+06	1.2656e+07	2.29541e+07	1.16565e+07
PPIA_HUMAN	SIYGEKFEDENFILK	53.12	2	1.29488e+08	1.71417e+08	2.64525e+08	3.15087e+08	5.96876e+07	1.25417e+08	132796146	2.24355e+07	5.9071e+08	3.56532e+08	4.69383e+07	2.71307e+08	6.68888e+07	1.16984e+08	2.70273e+08	2.39615e+07	5.25454e+08	4.68512e+07	6.81144e+07	1.81098e+08	2.2921e+07	9.44232e+07	8.21698e+07	6.84435e+07	3.85997e+07	2.42327e+07	3.99562e+07	4.68005e+07	4.5629e+07	3.31846e+07	7.61195e+07	9.19758e+06	9.43184e+07	2.07474e+07	2.63908e+07	3.97095e+06	3.13033e+07	3.53907e+07	4.45447e+07	5.91767e+07	11784.9	7.56827e+06	1.15326e+07	1.67223e+08	1.73282e+08	4.21115e+07
TRXR1_HUMAN	VVYENAYGQFIGPHR	44.47	3	8.12678e+06	1.12579e+06	1.14455e+07	9.20566e+06	677818	7.82984e+06	7.64565e+06	2.27462e+06	2.6972e+07	1.9437e+07	4.042e+06	1.3486e+07	4.68943e+06	7.05405e+06	1.39838e+07	2.40832e+06	1.23247e+07	2.43006e+06	5.46473e+06	8.60404e+06	5.12754e+06	7.11577e+06	6.46466e+06	329528	1.2196e+06	2.86138e+06	2.92001e+06	4.69078e+06	3.8699e+06	2.38962e+06	8.10087e+06	1.61126e+06	8.42858e+06	1.44366e+06	2.66202e+06	1.19615e+06	1.24301e+06	1.84871e+06	3.25558e+06	3.92995e+06	1.1069e+06	1.00807e+06	3.40673e+06	8.74356e+06	8.17112e+06	3.15552e+06
VWF_HUMAN	TNGVCVDWR	35.25	2	2.71857e+07	3.88046e+07	2.78137e+07	7.13288e+07	8.34412e+07	3.06377e+07	2.73921e+07	6.31209e+07	6.10108e+07	4.37187e+07	8.53501e+07	2.69165e+07	3.87741e+07	2.61327e+07	2.50035e+07	1.11306e+07	1.19492e+07	1.16246e+07	1.9632e+07	2.04822e+07	2.04049e+07	21796173	1.63858e+08	1.15292e+08	8.38898e+07	4.84497e+07	5.60761e+07	9.24134e+07	9.77967e+07	2.18957e+08	9.53961e+07	1.14147e+08	1.56199e+07	7.35759e+07	6.4151e+07	2.35519e+07	210513426	9.36772e+07	2.62791e+07	5.65773e+07	6.94077e+07	7.51272e+07	4.8539e+07	4.57565e+07	4.16308e+07	8.21521e+07
EF2_HUMAN	YFDPANGK	24.74	2	6.78654e+07	6.60931e+07	8.34472e+07	7.38471e+07	3.25666e+07	3.96019e+07	6.42058e+07	3.74491e+07	1.09294e+08	9.99938e+07	2.26944e+07	4.83698e+07	3.93584e+07	4.88994e+07	8.71047e+07	2.13881e+07	5.77802e+07	3.26941e+07	5.36677e+07	6.41545e+07	5.12002e+07	4.85271e+07	8.57449e+07	5.68622e+07	3.13112e+07	4.0099e+07	4.14282e+07	3.71451e+07	1.80925e+07	3.44583e+07	5.07162e+07	2.01806e+07	4.91056e+07	2.61873e+07	1.99387e+07	1.12986e+07	4.72608e+07	4.33865e+07	4.33865e+07	3.3311e+07	2.37495e+07	1.92052e+07	4.13303e+07	5.81914e+07	5.80847e+07	3.55545e+07
PSA_HUMAN	AFFESHPAPSAER	29.41	3	1.45403e+07	2.17787e+07	2.27946e+07	3.45411e+07	1.40958e+07	1.89062e+07	1.01712e+07	2.48751e+07	8.31781e+07	9.35044e+07	1.7762e+07	4.97164e+07	1.88409e+07	1.66048e+07	8.29012e+07	1.04672e+07	4.37872e+07	1.20742e+07	1.21559e+07	4.04705e+07	2.56515e+07	2.97361e+07	1.56523e+07	1.13021e+07	1.00322e+07	8.31781e+06	1.37784e+07	1.02227e+07	2.08263e+07	4.97321e+06	2.63872e+07	4.14732e+06	3.25563e+07	9.62842e+06	1.43498e+07	6.73044e+06	5.36275e+06	1.50805e+07	1.00809e+07	1.74822e+07	6.55992e+06	1.24009e+07	2.07499e+07	4.52577e+07	3.10524e+07	1.45822e+07
PCY2_HUMAN	ELAFLEAAR	50.19	2	2.02931e+07	2.56948e+07	3.91262e+07	6.65729e+07	9.05158e+06	1.65591e+07	2.73854e+07	2.59934e+07	7.81064e+07	1.0205e+08	9.83225e+06	5.67914e+07	1.53398e+07	2.10299e+07	5.84962e+07	2.67001e+06	6.33389e+07	7.13618e+06	1.90439e+07	5.24235e+07	2.39843e+07	2.83336e+07	1.67637e+07	1.69352e+07	8.46761e+06	2.27749e+07	3.88342e+06	1.03655e+07	1.00735e+07	2.42287e+06	1.87088e+07	1.9248e+06	2.60229e+07	3.28708e+06	6.67919e+06	4.59149e+06	5.86398e+06	1.81572e+07	1.82416e+07	1.48635e+07	9.90198e+06	1.06832e+07	2.65601e+07	3.24717e+07	3.41746e+07	1.29943e+07
ACLY_HUMAN	FICTTSAIQNR	32.09	2	2.59046e+07	3.99569e+07	2.55904e+07	4.22915e+07	9.83209e+06	2.49392e+07	2.38997e+07	2.82811e+07	6.19556e+07	9.127e+07	1.53047e+07	4.00467e+07	1.57342e+07	1.63413e+07	3.3383e+07	4.95492e+06	3.16006e+07	1.0345e+07	1.50186e+07	2.87316e+07	2.2453e+07	1.66319e+07	5.42199e+07	1.95295e+07	9.38314e+06	2.24926e+07	1.86765e+07	2.06519e+07	1.1583e+07	1.28981e+07	2.14167e+07	1.1962e+07	2.25686e+07	7.98283e+06	5.8813e+06	4.66912e+06	1.15557e+07	2.02909e+07	1.10935e+07	1.4503e+07	1.04781e+07	6.12053e+06	1.35882e+07	2.12888e+07	2.95081e+07	1.42197e+07
GSTO1_HUMAN	VPSLVGSFIR	57.14	2	6.51434e+07	6.58879e+07	9.75289e+07	5.73262e+07	1.64161e+07	1.14338e+08	3.74555e+07	2.69791e+07	148899143	4.01332e+07	2.13081e+07	4.3553e+07	1.37107e+07	2.99786e+07	6.98314e+07	1.48558e+07	6.20324e+07	1.22572e+07	8.52401e+06	2.47943e+07	1.73591e+07	3.01762e+07	2.94296e+07	3.94583e+07	3.14549e+07	8.2639e+06	2.13298e+07	1.82774e+07	2.45311e+07	1.76029e+07	1.70305e+07	1.97149e+07	3.31185e+07	1.42898e+07	1.09069e+07	2.96309e+07	1.2543e+07	2.00967e+07	9.95505e+06	1.21327e+07	6.72899e+06	1.25682e+07	1.28171e+07	2.5572e+07	4.55616e+07	1.89535e+07
PPM1F_HUMAN	RQDLPSSLPEPETQAPPR	38.81	3	3.24851e+07	1.54092e+07	3.14646e+07	1.45588e+07	1.14463e+06	1.69652e+07	3.03187e+07	8.79572e+06	5.71465e+07	2.85774e+07	2.12549e+06	3.26552e+07	8.942e+06	2.04229e+07	2.55157e+07	7.89895e+06	1.91089e+07	7.66815e+06	1.61769e+07	1.65029e+07	1.42906e+07	8.83682e+06	8.6933e+06	3.50363e+06	1.22457e+07	1.26369e+07	4.18394e+06	2.51717e+06	925229	9.79123e+06	1.6639e+07	1.60982e+06	1.48154e+07	759204	938836	1.44567e+06	8.31469e+06	3.93659e+06	1.08051e+07	9.10336e+06	1.05796e+06	3.21898e+06	1.94574e+07	1.93344e+07	1.85088e+07	7.48763e+06
GSTM2_HUMAN	NQVFEPSCLDAFPNLKDFISR	75.62	3	1.0119e+07	8.9947e+06	2.27116e+07	9.10713e+06	2.33862e+06	8.89823e+06	9.03597e+06	3.7746e+06	4.81216e+07	2.56481e+07	3.41846e+06	1.16369e+07	4.80124e+06	6.35275e+06	3.2836e+07	841673	3.24183e+07	5.78897e+06	4.33647e+06	1.92089e+07	4.69433e+06	1.92825e+07	1.55144e+07	3.17063e+06	3.46296e+06	2.44543e+06	6.3525e+06	2.08565e+06	5.22817e+06	2.74143e+06	1.01239e+07	1.21774e+06	1.0798e+07	2.39128e+06	2.4623e+06	2.97949e+06	7.04968e+06	2.33664e+06	4.31542e+06	9.0729e+06	863083	1.21674e+06	3.07342e+06	1.14727e+07	1.34731e+07	4.51715e+06
SERA_HUMAN	QADVNLVNAK	26.89	2	1.49339e+07	2.64216e+07	3.45267e+07	6.15865e+07	2.54004e+07	2.40232e+07	2.53325e+07	2.37215e+07	1.04027e+08	5.37232e+07	2.33839e+07	6.26714e+07	1.6601e+07	1.89939e+07	6.57035e+07	5.68848e+06	4.33712e+07	1.68749e+07	2.12868e+07	6.11933e+07	4.13771e+07	2.86649e+07	3.63919e+07	2.01672e+07	1.67209e+07	1.8827e+07	1.6338e+07	2.1635e+07	1.7742e+07	1.56581e+07	3.67641e+07	4.8679e+06	2.35315e+07	5.91597e+06	1.01474e+07	4.52485e+06	1.70558e+07	1.10422e+07	1.94173e+07	2.48761e+07	5.22199e+06	7.85168e+06	3.51456e+07	4.16264e+07	3.63434e+07	1.78608e+07
GDIR2_HUMAN	APNVVVTR	23.4	2	120085144	7.65421e+07	1.03488e+08	9.17724e+07	2.83128e+07	8.86972e+07	8.7477e+07	1.83738e+07	3.99308e+08	7.577e+07	2.08879e+07	1.51327e+08	5.55173e+07	1.10149e+08	1.2985e+08	4.90743e+07	1.69955e+08	4.07426e+07	4.26051e+07	7.69452e+07	4.86583e+07	1.14312e+08	6.67014e+07	1.72805e+07	6.44359e+07	3.72947e+07	7.18558e+07	1.76711e+07	3.39753e+07	5.50775e+07	7.76825e+07	8.16415e+06	6.40917e+07	2.95901e+07	9.35297e+06	5.04748e+06	55969777	2.37471e+07	4.1441e+07	8.70727e+07	1.64716e+07	1.52494e+07	4.88911e+07	102438423	9.41978e+07	4.20381e+07
NPL4_HUMAN	VGWIFTDLVSEDTR	73.42	2	1.92069e+07	13695325	2.14616e+07	5.92907e+06	2.75577e+06	1.16101e+07	1.35461e+07	5.79846e+06	3.37373e+07	1.82798e+07	3.54639e+06	1.33613e+07	5.70282e+06	1.15261e+07	2.24157e+07	2.20621e+06	1.867e+07	3.32197e+06	7.23623e+06	8.18904e+06	5.76838e+06	5.58812e+06	1.70734e+07	8.3007e+06	6.94787e+06	4.04179e+06	6.83931e+06	1.89563e+06	3.54074e+06	7.19581e+06	6.27116e+06	1.99019e+06	9.29866e+06	3.54202e+06	1.68686e+06	1.62841e+06	8.76829e+06	162236	5.92289e+06	8.85859e+06	1.83223e+06	769976	4.91858e+06	6.41218e+06	1.17663e+07	4.80115e+06
ACLY_HUMAN	EILIPVFK	59.94	2	6.04395e+07	3.10003e+07	4.6166e+07	2.7655e+07	1.09059e+07	2.66399e+07	3.46273e+07	2.19304e+07	7.33749e+07	4.79913e+07	1.25952e+07	2.94392e+07	1.45709e+07	2.21093e+07	5.88709e+07	8.43817e+06	5.06428e+07	9.52241e+06	1.61314e+07	2.90854e+07	1.80867e+07	1.71091e+07	3.71511e+07	1.49649e+07	2.16556e+07	1.55002e+07	1.30469e+07	1.50764e+07	8.76485e+06	1.68514e+07	2.66345e+07	1.74962e+07	2.8801e+07	9.83776e+06	4.70581e+06	8.80945e+06	2.03432e+07	1.95532e+07	1.5056e+07	1.6718e+07	8.45676e+06	7.42044e+06	11438625	2.31705e+07	3.06297e+07	1.54429e+07
IQGA1_HUMAN	LTELGTVDPK	31.26	2	3.11776e+07	3.01515e+07	4.23069e+07	3.10987e+07	1.74437e+07	2.6287e+07	3.21552e+07	3.48694e+06	1.76805e+08	2.99911e+07	6.01087e+06	2.79415e+07	1.19558e+07	2.64285e+07	5.17523e+07	1.98851e+07	4.51189e+07	1.92339e+07	1.90542e+07	30378847	1.49198e+07	3.43335e+07	2.62444e+07	1.46022e+07	1.27868e+07	4.53063e+06	1.7049e+07	1.80751e+07	9.07704e+06	1.41153e+07	2.38768e+07	7.47272e+06	1.70127e+07	6.55528e+06	6.30657e+06	2.3916e+06	1.37666e+07	1.24751e+07	1.67174e+07	1.72746e+07	8.43058e+06	1.02821e+07	1.4794e+07	3.86476e+07	3.27896e+07	1.36305e+07
PPM1F_HUMAN	HVSLPSFNQLFGLSDPVNR	73.68	3	8.58317e+07	7.97315e+07	9.10727e+07	5.91113e+07	1.12552e+07	5.53185e+07	8.50905e+07	1.64879e+07	1.90737e+08	7.92869e+07	1.04235e+07	7.44046e+07	2.99808e+07	6.34615e+07	8.68177e+07	1.55196e+07	6.43572e+07	1.78479e+07	4.47133e+07	4.50874e+07	3.91007e+07	3.03077e+07	5.08871e+07	3.31642e+07	3.1274e+07	2.7064e+07	2.78373e+07	1.05679e+07	1.20285e+07	2.68095e+07	3.94625e+07	3.62889e+06	4.81088e+07	1.15188e+07	9.10727e+06	4.62237e+06	4.90943e+07	1.9831e+07	3.64815e+07	3.47978e+07	4.98581e+06	7.33372e+06	3.94749e+07	4.1907e+07	5.76884e+07	2.4719e+07
PGAM1_HUMAN	NLKPIKPMQFLGDEETVR	48.85	3	1.73055e+08	2.56791e+08	3.54484e+08	5.27538e+08	1.09974e+08	2.64541e+08	2.21138e+08	311000437	6.76868e+08	6.8244e+08	1.20494e+08	4.87066e+08	134768124	1.63544e+08	4.96305e+08	4.11224e+07	5.05872e+08	4.82634e+07	1.40023e+08	2.0795e+08	2.06162e+08	7.68639e+07	2.56809e+08	1.91198e+08	1.05368e+08	1.34118e+08	9.32264e+07	1.02996e+08	1.25604e+08	7.91032e+07	2.15735e+08	4.31832e+07	279244946	5.92307e+07	6.64308e+07	6.90824e+07	1.49364e+08	8.87808e+07	8.93767e+07	1.79349e+08	2.10035e+07	4.64163e+07	1.31086e+08	1.93054e+08	2.81003e+08	1.17283e+08
NUDC_HUMAN	LVSSDPEINTK	25.98	2	2.65086e+07	1.47857e+07	3.36903e+07	4.68918e+07	7.64632e+06	1.95729e+07	3.17786e+07	2.39543e+07	5.4179e+07	5.33003e+07	6.32942e+06	3.30566e+07	1.49554e+07	2.33294e+07	3.96533e+07	5.37963e+06	3.18504e+07	1.58881e+07	2.31471e+07	2.40544e+07	2.59247e+07	1.66659e+07	2.46285e+07	1.57362e+07	2.09112e+07	1.85877e+07	1.03922e+07	1.17229e+07	1.00543e+07	6.77504e+06	2.04392e+07	2.83631e+06	2.29461e+07	4.1724e+06	4.37234e+06	6.4529e+06	1.12351e+07	1.12032e+07	2.11101e+07	1.47215e+07	4.66645e+06	5.62937e+06	2.27767e+07	3.16652e+07	2.59639e+07	1.32575e+07
AL1L1_HUMAN	GQALPDVVAK	32.89	2	1.00613e+07	13465495	2.30729e+07	2.47372e+07	4.47085e+06	1.92355e+07	7.02674e+06	1.35144e+07	6.13512e+07	5.34678e+07	4.20678e+06	4.10773e+07	1.18728e+07	1.10701e+07	4.81741e+07	2.19112e+06	4.39895e+07	2.06099e+07	5.86526e+06	2.40449e+07	1.31968e+07	2.37597e+07	2.17504e+07	3.85809e+06	4.2666e+06	6.71005e+06	4.88692e+06	1.00613e+07	9.07786e+06	1.0104e+07	2.87691e+07	3.99153e+06	2.27627e+07	5.52412e+06	5.40133e+06	938046	5.68011e+06	5.45795e+06	6.95142e+06	1.68083e+07	1.12961e+06	2.16417e+06	4.45326e+06	1.92522e+07	2.18353e+07	8.48804e+06
PTPA_HUMAN	WIDETPPVDQPSR	39.01	2	5.73676e+07	2.63696e+07	3.94402e+07	3.38991e+07	2.36641e+06	1.72447e+07	3.29902e+07	22963720	1.1115e+08	4.69536e+07	6.90608e+06	3.09655e+07	1.02438e+07	2.71755e+07	4.34348e+07	1.51677e+07	4.02029e+07	1.73198e+07	2.36179e+07	3.02309e+07	2.38278e+07	1.61651e+07	1.57453e+07	1.47331e+07	1.42767e+07	1.51568e+07	5.86714e+06	3.97662e+06	9.71338e+06	1.00596e+07	3.48438e+07	3.15525e+06	2.06825e+07	4.77354e+06	5.44341e+06	7.72507e+06	1.12609e+07	5.19594e+06	2.12036e+07	8.04058e+06	1.69524e+06	7.46325e+06	3.54793e+07	4.04128e+07	3.0076e+07	1.33885e+07
SERC_HUMAN	IINNTENLVR	31.07	2	2.11507e+07	1.97491e+07	4.47222e+07	4.30658e+07	1.31236e+07	3.19508e+07	3.51508e+07	2.15648e+07	1.07665e+08	1.01419e+08	2.38672e+07	5.98844e+07	2.67755e+07	4.1228e+07	1.20605e+08	7.16785e+06	7.61865e+07	3.05129e+07	2.04823e+07	8.80548e+07	3.10872e+07	4.40274e+07	1.69601e+07	12613954	2.12781e+07	1.59267e+07	1.97491e+07	1.97491e+07	3.55484e+07	1.06812e+07	4.82551e+07	4.3221e+06	3.45249e+07	1.02344e+07	2.05773e+07	1.05753e+07	1.13762e+07	6.47011e+06	1.4931e+07	2.22051e+07	3.67724e+06	6.27869e+06	3.54899e+07	6.04898e+07	4.46261e+07	2.02359e+07
ACLY_HUMAN	WGDIEFPPPFGR	69.65	2	8.79209e+07	9.54649e+07	112472973	1.18371e+08	2.42777e+07	5.84618e+07	6.82496e+07	2.52428e+07	2.34547e+08	1.26468e+08	1.95148e+07	6.73466e+07	1.75314e+07	3.76747e+07	1.00835e+08	3.83949e+06	7.78953e+07	2.31755e+07	3.1759e+07	4.83466e+07	3.5407e+07	2.87548e+07	8.39038e+07	2.56493e+07	2.99014e+07	3.11358e+07	3.23703e+07	2.4552e+07	1.26052e+07	2.51173e+07	3.65792e+07	1.17859e+07	4.26017e+07	1.01285e+07	3.92284e+06	1.03146e+07	2.89209e+07	3.04715e+07	2.87548e+07	3.04715e+07	1.53967e+07	1.12659e+07	1.65233e+07	4.87114e+07	6.64113e+07	2.41514e+07
PA2G4_HUMAN	ALLQSSASR	20.94	2	4.47905e+07	4.43335e+07	6.68811e+07	6.6424e+07	2.47567e+07	5.92425e+07	6.49118e+07	2.43726e+07	8.76005e+07	8.73363e+07	2.42989e+07	6.19297e+07	3.56132e+07	4.81352e+07	8.38137e+07	1.85313e+07	7.65415e+07	2.56259e+07	5.01657e+07	4.32744e+07	5.43031e+07	6.38708e+07	6.46465e+07	1.95768e+07	2.42996e+07	3.45831e+07	4.04486e+07	1.95006e+07	3.80872e+07	4.44711e+07	4.50587e+07	1.63229e+07	5.5113e+07	2.23974e+07	2.33855e+07	9.21709e+06	5.08265e+07	2.44622e+07	3.56849e+07	4.34425e+07	9.65819e+06	2.34279e+07	1.88509e+07	6.98183e+07	5.31043e+07	3.18397e+07
COF1_HUMAN	NIILEEGK	29.73	2	7.06648e+07	8.03347e+07	7.66155e+07	1.50256e+08	1.07113e+08	7.86423e+07	6.90629e+07	5.17191e+07	1.30172e+08	1.02866e+08	4.58266e+07	8.77731e+07	4.21769e+07	8.06487e+07	1.93237e+08	5.63742e+07	3.0252e+08	6.6951e+07	5.33129e+07	1.09105e+08	8.55486e+07	9.0012e+07	3.91788e+07	1.19758e+08	5.85402e+07	4.88703e+07	5.9656e+07	7.51278e+07	4.44072e+07	4.75159e+07	5.69576e+07	3.64307e+07	6.78647e+07	3.25848e+07	4.14319e+07	2.32078e+07	4.86288e+07	1.06874e+07	4.66178e+07	4.04186e+07	2.49207e+07	2.82682e+07	75133946	1.42829e+08	9.43527e+07	5.38027e+07
IQGA1_HUMAN	LPYDVTPEQALAHEEVK	49.02	3	4.08658e+07	1.15342e+07	3.15377e+07	1.836e+07	4.27906e+06	2.89018e+07	1.89974e+07	5.02964e+06	7.07748e+07	2.53845e+07	1.04849e+07	1.68793e+07	9.73645e+06	2.55055e+07	4.55617e+07	2.22511e+07	2.72093e+07	1.34551e+07	1.30565e+07	2.00781e+07	9.48837e+06	1.16611e+07	1.74419e+07	6.67771e+06	9.94993e+06	8.54332e+06	8.11393e+06	5.33032e+06	1.26151e+07	1.25826e+07	1.63336e+07	9.1938e+06	1.61878e+07	9.21504e+06	6.8998e+06	5.00458e+06	1.49097e+07	6.2093e+06	1.18605e+07	9.9568e+06	4.01163e+06	1.03654e+07	8.29235e+06	2.55149e+07	2.16728e+07	1.03699e+07
NEST_HUMAN	GEGEGQIWGLVEK	52.9	2	3.78589e+07	2.07817e+07	3.84913e+07	4.88822e+07	5.43035e+06	1.06165e+07	2.34097e+07	4.00848e+06	4.92436e+07	1.60092e+07	5.43499e+06	1.22883e+07	5.90403e+06	2.52873e+07	2.35086e+07	8.04243e+06	1.88297e+07	3.9659e+06	1.17311e+07	18046496	6.91532e+06	7.69851e+06	2.21624e+07	2.6203e+07	5.99959e+06	6.91218e+06	4.90629e+06	4.32802e+06	2.04203e+06	1.00016e+07	1.01089e+07	2.70223e+06	9.78527e+06	3.84026e+06	2.3402e+06	1.39147e+06	11445000	6.11548e+06	1.10645e+07	5.48227e+06	5.64057e+06	5.03236e+06	1.53137e+07	1.12145e+07	1.84586e+07	7.70807e+06
FLNB_HUMAN	LDVTILSPSR	47.32	2	7.43458e+07	7.13317e+07	1.24149e+08	163618087	7.69292e+07	4.02416e+07	4.85156e+07	2.24874e+07	2.15287e+08	6.86188e+07	1.91048e+07	4.54973e+07	1.16817e+07	5.03432e+07	1.02994e+08	4.18566e+07	7.75523e+07	20833578	2.58814e+07	5.07073e+07	1.51433e+07	4.52465e+07	6.14912e+07	6.48731e+07	3.32977e+07	9.53004e+06	2.61215e+07	5.5257e+07	1.36635e+07	1.40159e+07	4.46077e+07	1.64385e+07	5.89345e+07	1.18277e+07	1.1769e+07	8.23831e+06	5.14968e+07	3.0562e+07	2.1476e+07	2.55142e+07	1.6107e+07	1.51433e+07	1.83556e+07	4.32274e+07	6.40807e+07	2.8117e+07
HS105_HUMAN	IEVPLYSLLEQTHLK	73.76	3	1.84922e+07	1.08331e+07	1.28755e+07	1.28893e+07	3.65704e+06	1.30028e+07	9.33835e+06	6.86134e+06	3.10503e+07	2.47384e+07	5.3624e+06	1.53182e+07	5.83449e+06	8.77324e+06	4.74027e+07	2.01988e+06	3.06837e+07	7.98769e+06	4.04975e+06	1.03169e+07	7.04358e+06	6.47214e+06	5.72679e+06	3.32583e+06	3.60184e+06	6.44466e+06	6.16866e+06	3.16023e+06	9.7705e+06	2.61911e+06	6.25661e+06	2.2586e+06	1.98503e+07	4.33641e+06	8.23868e+06	5.35445e+06	2.99242e+06	2.95656e+06	3.34166e+06	7.80135e+06	353111	2.13668e+06	4.34789e+06	9.37902e+06	1.30752e+07	5.46165e+06
DOCK9_HUMAN	LDFSSAEPEVK	39.56	2	1.30743e+07	1.63262e+07	1.57953e+07	2.4423e+07	1.40698e+07	1.00561e+07	1.65002e+07	6.03798e+06	4.8846e+07	1.13435e+07	5.76796e+06	1.81845e+07	8.89843e+06	1.26255e+07	1.56906e+07	4.335e+06	9.82464e+06	4.10786e+06	9.34539e+06	8.36977e+06	8.69498e+06	5.62549e+06	1.60891e+07	1.51316e+07	976919	3.57053e+06	4.91114e+06	1.11098e+07	4.11474e+06	7.34512e+06	9.27963e+06	4.66944e+06	9.63508e+06	8.18818e+06	4.61913e+06	4.89787e+06	1.01442e+07	4.97508e+06	6.0591e+06	9.59642e+06	4.42736e+06	3.10372e+06	6.75515e+06	8.70639e+06	1.32188e+07	6.77222e+06
FLNB_HUMAN	VLSEDEEDVDFDIIHNANDTFTVK	63.24	3	2.95032e+07	23888774	2.96133e+07	2.1687e+07	1.29902e+07	1.21291e+07	1.41919e+07	5.46863e+06	4.63464e+07	1.11373e+07	6.80361e+06	1.12288e+07	5.14372e+06	1.79061e+07	2.42397e+07	9.07032e+06	2.26398e+07	7.45637e+06	7.2595e+06	1.37685e+07	4.71253e+06	1.29195e+07	9.75727e+06	1.06454e+07	8.82894e+06	4.22732e+06	8.96104e+06	1.23297e+07	7.34277e+06	1.08765e+07	9.59365e+06	5.65861e+06	8.549e+06	6.22149e+06	5.95568e+06	1.95954e+06	1.10251e+07	8.80984e+06	6.87807e+06	7.37024e+06	3.79586e+06	6.68121e+06	5.24161e+06	1.26734e+07	1.56461e+07	7.79166e+06
TKT_HUMAN	MFGIDRDAIAQAVR	52.37	3	8.08611e+07	1.01783e+08	1.39104e+08	2.03001e+08	5.33797e+07	5.18537e+07	8.79038e+07	4.00936e+07	3.43236e+08	2.88926e+08	3.49482e+07	1.22705e+08	3.46717e+07	8.64906e+07	2.33138e+08	1.58244e+07	1.79341e+08	1.05771e+07	2.38047e+07	1.00743e+08	3.31929e+07	4.16149e+07	8.3973e+07	7.80338e+07	2.42018e+07	2.39191e+07	3.25706e+07	4.18442e+07	4.11657e+07	2.99135e+07	7.70871e+07	1.27906e+07	7.69055e+07	1.42685e+07	2.16572e+07	5.54719e+06	3.40647e+07	7.53032e+07	2.43745e+07	3.54222e+07	6.81197e+06	9.90832e+06	3.54222e+07	6.16793e+07	1.03964e+08	3.63282e+07
OLA1_HUMAN	IHTDFEK	18.98	2	1.73932e+07	1.9765e+07	2.35963e+07	1.00953e+07	2.22584e+06	2.00266e+07	1.8214e+07	1.23618e+07	4.95036e+07	5.55238e+07	8.57487e+06	3.27794e+07	1.1603e+07	1.00528e+07	5.26403e+07	6.08654e+06	4.58966e+07	1.44574e+07	1.57196e+07	2.4918e+07	2.21834e+07	2.74615e+07	1.07475e+07	8.14924e+06	7.23701e+06	6.44642e+06	1.59944e+07	4.49425e+06	9.00066e+06	5.09478e+06	1.58446e+07	1.40284e+06	2.41048e+07	5.16623e+06	6.26397e+06	2.77926e+06	7.51221e+06	9.79128e+06	1.49164e+07	1.54136e+07	4.26456e+06	1.0212e+06	6.00481e+06	3.90121e+07	2.22533e+07	9.99594e+06
IQGA1_HUMAN	YGIQMPAFSK	50.07	2	6.97565e+07	2.76655e+07	6.67923e+07	3.99173e+07	1.21135e+07	38114029	3.48872e+07	8.83606e+06	1.76071e+08	2.56141e+07	11890720	2.11443e+07	1.27135e+07	2.91961e+07	5.78627e+07	2.30694e+07	2.62831e+07	1.01548e+07	1.83469e+07	2.50457e+07	1.25442e+07	1.74936e+07	4.18993e+07	9.01104e+06	2.56894e+07	7.54872e+06	2.15395e+07	1.09871e+07	1.65005e+07	1.62957e+07	2.41198e+07	7.86287e+06	2.13141e+07	6.79229e+06	1.02757e+07	5.21692e+06	2.29182e+07	1.95416e+07	1.60429e+07	2.23577e+07	7.67585e+06	6.28063e+06	6.16969e+06	2.79897e+07	3.51049e+07	1.48633e+07
G6PI_HUMAN	TFTTQETITNAETAK	34.98	2	4.94295e+07	2.69616e+07	5.66884e+07	3.54303e+07	3.40476e+06	6.73258e+07	6.04481e+07	5.13451e+07	1.04217e+08	1.4266e+08	1.96366e+07	1.05599e+08	4.35119e+07	3.65851e+07	130733632	1.00837e+07	7.92552e+07	4.10787e+07	5.55903e+07	7.94784e+07	7.27808e+07	4.82229e+07	2.47812e+07	6.93051e+06	3.04182e+07	3.68129e+07	9.86862e+06	9.93776e+06	2.36778e+07	9.52978e+06	6.58294e+07	4.92559e+06	8.14786e+07	1.04451e+07	1.30314e+07	8.34772e+06	1.80392e+07	1.12743e+07	3.50509e+07	3.57206e+07	9.0976e+06	8.37203e+06	3.63904e+07	7.76924e+07	5.8489e+07	2.5851e+07
IQGA1_HUMAN	ATFYGEQVDYYK	43.06	2	5.36298e+07	3.22491e+07	5.69259e+07	1.78172e+07	5.32734e+06	2.94738e+07	3.3138e+07	5.96134e+06	1.46992e+08	2.24293e+07	8.786e+06	1.58573e+07	1.28689e+07	2.38385e+07	5.5769e+07	2.14328e+07	3.68639e+07	1.34994e+07	1.3811e+07	2.19314e+07	1.0488e+07	9.37692e+06	1.33956e+07	1.67482e+07	1.83517e+07	9.62128e+06	1.31847e+07	2.45877e+06	9.08677e+06	1.13482e+07	1.91932e+07	6.6838e+06	1.70558e+07	6.91033e+06	6.18257e+06	5.72823e+06	1.76055e+07	6.95741e+06	1.02388e+07	1.03842e+07	4.39251e+06	8.21389e+06	7.77776e+06	2.64797e+07	2.87766e+07	1.11716e+07
FKBP5_HUMAN	VLEVNPQNK	23.9	2	5.86315e+07	7.96478e+07	7.69706e+07	5.82968e+07	2.38274e+07	4.50276e+07	4.65521e+07	1.02187e+07	1.21814e+08	5.15309e+07	5.75024e+06	3.21268e+07	2.94592e+07	1.86041e+07	4.67563e+07	1.39777e+07	4.69372e+07	2.16319e+07	4.69372e+07	4.34679e+07	5.24472e+07	3.34682e+07	2.51012e+07	1.43232e+07	3.84853e+07	1.47917e+07	2.34928e+07	1.03743e+07	4.89934e+06	1.40835e+07	2.55839e+07	5.08419e+06	3.28313e+07	4.81696e+06	5.45487e+06	1.30515e+06	3.2188e+07	1.47138e+07	4.3672e+07	2.4693e+07	4.86718e+06	3.99986e+07	8.12217e+06	6.71405e+07	4.30079e+07	2.05201e+07
ACLY_HUMAN	LGLVGVNLTLDGVK	65.05	2	5.52219e+07	5.2245e+07	5.86453e+07	3.08111e+07	1.60754e+07	3.33746e+07	3.7775e+07	2.90982e+07	6.95111e+07	6.87085e+07	1.602e+07	3.69138e+07	1.86432e+07	2.94224e+07	6.84123e+07	5.2981e+06	6.0666e+07	1.67157e+07	2.62973e+07	4.54344e+07	3.15047e+07	3.07235e+07	7.10808e+07	1.65219e+07	1.72661e+07	1.7415e+07	1.97965e+07	2.17315e+07	1.83081e+07	2.19961e+07	2.66753e+07	1.45783e+07	3.15148e+07	1.28162e+07	1.63731e+07	8.33538e+06	2.96796e+07	3.22858e+07	2.14544e+07	2.65576e+07	2.32249e+07	7.44655e+06	1.29664e+07	2.65576e+07	3.95043e+07	2.01667e+07
SCRN1_HUMAN	AIIESDQEQGRK	17.72	2	2.18819e+07	4.75723e+07	6.86232e+07	7.89409e+07	3.33768e+07	7.19671e+07	9.37057e+07	4.83467e+07	240977618	2.38799e+08	2.83253e+07	1.8558e+08	4.86216e+07	5.98969e+07	1.70515e+08	1.05488e+07	1.0766e+08	3.4684e+07	5.74962e+07	1.22238e+08	8.6128e+07	8.49641e+07	4.39951e+07	3.40692e+07	2.76986e+07	3.59389e+07	2.85295e+07	2.90835e+07	3.80855e+07	1.96789e+07	6.37985e+07	5.0802e+06	7.73877e+07	1.49243e+07	2.31976e+07	7.89409e+06	2.13866e+07	3.14251e+07	5.55176e+07	4.87088e+07	3.90195e+06	1.11152e+07	7.33251e+07	1.27446e+08	8.62976e+07	3.70568e+07
SNX12_HUMAN	YSDFEWLK	52.89	2	1.57474e+07	1.72784e+07	2.41679e+07	1.50912e+07	4.41801e+06	1.37882e+07	1.35861e+07	8.40711e+06	2.39491e+07	2.19915e+07	4.45241e+06	1.43257e+07	6.54354e+06	1.11254e+07	1.80973e+07	3.07802e+06	2.29217e+07	4.21814e+06	8.17858e+06	8.68042e+06	6.65951e+06	3.62136e+06	8.38203e+06	1.02249e+07	7.79714e+06	6.64889e+06	7.66591e+06	3.35725e+06	3.92591e+06	5.20368e+06	8.97506e+06	2.09285e+06	1.25786e+07	3.60946e+06	2.50427e+06	1.33415e+06	7.17957e+06	2.60412e+06	7.77168e+06	8.88386e+06	1.03487e+06	2.48206e+06	8.49053e+06	9.56202e+06	1.21178e+07	5.90127e+06
ACLY_HUMAN	QHFPATPLLDYALEVEK	69.76	3	4.65488e+07	4.58811e+07	5.33212e+07	4.67396e+07	1.52619e+07	3.0596e+07	3.97614e+07	2.50505e+07	9.82485e+07	7.19274e+07	1.28186e+07	4.34964e+07	1.64108e+07	2.59787e+07	6.59244e+07	4.42056e+06	4.57962e+07	1.2084e+07	2.23209e+07	2.67754e+07	2.27057e+07	1.76835e+07	4.13706e+07	1.69789e+07	1.64065e+07	1.50711e+07	2.12713e+07	1.81235e+07	1.12556e+07	1.90244e+07	2.52252e+07	9.35793e+06	3.34421e+07	7.22594e+06	1.08741e+07	8.22235e+06	2.52803e+07	2.11663e+07	1.68946e+07	1.92421e+07	8.22601e+06	8.69744e+06	1.57785e+07	2.79011e+07	3.61357e+07	1.69364e+07
PPCS_HUMAN	FLDNFSSGR	37.13	2	2.22389e+07	2.40068e+07	2.84732e+07	2.85662e+07	9.10025e+06	1.43277e+07	2.27192e+07	1.4581e+07	4.56874e+07	3.13405e+07	6.84964e+06	4.21515e+07	1.37657e+07	1.52533e+07	1.97921e+07	5.57304e+06	2.09863e+07	8.15367e+06	1.2695e+07	1.50946e+07	1.47076e+07	7.4484e+06	1.9094e+07	1.312e+07	15818432	1.24686e+07	7.95574e+06	1.27478e+07	4.96885e+06	9.49871e+06	1.60649e+07	2.1625e+06	1.96943e+07	6.84425e+06	3.67546e+06	2.6333e+06	1.34675e+07	8.80735e+06	1.34346e+07	1.50688e+07	1.96273e+06	4.19725e+06	1.12672e+07	1.55161e+07	1.92437e+07	1.00655e+07
UBA1_HUMAN	QFLFRPWDVTK	56.56	2	4.42738e+07	9.20458e+07	9.70745e+07	7.48829e+07	1.54138e+07	5.15122e+07	6.43788e+07	2.81703e+07	1.24623e+08	8.10437e+07	1.15815e+07	6.55908e+07	2.37375e+07	3.75385e+07	6.17445e+07	6.72087e+06	5.2133e+07	1.3876e+07	2.96335e+07	3.13582e+07	3.14366e+07	1.94813e+07	5.99725e+07	2.95159e+07	2.91879e+07	2.39407e+07	2.59084e+07	1.42114e+07	9.75117e+06	2.12586e+07	2.84155e+07	4.04384e+06	4.95666e+07	1.34321e+07	8.15513e+06	9.61999e+06	2.437e+07	2.26955e+07	2.13236e+07	5.01731e+07	1.75273e+06	4.39014e+06	1.74822e+07	2.94767e+07	4.86184e+07	2.08891e+07
CRK_HUMAN	GMIPVPYVEK	49.56	2	3.65202e+07	6.01789e+07	6.86738e+07	6.65303e+07	2.54847e+07	3.83358e+07	3.13829e+07	1.56812e+07	1.18294e+08	7.04201e+07	1.21857e+07	6.71654e+07	2.06233e+07	3.06482e+07	6.68428e+07	8.74646e+06	7.27242e+07	3.6811e+06	1.74179e+07	2.65608e+07	2.55882e+07	2.47203e+07	5.65633e+07	3.0407e+07	1.70692e+07	1.20675e+07	2.76283e+07	1.23851e+07	1.38935e+07	1.80049e+07	2.99767e+07	4.83593e+06	3.44325e+07	1.04769e+07	5.15252e+06	2.51672e+06	2.48883e+07	1.75975e+07	1.26295e+07	3.29204e+07	3.82476e+06	6.73373e+06	1.48441e+07	2.83714e+07	4.19552e+07	1.71741e+07
CBR1_HUMAN	FRSETITEEELVGLMNK	60.68	3	1.08261e+08	1.18888e+08	1.79993e+08	1.16896e+08	2.7962e+07	9.14855e+07	1.04332e+08	5.90089e+07	2.96224e+08	242028490	4.2292e+07	1.79329e+08	6.13219e+07	1.04481e+08	2.03464e+08	1.18229e+07	2.073e+08	2.55405e+07	6.96786e+07	1.2138e+08	8.0837e+07	8.05891e+07	148283908	2.97553e+07	4.72232e+07	4.90829e+07	5.66546e+07	3.83232e+07	4.70239e+07	5.15212e+07	9.34117e+07	9.17711e+06	1.36451e+08	2.7089e+07	2.46411e+07	7.50523e+06	56090000	7.95972e+07	4.98412e+07	9.44752e+07	8.26968e+06	6.6703e+06	4.4138e+07	9.14996e+07	1.16583e+08	4.99257e+07
ACLY_HUMAN	EAGVFVPR	31.11	2	4.53411e+07	7.7286e+07	6.5092e+07	1.00472e+08	5.8308e+07	5.51589e+07	6.24101e+07	3.56338e+07	1.57148e+08	1.18106e+08	2.50564e+07	8.09786e+07	3.58991e+07	4.10349e+07	1.24953e+08	1.43437e+07	8.88225e+07	3.02286e+07	3.97527e+07	5.466e+07	6.00432e+07	4.76204e+07	9.87607e+07	3.78701e+07	4.01028e+07	3.40917e+07	3.90724e+07	5.16957e+07	3.13438e+07	2.87487e+07	3.92439e+07	1.94892e+07	5.85893e+07	2.18983e+07	2.43022e+07	1.47702e+07	4.34748e+07	4.30654e+07	3.39554e+07	4.63782e+07	3.00216e+07	2.13257e+07	3.62329e+07	6.06643e+07	6.59613e+07	3.6016e+07
TRNT1_HUMAN	EIGALLQQLR	56.39	2	5.57645e+06	7.08068e+06	4.32985e+06	2.86718e+06	1.27153e+06	6.62326e+06	3.64292e+06	1.43382e+06	4.13871e+06	5.08124e+06	2.05269e+06	1.91145e+06	1.13336e+06	3.495e+06	1.45967e+07	1.71095e+06	6.76254e+06	1.13322e+06	2.25909e+06	2.8073e+06	2.50192e+06	2.11191e+06	6.36518e+06	3.00846e+06	3.33257e+06	1.35464e+06	1.22998e+06	2.05273e+06	1.77848e+06	1.67688e+06	3.88044e+06	1.14476e+06	1.93439e+06	616574	1.49592e+06	582577	998244	1.76606e+06	890389	3.14948e+06	584640	1.39813e+06	1.94267e+06	3.79703e+06	3.95161e+06	1.83881e+06
NT5D1_HUMAN	GLALDLEDGNFLK	64.71	2	1.76126e+07	1.62482e+07	1.97211e+07	1.45118e+07	7.13185e+06	1.04597e+07	8.55491e+06	5.80668e+06	4.73803e+07	2.2385e+07	5.59568e+06	1.66203e+07	5.59487e+06	1.55345e+07	2.2749e+07	2.05963e+06	2.61052e+07	3.87368e+06	6.92631e+06	1.46526e+07	4.27368e+06	1.4421e+07	1.93895e+07	1.11629e+07	5.18454e+06	4.89927e+06	5.0233e+06	4.9985e+06	4.05585e+06	6.2356e+06	1.19412e+07	5.33309e+06	1.23837e+07	2.85519e+06	4.14267e+06	2.20777e+06	1.36727e+07	7.97894e+06	8.77894e+06	3.13684e+06	2.49473e+06	1.10737e+06	1.92842e+06	1.36631e+07	1.42438e+07	6.34213e+06
HS90A_HUMAN	LGIHEDSQNRK	14.02	3	3.55012e+07	5.12103e+07	6.69194e+07	4.58817e+07	1.12801e+07	5.89402e+07	5.59676e+07	2.7738e+07	69895152	9.01878e+07	1.5076e+07	8.37358e+07	3.14662e+07	42054571	6.90772e+07	9.2103e+06	4.80088e+07	1.63329e+07	2.77164e+07	4.68085e+07	5.04834e+07	4.25645e+07	4.77613e+07	1.40482e+07	2.52591e+07	2.86501e+07	2.94113e+07	9.41162e+06	1.48095e+07	1.30187e+07	4.13773e+07	5.07098e+06	6.18669e+07	1.32389e+07	1.70932e+07	6.67118e+06	1.99846e+07	1.83374e+07	2.79639e+07	6.08771e+07	3.45218e+06	8.8841e+06	2.79639e+07	4.9741e+07	4.53834e+07	2.36729e+07
OLA1_HUMAN	YEDFKEEGSENAVK	25.87	2	4.57598e+06	8.01644e+06	7.34699e+06	6.49111e+06	1.16094e+06	9.27868e+06	8.55011e+06	4.9254e+06	2.55069e+07	2.23398e+07	3.57759e+06	1.85581e+07	6.4359e+06	6.19283e+06	2.19222e+07	1.90435e+06	1.35445e+07	7.69673e+06	5.54681e+06	1.02487e+07	4.98783e+06	7.76123e+06	2.19292e+06	3.37267e+06	4.57598e+06	5.07595e+06	2.98286e+06	2.99981e+06	4.74546e+06	1.93026e+06	8.70399e+06	680645	1.18723e+07	2.64345e+06	3.7201e+06	1.42364e+06	2.64247e+06	1.3867e+06	5.41781e+06	3.05289e+06	624553	1.5157e+06	3.46138e+06	8.79319e+06	9.07661e+06	3.88675e+06
OLA1_HUMAN	IPAFLNVVDIAGLVK	85.25	2	1.62658e+07	1.4913e+07	1.58148e+07	9.1958e+06	1.75542e+06	1.51932e+07	1.46798e+07	6.91388e+06	4.96026e+07	4.62083e+07	5.03894e+06	2.3996e+07	8.23424e+06	1.21629e+07	5.30567e+07	2.89938e+06	3.72939e+07	7.73848e+06	9.27686e+06	2.80287e+07	1.38687e+07	1.66657e+07	1.50341e+07	4.36438e+06	5.92654e+06	4.63816e+06	6.05538e+06	2.56065e+06	7.05387e+06	4.56981e+06	1.65446e+07	1.76871e+06	2.37553e+07	4.67685e+06	3.65577e+06	798794	4.0302e+06	8.77572e+06	7.61029e+06	1.37521e+07	4.02658e+06	2.5523e+06	6.87606e+06	2.10944e+07	1.84277e+07	7.38507e+06
SETD7_HUMAN	IAYVYPDER	34.16	2	1.67072e+07	19736000	2.35464e+07	7.25933e+06	2.77476e+06	1.60605e+07	1.22704e+07	4.73595e+06	5.35412e+07	2.41145e+07	3.57778e+06	1.85636e+07	8.66306e+06	1.14782e+07	3.93653e+07	3.57279e+06	1.58245e+07	7.6688e+06	9.2783e+06	1.56487e+07	7.15484e+06	1.40662e+07	1.83943e+07	8.83235e+06	1.03565e+07	6.13575e+06	9.25247e+06	4.86561e+06	3947200	5.56799e+06	1.5006e+07	1.91405e+06	1.12442e+07	3.18205e+06	1.27991e+06	1.37761e+06	3.99311e+06	3.97641e+06	8.02046e+06	1.32953e+07	3.40836e+06	3.81411e+06	4.51742e+06	1.67713e+07	1.53914e+07	6.70277e+06
SCRN1_HUMAN	AKDGLVVFGK	32.69	2	2.0108e+07	2.25153e+07	6.19524e+07	9.20435e+07	7.03779e+06	3.18776e+07	4.62805e+07	1.94054e+07	1.33817e+08	1.28589e+08	6.60589e+06	7.57589e+07	1.93722e+07	2.79398e+07	94766719	448508	7.64647e+07	1.58981e+07	1.95838e+07	4.24544e+07	4.37334e+07	3.19061e+07	3.1356e+07	1.67802e+07	8.07151e+06	1.43021e+07	6.49969e+06	5.41641e+06	9.41676e+06	6.63639e+06	2.91653e+07	1.46834e+06	2.79072e+07	5.01229e+06	2.70466e+06	2.00372e+06	5.90658e+06	6.46374e+06	1.89786e+07	2.59375e+07	2.69414e+06	2.91556e+06	4.09829e+07	4.1808e+07	4.56485e+07	1.33844e+07
EF2_HUMAN	ALLELQLEPEELYQTFQR	80.06	3	3.34235e+07	2.61431e+07	2.39921e+07	3.54091e+07	6.45305e+06	1.5102e+07	2.44835e+07	1.16153e+07	6.02285e+07	3.01338e+07	8.33164e+06	1.20622e+07	1.08015e+07	2.04981e+07	3.62154e+07	5.97613e+06	3.12884e+07	6.43766e+06	1.52289e+07	1.82539e+07	1.34153e+07	1.22939e+07	2.67197e+07	1.55535e+07	8.28969e+06	9.84504e+06	1.24263e+07	1.10198e+07	5.06316e+06	1.3566e+07	1.79434e+07	4.86013e+06	1.3297e+07	5.66274e+06	5.17899e+06	3.14379e+06	1.87651e+07	1.41213e+07	1.1477e+07	1.07987e+07	6.43074e+06	4.88708e+06	1.28338e+07	1.57826e+07	2.10655e+07	1.05212e+07
STAM1_HUMAN	DFASEVSNVLNK	60.82	2	1.24004e+07	7.96815e+06	1.3137e+07	1.33826e+07	2.7379e+06	4.51797e+06	7.54398e+06	5.71383e+06	1.95214e+07	1.19813e+07	3.7803e+06	1.16023e+07	4.78399e+06	4.33989e+06	1.75226e+07	1.77942e+06	1.24804e+07	2.08941e+06	3.95445e+06	7.20776e+06	5.32869e+06	3.87031e+06	5.77742e+06	6.21246e+06	4.92331e+06	5.95463e+06	2.98345e+06	3.46228e+06	5.64769e+06	2.39161e+06	5.42858e+06	1.43363e+06	6.756e+06	2.92506e+06	2.68879e+06	2.3573e+06	3.75581e+06	2.31377e+06	2.51009e+06	4.93605e+06	1.80194e+06	1.41631e+06	3.99652e+06	6.39443e+06	7.97484e+06	3.82332e+06
UBE2O_HUMAN	SGYPDIGFPLFPLSK	77.92	2	4.42311e+06	3.00819e+06	8.59652e+06	3.49568e+06	784745	4.28905e+06	3.0293e+06	3.53126e+06	1.34358e+07	1.66302e+07	2.37362e+06	5.13651e+06	1.41195e+06	2.50018e+06	1.34156e+07	261660	9.51857e+06	2.10366e+06	1.42497e+06	6.55317e+06	4.3087e+06	3.4357e+06	943408	539809	1.22468e+06	1.2009e+06	1.36736e+06	1.33169e+06	1.4387e+06	1.24173e+06	3.93074e+06	1.20792e+06	5.60283e+06	1.39476e+06	2.1521e+06	1.1141e+06	942420	186429	1.37709e+06	1.3602e+06	490009	549148	1.26726e+06	5.80126e+06	4.98311e+06	1.70101e+06
CYBP_HUMAN	KAELLDNEKPAAVVAPITTGYTVK	48.93	3	4.42495e+06	5.1048e+06	1.35969e+07	1.39547e+07	5.2837e+06	7.98643e+06	6.53294e+06	6.09499e+06	1.64594e+07	2.23693e+07	6.71818e+06	1.24042e+07	4.74732e+06	7.48798e+06	2.51637e+07	1.3244e+06	2.88773e+07	7.45871e+06	3.68904e+06	9.11173e+06	8.97062e+06	8.81943e+06	1.30528e+06	5.16443e+06	5.58188e+06	4.67542e+06	3.3038e+06	5.29563e+06	3.97172e+06	2.70695e+06	5.87024e+06	1.52549e+06	1.07447e+07	3.35909e+06	3.6974e+06	3.24417e+06	2.83219e+06	1.08353e+06	2.64079e+06	3.18507e+06	457098	952498	5.69483e+06	1.08353e+07	9.90808e+06	4.13439e+06
APOE_HUMAN	SELEEQLTPVAEETR	43.41	2	7.47517e+07	9.32144e+07	5.64015e+07	8.97245e+07	1.19332e+08	3.74681e+07	6.11225e+07	7.07755e+07	1.03121e+08	326551482	5.85448e+07	1.35093e+08	3.23461e+07	7.40634e+07	8.79898e+07	2.53841e+07	1.06204e+08	2.19926e+08	2.78197e+07	4.45491e+07	7.19929e+07	1.27632e+08	1.19738e+08	4.45808e+07	5.04349e+07	4.52563e+07	6.86725e+07	5.20109e+07	6.94605e+07	6.38101e+07	4.09216e+07	4.38314e+07	6.62881e+07	3.53808e+07	1.08638e+08	3.12966e+07	8.22926e+07	1.60527e+07	2.10528e+07	2.31204e+07	4.11657e+07	2.63159e+07	3.02633e+07	3.06393e+07	9.40759e+07	4.72136e+07
PDC6I_HUMAN	STPVNVPISQK	31.18	2	2.64407e+07	4.67067e+07	2.95281e+07	3.68904e+07	2.76282e+07	4.55479e+07	2.66525e+07	3.33634e+07	7.20391e+07	1.11545e+08	2.40716e+07	3.84736e+07	1.86498e+07	4.577e+07	9.5385e+07	1.38271e+07	3.56415e+07	2.30239e+07	2.91376e+07	5.07306e+07	3.4861e+07	4.50071e+07	2.88774e+07	3.6732e+07	3.15072e+07	2.38283e+07	1.65452e+07	2.28784e+07	1.74161e+07	9.12023e+06	3.20106e+07	8.88904e+06	2.70064e+07	9.53181e+06	1.53578e+07	1.10038e+07	1.51581e+07	1.83931e+07	1.64939e+07	5.25517e+07	1.10567e+07	2.318e+07	2.93977e+07	78047068	4.08608e+07	2.41002e+07
RET1_HUMAN	ALDVNVALR	42.06	2	3.54705e+07	3.23973e+07	4.44342e+07	1.53663e+07	8.34902e+06	2.99555e+07	2.12976e+07	1.13686e+07	7.78559e+07	3.47736e+07	8.65526e+06	2.04884e+07	1.52979e+07	3.47588e+07	8.42637e+07	7.30285e+06	1.06797e+08	1.72334e+07	1.29565e+07	3.11962e+07	2.5284e+07	33083039	2.23908e+07	1.79273e+07	1.28052e+07	1.35736e+07	1.60066e+07	1.4726e+07	1.25619e+07	1.37282e+07	2.10207e+07	8.11238e+06	2.01906e+07	8.62449e+06	8.63073e+06	5.00685e+06	1.6923e+07	6.91851e+06	9.88717e+06	3.45925e+07	1.41515e+06	2.70451e+06	1.32081e+07	2.95609e+07	3.17816e+07	1.37202e+07
AHSA1_HUMAN	GIPAPEEER	24.51	2	6.93278e+07	1.1317e+08	9.80214e+07	9.35658e+07	3.26144e+07	7.51978e+07	7.43232e+07	9.04165e+07	1.15843e+08	1.86956e+08	2.85835e+07	1.17626e+08	5.85099e+07	6.20425e+07	1.3629e+08	1.44427e+07	1.25062e+08	4.31761e+07	5.58311e+07	7.28286e+07	8.83372e+07	5.68237e+07	1.06451e+08	5.23969e+07	5.97039e+07	6.75456e+07	3.65352e+07	3.54659e+07	1.96934e+07	2.86978e+07	7.40519e+07	9.2969e+06	9.87119e+07	2.31632e+07	2.47727e+07	2.28122e+07	5.68215e+07	3.74689e+07	5.18609e+07	6.55085e+07	1.02233e+07	2.12158e+07	7.02231e+07	7.44415e+07	8.328e+07	4.4791e+07
UBA1_HUMAN	ALPAVQQNNLDEDLIR	52.37	2	9.88412e+07	1.56283e+08	2.05445e+08	1.92507e+08	3.53965e+07	1.23868e+08	1.39724e+08	8.82605e+07	2.49432e+08	1.82057e+08	2.97343e+07	1.61458e+08	6.37107e+07	9.95701e+07	155873458	2.1161e+07	1.45821e+08	4.60682e+07	8.39631e+07	7.91333e+07	7.65327e+07	3.84521e+07	8.99074e+07	5.48543e+07	6.20992e+07	5.95117e+07	5.48543e+07	3.34818e+07	3.41546e+07	6.47006e+07	8.01164e+07	2.20277e+07	1.14452e+08	3.58382e+07	2.82034e+07	9.83237e+06	7.61418e+07	4.27246e+07	6.42726e+07	9.45513e+07	6.14862e+06	3.75233e+07	5.14552e+07	8.02479e+07	1.11443e+08	5.27234e+07
GDIR1_HUMAN	YIQHTYR	15.26	2	3.89313e+07	2.94553e+07	4.18997e+07	2.37469e+07	6.98708e+06	4.85606e+07	4.10045e+07	1.75828e+07	1.46135e+08	7.6451e+07	1.43262e+07	5.14898e+07	3.06092e+07	4.1143e+07	1.04267e+08	1.68376e+07	7.52138e+07	1.67457e+07	2.24222e+07	5.59846e+07	3.54782e+07	8.3019e+07	3.47686e+07	6.30207e+06	2.6487e+07	1.81527e+07	3.16245e+07	1.47277e+07	2.29478e+07	1.88212e+07	3.85353e+07	4.02687e+06	4.71327e+07	1.46659e+07	1.25585e+07	3.69904e+06	1.7049e+07	2.04354e+07	1.60361e+07	2.93759e+07	8.79859e+06	7.09564e+06	2.18546e+07	6.00291e+07	4.57852e+07	2.09693e+07
KAD1_HUMAN	VDDNEETIKK	14.95	2	4.99579e+06	1.02898e+07	1.25268e+07	1.46891e+07	5.6967e+06	1.41951e+07	1.29303e+07	1.05172e+07	3.79531e+07	3.2476e+07	5.11516e+06	2.24438e+07	8.54141e+06	9.60526e+06	3.09039e+07	2.10898e+06	4.16817e+07	1.83201e+06	6.03169e+06	2.23938e+07	1.35038e+07	2.33165e+07	1.02179e+07	6.38269e+06	5.21949e+06	7.24763e+06	7.08359e+06	5.98004e+06	7.03885e+06	4.73261e+06	1.06264e+07	1.18917e+06	1.55154e+07	3.04465e+06	3.46723e+06	1.77463e+06	6.80721e+06	1.34138e+06	2.39917e+06	8.23731e+06	113657	589666	6.7519e+06	1.86352e+07	1.53898e+07	5.91323e+06
SERC_HUMAN	ALELNMLSLK	59.99	2	2.81204e+07	3.4383e+07	7.8958e+07	9.07465e+07	2.21033e+07	3.69363e+07	3.70073e+07	6.92001e+07	1.80511e+08	9.31279e+07	4.33932e+07	8.26419e+07	2.805e+07	3.75546e+07	6.58235e+07	9.34458e+06	1.34677e+08	1.23729e+07	2.39609e+07	7.08498e+07	2.18953e+07	3.24298e+07	3.88331e+07	1.60863e+07	1.69459e+07	1.1199e+07	1.85422e+07	2.00158e+07	3.63477e+07	2.48712e+07	3.6008e+07	2.78739e+07	4.92491e+07	16552784	1.90334e+07	9.19744e+06	6.64112e+07	1.68139e+07	1.50375e+07	3.4702e+07	1.26518e+07	9.02664e+06	2.39609e+07	4.11053e+07	5.53443e+07	2.48396e+07
TLN1_HUMAN	DHFGLEGDEESTMLEDSVSPK	53.61	3	3.24119e+07	2.59953e+07	4.62322e+07	2.10595e+07	6.74562e+06	1.84368e+07	2.13342e+07	5.3277e+06	4.65612e+07	1.4254e+07	3.81231e+06	2.68179e+07	1.00754e+07	1.59561e+07	1.63617e+07	6.62582e+06	1.58793e+07	2.94589e+06	1.04366e+07	5.39898e+06	8.33392e+06	6.22032e+06	1.24845e+07	8.67059e+06	1.53175e+07	6.89369e+06	1.16814e+07	4.14609e+06	2.45146e+06	1.41706e+07	1.38524e+07	2.49503e+06	1.0783e+07	6.97599e+06	873640	1.79335e+06	1.23051e+07	3.32919e+06	7.51257e+06	1.08856e+07	2.23954e+06	2.57355e+06	4.24909e+06	4.89522e+06	1.6509e+07	7.05212e+06
NIBA2_HUMAN	FDVSSTSVFK	44.8	2	5.04673e+07	7.54087e+07	7.90135e+07	5.07596e+07	2.27006e+07	3.96153e+07	4.86498e+07	1.06463e+07	9.55761e+07	4.70148e+07	1.45371e+07	4.89085e+07	2.65036e+07	4.07301e+07	4.69962e+07	1.5389e+07	4.14228e+07	1.24944e+07	2.40883e+07	2.23379e+07	2.51013e+07	1.7222e+07	4.99775e+07	3.06896e+07	2.77668e+07	1.49064e+07	3.29304e+07	1.01324e+07	8.74897e+06	2.79849e+07	3.66893e+07	6.11048e+06	3.2722e+07	1.44366e+07	3.53661e+06	1.28604e+06	4.17437e+07	1.71094e+07	2.28501e+07	2.69023e+07	3.60198e+06	6.42729e+06	1.98109e+07	1.99235e+07	3.93722e+07	1.93481e+07
HS90B_HUMAN	NPDDITQEEYGEFYK	47.22	2	2.58484e+08	2.52626e+08	4.2324e+08	3.34638e+08	9.73891e+07	2.40901e+08	2.58298e+08	1.68805e+08	3.45622e+08	401679553	1.00118e+08	4.02737e+08	1.56834e+08	2.21635e+08	3.61929e+08	6.36547e+07	3.39787e+08	1.46448e+08	1.69554e+08	202343415	2.2358e+08	1.2776e+08	2.52122e+08	1.48647e+08	1.5304e+08	1.54505e+08	1.38395e+08	1.13499e+08	1.00318e+08	1.40394e+08	1.81745e+08	4.59276e+07	2.67656e+08	7.84067e+07	8.05474e+07	5.14039e+07	1.74621e+08	1.2742e+08	2.4023e+08	208289695	4.18448e+07	9.81986e+07	1.85524e+08	190960536	2.41312e+08	1.39123e+08
SERA_HUMAN	ILQDGGLQVVEK	39.29	2	2.31213e+07	4.20783e+07	8.20433e+07	8.88803e+07	2.67262e+07	3.98647e+07	5.33231e+07	4.69213e+07	154763549	1.17633e+08	3.40069e+07	8.45295e+07	2.42282e+07	5.27157e+07	1.0871e+08	5.99631e+06	1.13339e+08	1.71086e+07	2.64601e+07	8.17506e+07	4.8266e+07	2.41761e+07	4.8697e+07	3.86598e+07	1.70924e+07	3.20715e+07	1.80868e+07	2.00758e+07	2.92746e+07	2.14141e+07	5.82083e+07	9.55641e+06	4.43276e+07	9.29796e+06	1.18714e+07	7.20987e+06	3.70132e+07	1.36179e+07	2.99508e+07	3.05541e+07	1.0472e+07	1.45229e+07	4.69732e+07	4.22759e+07	5.8493e+07	2.58346e+07
GSTM3_HUMAN	IAAYLQSDQFCK	40.82	2	3.71906e+07	7.21696e+07	1.34445e+08	1.15821e+08	4.11483e+07	6.38684e+07	5.57031e+07	1.14138e+08	1.8799e+08	2.3053e+08	4.64066e+07	8.672e+07	1.03382e+08	3.80892e+07	156820180	2.53233e+07	1.34282e+08	6.03739e+07	9.0508e+07	9.38915e+07	6.87269e+07	100975668	6.90441e+07	5.27304e+07	5.53495e+07	4.63865e+07	3.69578e+07	2.39207e+07	3.5561e+07	6.53847e+07	1.02631e+08	2.57495e+07	59400437	3.12834e+07	4.16139e+07	2.34551e+07	5.38604e+07	5.96338e+07	3.55265e+07	6.38631e+07	1.58072e+07	3.2566e+07	5.58274e+07	1.60715e+08	9.25021e+07	5.1344e+07
CNDP2_HUMAN	MLAAYLYEVSQLKD	68.37	2	9.51245e+07	5.60277e+07	6.96169e+07	1.04704e+07	1.11387e+07	3.16869e+07	3.90261e+07	2.48374e+07	1.31437e+08	4.9543e+07	1.00601e+07	2.53962e+07	1.7455e+07	6.5781e+07	9.24772e+07	9.24772e+06	8.36819e+07	9.94769e+06	2.42678e+07	5.4341e+07	2.32217e+07	4.46652e+07	3.66108e+07	2.20546e+07	2.06066e+07	1.64853e+07	1.526e+07	8.7216e+06	1.41461e+07	1.37821e+07	5.37479e+07	6.46629e+06	3.35041e+07	1.10118e+07	9.08918e+06	6.80575e+06	1.70123e+07	1.91422e+07	1.79916e+07	2.23849e+07	9.74894e+06	5.37656e+06	1.70502e+07	3.93305e+07	4.41766e+07	1.80818e+07
DP13A_HUMAN	QIYLSENPEETAAR	37.34	2	3.42357e+07	4.74582e+07	5.59623e+07	4.93785e+07	1.71179e+07	3.68481e+07	4.33828e+07	2.73366e+07	8.22974e+07	8.04507e+07	1.59491e+07	4.86104e+07	2.61029e+07	3.27881e+07	7.50365e+07	9.85794e+06	2.09607e+07	1.88566e+07	2.49263e+07	3.46985e+07	3.40713e+07	2.14463e+07	3.23313e+07	2.74325e+07	2.82555e+07	2.54025e+07	2.29884e+07	2.01903e+07	1.28384e+07	1.69367e+07	3.33027e+07	4.10752e+06	3.64085e+07	1.46602e+07	1.37711e+07	7.46163e+06	1.22552e+07	1.40817e+07	2.79611e+07	3.40713e+07	6.3125e+06	1.51338e+07	2.26602e+07	3.73085e+07	3.78306e+07	2.06448e+07
DP13A_HUMAN	IYDAQNELSAATHLTSK	45.32	3	1.38972e+07	1.91833e+07	2.52367e+07	2.08884e+07	7.19586e+06	1.85552e+07	1.9421e+07	1.28912e+07	3.50414e+07	3.99462e+07	6.52075e+06	2.02064e+07	1.08726e+07	1.64638e+07	3.16414e+07	3.89729e+06	1.17571e+07	6.24596e+06	1.60558e+07	1.45494e+07	1.63497e+07	1.09855e+07	2.0134e+07	9.03745e+06	9.89004e+06	9.9753e+06	1.53466e+07	4.39936e+06	1.10837e+07	6.09344e+06	1.73615e+07	1.06081e+06	1.33518e+07	6.00478e+06	8.47474e+06	2.96701e+06	1.06114e+07	6.17248e+06	9.3322e+06	1.7305e+07	1.85542e+06	2.28161e+06	1.03242e+07	1.68641e+07	1.73016e+07	9.03776e+06
CSRP1_HUMAN	CSQAVYAAEK	19.42	2	3.6564e+07	4.96344e+07	6.41111e+07	1.00923e+08	5.41842e+07	3.3936e+07	6.41486e+07	3.6139e+07	2.05983e+08	1.42952e+08	3.81113e+07	7.03154e+07	3.56321e+07	7.42927e+07	1.82922e+08	3.10905e+07	8.291e+07	2.0917e+07	3.26902e+07	1.46158e+08	3.36378e+07	6.51435e+07	4.80878e+07	3.97075e+07	2.60994e+07	1.43526e+07	3.29242e+07	4.03693e+07	5.70796e+07	2.24053e+07	5.66265e+07	9.06235e+06	5.08119e+07	1.963e+07	3.25933e+07	1.79511e+07	3.25889e+07	5.11673e+07	2.79525e+07	2.67681e+07	3.68357e+07	1.7269e+07	4.61927e+07	9.40436e+07	7.17602e+07	3.583e+07
UBP14_HUMAN	FEGVELNTDEPPMVFK	61.28	2	2.08166e+07	1.72764e+07	2.64338e+07	1.99669e+07	5.42836e+06	1.65836e+07	1.6301e+07	9.0357e+06	4.01227e+07	2.90427e+07	4.84619e+06	2.09582e+07	9.17777e+06	11380319	2.85364e+07	2.86219e+06	1.81224e+07	1.83735e+06	1.03377e+07	1.31e+07	1.32674e+07	1.21792e+07	1.43556e+07	8.16615e+06	9.39343e+06	7.74132e+06	7.78852e+06	2.17843e+06	4.24828e+06	4.72282e+06	1.29375e+07	2.53638e+06	1.93217e+07	3.33724e+06	2.9266e+06	1.30989e+06	6.37469e+06	1.00447e+07	6.7802e+06	1.52345e+07	3.52822e+06	3.11805e+06	9.04027e+06	1.09237e+07	1.57378e+07	7.22155e+06
CLIC1_HUMAN	YLSNAYAR	24.13	2	1.33087e+08	1.01025e+08	1.73013e+08	5.89817e+07	1.75433e+07	1.00488e+08	9.36763e+07	2.44641e+07	3.10334e+08	1.07984e+08	2.25098e+07	1.22803e+08	8.14076e+07	9.70232e+07	1.56894e+08	5.3595e+07	1.46121e+08	9.03263e+07	8.37836e+07	1.12862e+08	7.34242e+07	1.39034e+08	9.28707e+07	2.0689e+07	7.01731e+07	4.81532e+07	8.16669e+07	3.30902e+07	3.24853e+07	5.84243e+07	108541522	1.28756e+07	8.85323e+07	2.72217e+07	1.99025e+07	2.76458e+06	6.45148e+07	2.96241e+07	8.72367e+07	6.56093e+07	1.14316e+07	2.70797e+07	3.43495e+07	1.19405e+08	1.04054e+08	4.97034e+07
ACLY_HUMAN	AIVWGMQTR	41.4	2	4.03945e+07	4.52568e+07	4.70334e+07	4.74075e+07	1.54285e+07	2.81958e+07	4.02511e+07	2.25928e+07	9.23838e+07	5.49608e+07	1.81406e+07	4.65659e+07	2.23973e+07	2.26463e+07	6.51265e+07	8.73287e+06	5.60991e+07	7.94019e+06	1.44477e+07	3.01209e+07	2.05409e+07	1.70541e+07	3.98735e+07	1.43064e+07	2.06648e+07	2.05713e+07	2.53401e+07	2.57141e+07	1.78596e+07	1.66208e+07	2.42265e+07	1.26956e+07	3.0894e+07	8.33931e+06	1.24363e+07	1.15012e+07	2.22762e+07	2.12314e+07	1.54834e+07	1.88148e+07	6.53339e+06	2.89989e+06	9.90797e+06	2.34753e+07	3.49387e+07	1.72282e+07
FLNB_HUMAN	VDIQTEDLEDGTCK	35.97	2	1.87817e+07	9.62644e+06	1.94548e+07	1.43387e+07	3.87077e+06	8.8557e+06	7.17592e+06	1.5365e+06	3.11681e+07	5.26807e+06	2.71012e+06	5.02864e+06	2.11703e+06	8.07839e+06	9.46822e+06	1.02934e+07	7.6464e+06	5.70755e+06	5.00676e+06	7.59579e+06	2.39047e+06	6.00344e+06	2.45277e+06	9.55912e+06	7.33763e+06	2.04646e+06	3.17067e+06	4.86707e+06	2.34939e+06	3.89664e+06	3.50766e+06	2.36705e+06	1.69709e+06	1.43355e+06	558064	1.89163e+06	4.16949e+06	1.93885e+06	4.21253e+06	3.1302e+06	1.99725e+06	2.44498e+06	3.33265e+06	1.11348e+07	8.45981e+06	3.6687e+06
G6PI_HUMAN	LFDANKDR	18.16	2	5.25773e+07	4.41525e+07	9.11132e+07	1.0219e+08	1.46499e+07	1.30017e+08	122598150	9.2185e+07	2.71468e+08	2.72168e+08	3.54305e+07	2.43385e+08	9.1242e+07	5.6493e+07	1.87538e+08	1.01873e+07	1.25326e+08	2.77722e+07	6.81771e+07	133095791	1.23822e+08	1.50892e+08	6.36654e+07	4.85209e+06	5.75698e+07	5.07051e+07	1.85659e+07	1.31209e+07	5.21093e+07	1.35391e+07	109306202	8.10535e+06	1.51004e+08	2.0914e+07	2.07501e+07	8.75249e+06	3.7415e+07	3.82494e+07	4.33125e+07	7.01823e+07	1.22819e+07	9.1237e+06	7.31902e+07	1.91999e+08	1.09137e+08	4.78594e+07
DDB1_HUMAN	QGQGQLVTCSGAFK	33.61	2	1.76684e+06	5.26681e+06	3.66856e+06	3.08861e+06	3.34487e+06	3.12531e+06	5.24876e+06	4.33482e+06	2.131e+06	4.28072e+06	5.64456e+06	1.94892e+06	2.4857e+06	6.71426e+06	4.93764e+06	560676	861843	404162	3.58025e+06	1.34951e+06	1.90085e+06	448453	5.69333e+06	6.60206e+06	5.22635e+06	5.55005e+06	4.65314e+06	7.01343e+06	7.28318e+06	4.41466e+06	4.48193e+06	8.75391e+06	3.48348e+06	4.59865e+06	7.35061e+06	5.0173e+06	9.45996e+06	7.33581e+06	1.89162e+06	2.89742e+06	4.8444e+06	7.28968e+06	4.53067e+06	2.19613e+06	3.16463e+06	5.47021e+06
EF2_HUMAN	CLYASVLTAQPR	45.94	2	1.06822e+08	1.05885e+08	1.16192e+08	1.41961e+08	4.08078e+07	5.79598e+07	8.14587e+07	4.8098e+07	1.88344e+08	1.17549e+08	3.3441e+07	6.04386e+07	4.63528e+07	8.16288e+07	1.26202e+08	2.46766e+07	8.57688e+07	35280785	6.12345e+07	7.9179e+07	5.71792e+07	5.65709e+07	7.96859e+07	9.9794e+07	4.77887e+07	5.15368e+07	5.34109e+07	4.50713e+07	4.137e+07	4.50162e+07	6.93078e+07	2.60246e+07	4.59099e+07	2.49417e+07	2.80173e+07	1.20877e+07	4.51106e+07	5.90041e+07	5.53543e+07	3.18338e+07	2.32975e+07	2.00736e+07	5.88013e+07	7.58334e+07	7.96833e+07	4.56945e+07
AK1A1_HUMAN	YIVPMLTVDGK	56.25	2	4.67348e+07	6.58344e+07	8.78918e+07	1.13245e+08	2.71282e+07	6.45148e+07	6.84527e+07	4.04826e+07	2.2142e+08	1.11681e+08	2.65763e+07	1.34373e+08	3.10874e+07	6.44754e+07	9.18266e+07	1.82341e+07	1.35905e+08	4.96379e+06	3.17341e+07	5.10244e+07	3.66294e+07	1.67742e+07	6.57275e+07	3.25369e+07	3.13537e+07	2.92409e+07	3.02551e+07	2.31561e+07	2.37477e+07	2.568e+07	4.93292e+07	6.57319e+06	6.35668e+07	2.22933e+07	1.33528e+07	6.40596e+06	4.08629e+07	2.63937e+07	1.68427e+07	4.17643e+07	3.28124e+06	5.54576e+06	2.38947e+07	4.3476e+07	6.76833e+07	2.66454e+07
AHSA1_HUMAN	YYFEGIK	39.95	2	3.01568e+07	5.1685e+07	4.4538e+07	3.49506e+07	1.35967e+07	2.79439e+07	3.69756e+07	2.67526e+07	5.41254e+07	6.88564e+07	1.44802e+07	3.50377e+07	2.26486e+07	2.37111e+07	5.17479e+07	5.30296e+06	4.36865e+07	1.86991e+07	2.3498e+07	2.50204e+07	2.66421e+07	1.75408e+07	2.81314e+07	2.17896e+07	1.9262e+07	2.42301e+07	2.25741e+07	1.28995e+07	1.16792e+07	1.66732e+07	2.70216e+07	4.84281e+06	3.38606e+07	8.38319e+06	1.05462e+07	6.48459e+06	1.81038e+07	1.75408e+07	2.20087e+07	2.56493e+07	5.08021e+06	9.15099e+06	1.85337e+07	2.69731e+07	3.15534e+07	1.72994e+07
KINH_HUMAN	SLTEYLQNVEQK	50.12	2	3.4937e+07	3.86929e+07	5.06693e+07	6.94489e+07	2.94095e+07	2.60985e+07	3.50737e+07	2.08709e+07	7.0441e+07	3.97034e+07	1.65722e+07	4.27323e+07	1.93735e+07	3.26709e+07	4.16636e+07	1.42729e+07	3.4501e+07	9.04989e+06	2.11252e+07	2.65127e+07	1.63747e+07	1.54989e+07	4.21974e+07	3.41575e+07	2.11181e+07	1.88504e+07	2.62205e+07	2.11181e+07	1.3748e+07	2.42465e+07	2.64694e+07	1.27254e+07	2.57077e+07	1.24833e+07	1.19055e+07	8.07874e+06	3.41559e+07	1.40127e+07	1.5897e+07	2.07006e+07	8.58545e+06	6.50212e+06	1.60828e+07	1.90552e+07	3.2517e+07	1.86581e+07
CRKL_HUMAN	TALALEVGDIVK	57.26	2	5.09411e+07	9.15719e+07	1.01747e+08	1.15313e+08	5.02628e+07	5.59835e+07	5.64534e+07	5.5252e+07	1.09208e+08	1.48136e+08	2.20096e+07	8.61454e+07	2.85603e+07	6.02507e+07	1.1485e+08	8.01216e+06	9.14464e+07	2.35615e+07	4.43235e+07	5.12053e+07	5.15553e+07	2.91602e+07	9.61121e+07	7.39358e+07	2.8489e+07	3.06596e+07	3.18806e+07	3.10666e+07	1.16669e+07	1.90811e+07	5.42494e+07	1.28098e+07	6.47018e+07	1.63558e+07	1.18704e+07	4.0156e+06	4.39347e+07	3.96579e+07	3.24262e+07	6.06532e+07	1.00544e+07	2.33048e+07	3.87248e+07	4.12909e+07	6.70461e+07	3.24205e+07
MARE1_HUMAN	FFDANYDGKDYDPVAAR	45.25	3	1.26274e+07	2.16029e+07	2.71322e+07	2.2503e+07	9.64416e+06	1.28796e+07	1.4769e+07	6.50491e+06	3.09899e+07	1.15502e+07	7.49517e+06	1.36304e+07	8.18665e+06	1.44953e+07	3.6148e+07	3.92154e+06	2.55487e+07	8.00406e+06	1.39892e+07	1.7625e+07	1.0684e+07	1.53292e+07	2.60847e+07	1.2666e+07	6.8795e+06	4.35916e+06	1.093e+07	5.25928e+06	1.22159e+07	9.29489e+06	1.18503e+07	3.46941e+06	1.14741e+07	6.04492e+06	9.46413e+06	738099	1.16082e+07	1.01301e+07	1.10949e+07	6.66409e+06	4.0199e+06	4.89534e+06	9.36189e+06	1.55436e+07	1.61454e+07	8.47447e+06
ACLY_HUMAN	VTPDTDWAR	30.68	2	5.36919e+07	6.10664e+07	6.00314e+07	8.92708e+07	2.74281e+07	5.26729e+07	6.67676e+07	5.41639e+07	1.25497e+08	1.4078e+08	3.02507e+07	9.63866e+07	3.67143e+07	3.98412e+07	1.03952e+08	17182172	7.91672e+07	2.39031e+07	3.84363e+07	5.04834e+07	4.76151e+07	3.00223e+07	6.82674e+07	2.85925e+07	4.01072e+07	4.36004e+07	3.54496e+07	4.12069e+07	3.27326e+07	2.90589e+07	4.65631e+07	1.98536e+07	5.43049e+07	2.44422e+07	2.97569e+07	1.38434e+07	3.10353e+07	5.10571e+07	3.19346e+07	4.26432e+07	2.00786e+07	1.75162e+07	2.86838e+07	5.20132e+07	6.05909e+07	3.40226e+07
TRXR1_HUMAN	VMVLDFVTPTPLGTR	70.4	2	4.0109e+07	4.67312e+07	5.76426e+07	5.92229e+07	1.21155e+07	3.25574e+07	4.04928e+07	8.02428e+06	1.32443e+08	6.88554e+07	9.79339e+06	3.37127e+07	1.25967e+07	3.22404e+07	5.84096e+07	5.23383e+06	4.53518e+07	1.138e+06	1.79308e+07	3.84651e+07	2.46916e+07	2.52375e+07	4.36721e+07	1.82109e+07	1.50503e+07	9.63219e+06	1.55771e+07	1.06105e+07	9.70744e+06	9.40402e+06	1.79774e+07	3.30849e+06	3.10538e+07	5.3721e+06	5.50088e+06	2.47577e+06	1.27008e+07	1.1254e+07	1.0834e+07	2.67492e+07	2.49225e+06	1.77628e+06	1.33116e+07	2.53214e+07	3.68116e+07	1.2301e+07
CLIC1_HUMAN	VLDNYLTSPLPEEVDETSAEDEGVSQR	59.71	3	5.88362e+07	1.44013e+07	5.90824e+07	2.0925e+07	1.22596e+06	3.39901e+07	2.06697e+07	1.92999e+06	5.87131e+07	1.99333e+07	3.34053e+06	37418849	1.78572e+07	2.68932e+07	4.44579e+07	2.0254e+07	4.08947e+07	2.48575e+07	2.35545e+07	2.26023e+07	1.47341e+07	2.21513e+07	8.93067e+06	1.78478e+06	1.85863e+07	6.52368e+06	1.41552e+07	856695	2.48638e+06	1.4542e+07	2.12652e+07	1.08001e+06	1.84427e+07	6.90947e+06	1.29243e+06	547743	1.57998e+07	4.89132e+06	1.96455e+07	1.6438e+07	1.91443e+06	6.32464e+06	4.08947e+06	2.35545e+07	2.5985e+07	9.57763e+06
APT_HUMAN	DISPVLKDPASFR	45.99	3	2.54226e+07	2.04273e+07	3.94273e+07	1.30235e+07	8.01034e+06	2.56565e+07	2.05411e+07	8.58166e+06	7.64461e+07	3.04742e+07	1.15704e+07	3.4878e+07	1.52578e+07	2.43492e+07	4.83883e+07	9.84825e+06	4.95436e+07	8.24595e+06	1.62204e+07	2.14972e+07	1.31664e+07	2.15481e+07	2.0021e+07	5.06667e+06	1.22207e+07	1.46291e+07	1.74836e+07	7.51081e+06	1.28451e+07	1.61317e+07	2.31791e+07	7.8686e+06	3.02505e+07	9.93592e+06	1.15071e+07	4.60282e+06	2.17902e+07	8.8398e+06	1.18599e+07	9.85782e+06	3.69032e+06	6.88859e+06	5.97238e+06	2.12087e+07	2.44585e+07	1.254e+07
LASP1_HUMAN	TQDQISNIK	21.94	2	3.44292e+07	3.75993e+07	6.83423e+07	5.44085e+07	3.55351e+07	3.9706e+07	62339456	3.2076e+07	1.5777e+08	1.00712e+08	2.29907e+07	5.59567e+07	2.51045e+07	4.01559e+07	1.2603e+08	2.70314e+07	6.9563e+07	2.02808e+07	3.2652e+07	5.60763e+07	2.71762e+07	4.23868e+07	5.273e+07	5.48508e+07	3.29547e+07	3.1554e+07	2.54349e+07	2.71305e+07	2.0864e+07	2.27471e+07	3.54934e+07	8.95889e+06	3.8135e+07	1.82995e+07	1.47448e+07	5.66939e+06	3.31156e+07	3.1638e+07	2.75818e+07	2.23088e+07	1.88915e+07	1.95507e+07	4.40093e+07	7.50388e+07	5.30892e+07	2.89986e+07
UBA1_HUMAN	LQTSSVLVSGLR	44.65	2	2.09873e+08	376844078	3.44378e+08	3.51335e+08	8.65002e+07	3.09772e+08	2.66874e+08	1.81839e+08	5.65846e+08	3.85815e+08	1.02127e+08	260892054	1.2167e+08	2.38649e+08	4.03825e+08	54138000	3.48213e+08	6.93372e+07	1.77772e+08	1.33482e+08	2.01597e+08	105685782	2.22062e+08	1.41461e+08	1.94799e+08	1.50738e+08	9.75157e+07	62845997	1.26388e+08	1.07758e+08	1.86528e+08	2.51291e+07	1.84865e+08	6.81823e+07	7.79198e+07	3.25825e+07	1.25401e+08	7.08645e+07	9.46896e+07	2.59938e+08	1.02326e+07	1.09962e+08	1.83881e+08	1.71663e+08	2.39936e+08	1.18254e+08
PSA_HUMAN	DAESIHQYLLQR	42.12	2	3.57945e+06	5.80876e+06	1.30828e+07	2.08278e+07	6.63559e+06	7.7471e+06	6.08015e+06	7.11695e+06	2.96194e+07	2.12927e+07	9.65544e+06	1.62227e+07	5.65563e+06	8.36524e+06	2.65554e+07	2.58256e+06	1.40488e+07	3.55397e+06	3.77799e+06	1.53018e+07	7.89771e+06	6.60674e+06	1.43146e+07	6.51e+06	2.93055e+06	2.15604e+06	5.12846e+06	6.39487e+06	9.24169e+06	3.26475e+06	7.95352e+06	3.23605e+06	1.0573e+07	3.12545e+06	2.95148e+06	3.66318e+06	5.00792e+06	4.44246e+06	1.05936e+06	5.96125e+06	3.00341e+06	3.60713e+06	3.67927e+06	2.0124e+07	1.11448e+07	5.42923e+06
PLMN_HUMAN	ATTVTGTPCQDWAAQEPHR	35.33	3	5.4657e+07	1.70869e+07	1.35316e+07	2.9345e+07	1.07191e+07	5.32413e+06	1.52611e+07	1.71731e+07	3.75701e+07	2.22914e+07	9.13544e+06	7.53524e+06	6.84624e+06	1.00243e+07	3.13158e+07	8.68447e+06	2.56036e+07	1.36485e+07	2.01603e+07	2.39303e+07	9.07214e+06	1.65113e+07	1.2701e+06	9.8701e+06	9.02106e+06	2.90796e+06	1.51766e+07	1.98463e+07	2.67978e+06	7.08158e+06	8.8975e+06	7.69246e+06	1.77714e+07	4.21041e+06	6.58007e+06	4.20275e+06	6.08559e+06	8.18509e+06	1.07656e+07	1.5342e+06	2.55028e+06	1.82652e+06	2.70148e+06	1.34066e+07	1.76825e+07	7.76159e+06
FBX2_HUMAN	ELVDGAPLWLLK	71.92	2	4.66602e+07	6.36276e+07	5.74466e+07	3.02988e+07	1.06167e+07	3.03168e+07	3.65206e+07	3.57658e+07	7.70803e+07	6.45298e+07	1.38053e+07	2.7269e+07	1.62784e+07	2.61399e+07	6.13902e+07	3.497e+06	9.26534e+07	1.48406e+07	1.47069e+07	4.05442e+07	2.41995e+07	1.43058e+07	2.58039e+07	1.29679e+07	1.1453e+07	2.93293e+07	1.05076e+07	8.41096e+06	1.35739e+07	1.15466e+07	3.24138e+07	6.42351e+06	3.93702e+07	1.25776e+07	1.0241e+07	2.78749e+06	1.32451e+07	1.0121e+07	1.9119e+07	2.07233e+07	3.09513e+06	1.32095e+07	2.6205e+07	2.51354e+07	3.60129e+07	1.58313e+07
CSN2_HUMAN	AALSSFQK	24.91	2	1.78212e+07	2.52812e+07	31981388	2.06532e+07	8.63428e+06	1.93523e+07	2.41127e+07	1.72916e+07	4.17209e+07	5.71503e+07	9.4839e+06	3.02545e+07	9.35268e+06	2.30938e+07	5.22547e+07	4.49155e+06	3.11106e+07	1.11998e+07	1.25762e+07	2.31821e+07	2.79053e+07	1.90435e+07	1.71391e+07	1.73376e+07	1.119e+07	1.19498e+07	1.07756e+07	1.80975e+07	2.4176e+06	8.19307e+06	2.03251e+07	3.5179e+06	2.36349e+07	6.69761e+06	4.04775e+06	3.00473e+06	5.01019e+06	1.38395e+07	1.39715e+07	1.8195e+07	2.36441e+06	4.73259e+06	2.26259e+07	3.31847e+07	2.32647e+07	1.21482e+07
KAD1_HUMAN	ATEPVIAFYEKR	42.61	3	4.20685e+07	8.81904e+07	1.02432e+08	8.70948e+07	1.53375e+07	4.93075e+07	6.44223e+07	6.15565e+07	1.76929e+08	2.10572e+08	2.62921e+07	1.0298e+08	2.99797e+07	4.59254e+07	1.68551e+08	8.6264e+06	1.67309e+08	1.95194e+07	1.90124e+07	1.00512e+08	4.34328e+07	6.58252e+07	8.20491e+07	5.58722e+07	2.09795e+07	2.57998e+07	3.26469e+07	2.50877e+07	2.80456e+07	2.12701e+07	5.71313e+07	8.29905e+06	7.29685e+07	1.44247e+07	1.73642e+07	5.13805e+06	3.65509e+07	35067324	2.23079e+07	5.72907e+07	3.61236e+06	1.09004e+07	2.57724e+07	6.39662e+07	7.73011e+07	3.04998e+07
2A5E_HUMAN	STLNELVDYITISR	74.91	3	4.93315e+06	4.47778e+06	7.66535e+06	6.50796e+06	3.84216e+06	4.14642e+06	4.93261e+06	6.75437e+06	1.43251e+07	1.88322e+07	3.12075e+06	6.04311e+06	3.1919e+06	2.59202e+06	1.42479e+07	761714	8.75491e+06	3.26244e+06	4.8152e+06	4.6335e+06	3.99753e+06	1.94921e+06	7.53253e+06	2.81759e+06	2.56144e+06	2.94092e+06	3.37731e+06	3.17809e+06	3.53859e+06	2.11697e+06	3.53678e+06	1.40607e+06	5.20994e+06	1.06825e+06	3.79473e+06	1.48943e+06	3.33729e+06	3.39459e+06	2.41999e+06	6.00455e+06	1.12327e+06	2.81644e+06	1.45365e+06	3.03118e+06	6.14434e+06	2.88653e+06
PPM1F_HUMAN	IEALGGFVSHMDCWR	60.3	3	2.73994e+07	1.81336e+07	2.67741e+07	1.0289e+07	778780	1.37656e+07	1.75795e+07	3.42369e+06	4.50215e+07	2.51537e+07	1.47436e+06	18702093	6.03327e+06	1.28265e+07	2.00711e+07	3.56291e+06	1.67842e+07	1.27746e+06	6.90017e+06	8.00513e+06	6.80693e+06	4.60633e+06	1.24949e+07	5.67316e+06	6.70774e+06	4.58173e+06	3.30839e+06	358694	881102	5.8257e+06	1.5843e+07	1.3358e+06	7.17258e+06	1.30901e+06	436572	225107	1.15201e+07	3.05845e+06	6.62976e+06	7.8606e+06	814034	485809	4.55971e+06	6.09826e+06	1.33854e+07	4.50882e+06
CSN6_HUMAN	FNVLYDR	38.34	2	2.88873e+07	3.23209e+07	4.20246e+07	3.05294e+07	1.22416e+07	2.51175e+07	3.50878e+07	2.22419e+07	6.27757e+07	5.47926e+07	1.52083e+07	3.91882e+07	1.6631e+07	2.65775e+07	4.30986e+07	7.32677e+06	4.62421e+07	3.16982e+07	2.12937e+07	3.61732e+07	3.53155e+07	2.00631e+07	3.08032e+07	2.37368e+07	1.53767e+07	2.09003e+07	1.3212e+07	1.47049e+07	1.14205e+07	1.02645e+07	2.3525e+07	6.42224e+06	2.52931e+07	7.99423e+06	1.3212e+07	5.03848e+06	1.24986e+07	4.40046e+06	2.80436e+07	3.16982e+07	1.01994e+07	1.2008e+07	4.58692e+07	5.22088e+07	3.11147e+07	1.84775e+07
LGUL_HUMAN	DFLLQQTMLR	59.89	2	1.91417e+07	1.48775e+07	2.60593e+07	2.51117e+07	1.39299e+07	1.79627e+07	11890866	1.40408e+07	4.97496e+07	3.77482e+07	1.32518e+07	2.44484e+07	1.01351e+07	1.88294e+07	9.8666e+07	4.13493e+06	6.53158e+07	2.78767e+06	8.18474e+06	2.36304e+07	1.16045e+07	2.07455e+07	1.88006e+07	1.14661e+07	6.03628e+06	7.52403e+06	1.01394e+07	1.04237e+07	1.61094e+07	8.44832e+06	1.67964e+07	4.78324e+06	2.11697e+07	6.93647e+06	7.97888e+06	5.57195e+06	8.13429e+06	8.89786e+06	4.05185e+06	1.16207e+07	5.14585e+06	2.52835e+06	7.0016e+06	2.64181e+07	2.39586e+07	9.86583e+06
EF1B_HUMAN	LVPVGYGIK	38.27	2	2.66222e+08	3.06421e+08	2.31332e+08	3.26899e+08	3.55721e+07	1.21592e+08	2.95507e+08	8.73163e+07	605256460	437712457	6.18728e+07	2.33608e+08	5.77389e+07	2.25516e+08	4.96651e+08	5.99941e+07	311676733	9.15791e+07	115051041	1.62861e+08	2.36643e+08	9.889e+07	1.81234e+08	1.96443e+08	6.24977e+07	1.51693e+08	4.58114e+07	9.25329e+07	5.69609e+07	7.80767e+07	153327817	4.73736e+07	1.17521e+08	3.64981e+07	3.48895e+07	3.89852e+07	8.57304e+07	140831709	7.67648e+07	1.11203e+08	4.75211e+07	5.32929e+07	1.77579e+08	2.251e+08	2.19441e+08	9.66968e+07
SPSY_HUMAN	NGSFANLR	26.8	2	1.40311e+07	1.63547e+07	2.67216e+07	2.97602e+07	6.68487e+06	2.31097e+07	1.68513e+07	1.15075e+07	2.57385e+07	4.06131e+07	5.95306e+06	1.40311e+07	9.93918e+06	1.36425e+07	3.33821e+07	3.60497e+06	1.3867e+07	7.52228e+06	1.33046e+07	1.67582e+07	2.05633e+07	1.40955e+07	3.04055e+07	9.38384e+06	1.40311e+07	8.5527e+06	8.78506e+06	9.02636e+06	5.22814e+06	6.36482e+06	1.75278e+07	2.86972e+06	1.16801e+07	4.73716e+06	6.2827e+06	1.80527e+06	8.38364e+06	8.54166e+06	1.17404e+07	1.79269e+07	3.13721e+06	4.30598e+06	1.82784e+07	1.72239e+07	1.77583e+07	9.32442e+06
MK03_HUMAN	GQPFDVGPR	32.18	2	8.27987e+07	1.03699e+08	1.5997e+08	7.26699e+07	3.67369e+07	1.10944e+08	1.2023e+08	8.52009e+07	2.53219e+08	2.42001e+08	6.61589e+07	2.78139e+08	8.23371e+07	1.03187e+08	1.46435e+08	3.66466e+07	1.88802e+08	3.62994e+07	7.30554e+07	9.61135e+07	1.23281e+08	8.17307e+07	1.36979e+08	2.78943e+07	8.27987e+07	7.36346e+07	5.59494e+07	2.41965e+07	4.64637e+07	4.99224e+07	9.93876e+07	2.86386e+07	1.48311e+08	4.59153e+07	4.52579e+07	2.20261e+07	1.06222e+08	7.39686e+07	4.70294e+07	1.18258e+08	1.80355e+07	4.72577e+07	7.03158e+07	1.06615e+08	1.18115e+08	6.3719e+07
FGF1_HUMAN	NWFVGLK	51.01	2	5.58882e+06	2.66902e+06	6.91438e+06	2.68693e+06	1.03178e+06	2.70379e+06	3.76512e+06	1.06338e+06	9.74462e+06	3.49752e+06	1.36418e+06	3.4751e+06	1.09593e+06	5.32092e+06	8.37262e+06	1.36935e+06	1.10451e+07	511655	1.03883e+06	3.72248e+06	1.52243e+06	2.42394e+06	1.83288e+06	1.36675e+06	1.37571e+06	1.37571e+06	1.51185e+06	811454	1.29152e+06	1.78276e+06	3.12967e+06	956366	2.89391e+06	539443	1.32197e+06	1.18763e+06	704239	1.1463e+06	1.21197e+06	1.60601e+06	475236	692555	1.98811e+06	2.46573e+06	3.59829e+06	1.42071e+06
SERC_HUMAN	SQTIYEIIDNSQGFYVCPVEPQNR	70.42	3	9.43088e+06	9.38325e+06	1.6766e+07	1.01453e+07	4.282e+06	6.4616e+06	6.78356e+06	4.51355e+06	3.27699e+07	1.54295e+07	8.078e+06	9.43088e+06	3.86246e+06	1.57298e+07	2.46356e+07	1.27805e+06	3.17485e+07	5.62127e+06	4.92033e+06	2.33166e+07	6.37718e+06	1.13525e+07	2.14405e+06	4.8107e+06	4.56302e+06	2.79592e+06	4.15816e+06	4.48681e+06	6.09673e+06	3.12635e+06	1.22043e+07	3.44702e+06	4.6378e+06	2.01575e+06	4.95359e+06	3.21031e+06	4.73629e+06	1.91041e+06	4.12318e+06	4.90658e+06	885796	740798	6.6658e+06	1.35103e+07	1.14983e+07	4.66598e+06
CRYM_HUMAN	FADTVQGEVR	28.47	2	31755192	1.53828e+07	4.26401e+07	6.49497e+07	1.5023e+07	2.83922e+07	3.80111e+07	5.50799e+07	1.02552e+08	1.35643e+08	3.61881e+07	7.87133e+07	3.48343e+07	2.4472e+07	1.16214e+08	2.38016e+07	5.75759e+07	3.23109e+07	2.94925e+07	4.03635e+07	5.14358e+07	8.90816e+07	4.68056e+07	2.16799e+07	3.06757e+07	2.02406e+07	2.3569e+07	1.24142e+07	4.74079e+07	1.1756e+07	3.71818e+07	9.54101e+06	6.65165e+07	1.90451e+07	2.37489e+07	1.22343e+07	1.66499e+07	1.29848e+07	1.41927e+07	1.75143e+07	1.92758e+07	5.36503e+06	6.0193e+07	1.15756e+08	5.17704e+07	2.84734e+07
CAH1_HUMAN	YSSLAEAASK	23.72	2	1.16984e+08	2.15585e+07	4.67937e+07	1.23168e+07	7.10261e+06	4.77439e+07	9.41654e+07	8.30728e+06	1.03949e+08	4.81964e+07	1.21172e+07	6.18345e+07	1.52725e+07	1.73041e+07	1.38619e+08	4.10276e+07	7.61264e+07	2.34409e+07	3.73848e+07	3.23349e+07	2.55513e+07	7.51465e+07	9.49695e+06	1.62775e+06	4.24486e+06	1.6712e+07	1.05286e+07	1.29685e+07	1.82161e+07	2.1523e+07	1.5208e+07	9.42709e+06	3.4614e+07	1.33275e+07	9.39216e+06	5.73223e+06	1.08849e+07	2.33655e+06	1.08537e+07	1.07783e+07	3.4596e+06	2.3667e+08	4.61281e+06	6.09765e+07	4.66424e+07	2.44807e+07
NP1L4_HUMAN	LDNVPHTPSSYIETLPK	47.91	3	2.89402e+07	4.67117e+07	5.38765e+07	5.80911e+07	2.09325e+07	2.6244e+07	3.0768e+07	2.23441e+07	6.51857e+07	6.08015e+07	1.77479e+07	5.54219e+07	1.56037e+07	3.07493e+07	5.13738e+07	8.7748e+06	4.4031e+07	1.53903e+07	1.95465e+07	2.59042e+07	2.02872e+07	3.02867e+07	4.52655e+07	3.55431e+07	2.03003e+07	1.74906e+07	1.48916e+07	2.311e+07	1.73501e+07	1.89672e+07	2.75311e+07	1.05633e+07	2.78457e+07	1.09422e+07	1.2714e+07	1.0115e+07	2.87993e+07	2.15217e+07	1.56372e+07	2.1604e+07	4.75288e+06	8.23009e+06	2.54721e+07	3.36199e+07	3.45338e+07	1.9381e+07
GSTO1_HUMAN	GSAPPGPVPEGSIR	31.59	2	32300100	6.42014e+07	6.02138e+07	8.45385e+07	4.22693e+07	1.56097e+08	4.96723e+07	6.17999e+07	1.32391e+08	1.71208e+08	4.24194e+07	114844800	4.60741e+07	5.05307e+07	1.94817e+08	2.54683e+07	1.29028e+08	4.47025e+07	1.63571e+07	7.99946e+07	5.05443e+07	1.19376e+08	2.14369e+07	3.66467e+07	34692700	2.06162e+07	4.22693e+07	2.51622e+07	4.98458e+07	2.90131e+07	5.30294e+07	2.225e+07	9.33875e+07	2.61015e+07	30386020	16389310	3.09475e+07	3.53048e+07	3.0987e+07	1.95065e+07	1.44013e+07	4.24166e+07	4.24166e+07	1.02359e+08	7.78384e+07	3.80061e+07
NHLC2_HUMAN	MVSVLPIFR	64.78	2	1.67533e+07	1.87662e+07	2.37662e+07	1.62338e+07	6.62338e+06	8.0408e+06	9.77036e+06	1.49903e+06	6.01948e+07	1.06169e+07	2.25111e+06	9.35065e+06	4.68034e+06	7.13023e+06	1.70408e+07	4.85439e+06	3.20409e+07	573920	3.55619e+06	9.45383e+06	3.87308e+06	1.38727e+07	1.3679e+07	6.75325e+06	4.81169e+06	3.37663e+06	5.75974e+06	1.65584e+06	2.27273e+06	7.71369e+06	5.96395e+06	809840	5.71874e+06	1.81066e+06	2.03247e+06	172078	1.01348e+07	2.83439e+06	3.80266e+06	4.82374e+06	1.48761e+06	484135	1.8133e+06	1.00172e+07	1.28096e+07	4.01186e+06
1433Z_HUMAN	SVTEQGAELSNEERNLLSVAYK	59.33	3	3.33212e+07	4.0339e+07	7.87495e+07	6.64281e+07	3.23569e+07	1.99313e+07	4.57376e+07	4.79201e+07	7.82138e+07	1.00205e+08	1.68991e+07	5.57139e+07	2.00454e+07	5.15596e+07	9.16841e+07	5.78896e+06	3.65241e+07	1.09182e+07	2.07966e+07	7.3698e+07	4.03584e+07	4.95869e+07	4.16582e+07	3.7339e+07	2.08927e+07	1.9982e+07	2.79105e+07	2.40534e+07	1.17321e+07	2.02174e+07	4.52897e+07	8.80302e+06	3.26274e+07	6.93837e+06	1.5857e+07	4.18926e+06	1.69483e+07	4.75723e+07	2.68406e+07	3.27547e+07	4.17232e+06	5.24465e+06	2.50859e+07	2.20314e+07	4.60189e+07	2.17372e+07
FERM2_HUMAN	SKEESSGTPAHQMNLR	20.07	3	2.65839e+07	3.67991e+07	4.49219e+07	3.34761e+07	1.79688e+07	2.47565e+07	2.81283e+07	8.58181e+06	1.39073e+08	2.29129e+07	1.19519e+07	3.72298e+07	1.32268e+07	3.05796e+07	6.12957e+07	1.67915e+07	3.7046e+07	5.33898e+06	1.22034e+07	2.44068e+07	1.20633e+07	3.37772e+07	3.95365e+07	2.27686e+07	1.5815e+07	6.70752e+06	1.90764e+07	1.29843e+07	1.03997e+07	1.87562e+07	3.06772e+07	8.13344e+06	2.15906e+07	9.39531e+06	8.12287e+06	2.01226e+06	2.5665e+07	1.43203e+07	1.13162e+07	1.23435e+07	7.0045e+06	5.47907e+06	8.52992e+06	2.53718e+07	3.12457e+07	1.41176e+07
FLNB_HUMAN	GDYVLAVK	33.04	2	7.62594e+06	4.25187e+06	1.1e+07	1.54988e+07	5.22569e+06	4.88772e+06	6.25519e+06	989239	2.78429e+07	3.21036e+06	2.87363e+06	4.00499e+06	2.11071e+06	3.8865e+06	9.69401e+06	6.47453e+06	1.15133e+07	4.22153e+06	2.51199e+06	6.34538e+06	1.36938e+06	1.09899e+07	3.76798e+06	5.62344e+06	3.0586e+06	1.7419e+06	3.97756e+06	3.42893e+06	2.22195e+06	2.27792e+06	4.5194e+06	1.62126e+06	2.94262e+06	2.33567e+06	1.70075e+06	578803	3.09497e+06	1.33449e+06	2.11949e+06	2.45093e+06	1.41735e+06	2.37243e+06	2.43349e+06	9.2455e+06	6.80659e+06	2.88083e+06
UBA1_HUMAN	ATLPSPDKLPGFK	45.61	3	3.13623e+08	4.78161e+08	6.00883e+08	561793717	1.02723e+08	3.62084e+08	3.94172e+08	2.38749e+08	7.53604e+08	6.39566e+08	7.34559e+07	4.50889e+08	1.60141e+08	2.88943e+08	5.22394e+08	58554055	4.27492e+08	1.09582e+08	2.40841e+08	2.48517e+08	2.80579e+08	1.39989e+08	3.76313e+08	155447776	2.38171e+08	1.7272e+08	1.65447e+08	5.67248e+07	8.96325e+07	1.4573e+08	2.51079e+08	3.11481e+07	3.28037e+08	5.99163e+07	4.61798e+07	3.91801e+07	2.37278e+08	182436712	174007293	358250309	1.58503e+07	1.2042e+08	1.72502e+08	289610754	3.40133e+08	1.5856e+08
SERC_HUMAN	GVGISVLEMSHR	43.84	3	1.48057e+07	1.15155e+07	2.71921e+07	2.16763e+07	5.9513e+06	1.62681e+07	1.4483e+07	5.52405e+06	6.78351e+07	4.24396e+07	9.74881e+06	2.41923e+07	1.00467e+07	1.99127e+07	5.93666e+07	1.79066e+06	5.30014e+07	1.30973e+06	5.92842e+06	2.86675e+07	9.3276e+06	1.16313e+07	1.52077e+07	4.63524e+06	7.30606e+06	3.84173e+06	6.9577e+06	5.81582e+06	1.5483e+07	2.48906e+06	2.07754e+07	1.39267e+06	1.34091e+07	2.35058e+06	7.05446e+06	6.73513e+06	2.48166e+06	7.47497e+06	4.44632e+06	9.63369e+06	1.3492e+06	608952	6.62115e+06	1.62709e+07	2.07749e+07	7.00633e+06
G6PI_HUMAN	KIEPELDGSAQVTSHDASTNGLINFIK	56.54	3	1.38332e+07	4.01402e+07	4.74965e+07	5.42932e+07	1.19141e+07	2.98573e+07	2.40165e+07	3.37644e+07	7.79615e+07	1.22935e+08	1.04487e+07	7.99605e+07	1.9771e+07	2.17338e+07	9.59026e+07	1.03376e+06	4.32492e+07	1.18396e+07	3.30115e+07	5.20244e+07	5.36959e+07	2.06844e+07	4.49207e+07	1.91905e+07	5.09348e+06	9.03554e+06	9.03554e+06	1.2074e+07	1.15943e+07	3.66767e+06	2.85062e+07	2.19515e+06	4.92943e+07	7.04549e+06	8.07601e+06	1.71115e+06	8.2825e+06	2.22862e+07	1.69933e+07	3.20365e+07	9.15825e+06	6.10086e+06	2.04755e+07	3.21061e+07	4.10647e+07	1.49504e+07
DP13A_HUMAN	YEVTEDVYTSR	34.52	2	1.49491e+07	2.36642e+07	1.78117e+07	1.52672e+07	5.12724e+06	1.63312e+07	1.3656e+07	5.8734e+06	1.75573e+07	2.90244e+07	4.05463e+06	1.61578e+07	8.88995e+06	1.85623e+07	2.56439e+07	2.98285e+06	1.54837e+07	7.66118e+06	1.08063e+07	1.46369e+07	1.31651e+07	8.02408e+06	1.49393e+07	9.86007e+06	7.31554e+06	7.44276e+06	8.14251e+06	3.91858e+06	4.64377e+06	5.41181e+06	1.70461e+07	2.44842e+06	1.7844e+07	2.87729e+06	4.94276e+06	1.24682e+06	8.13308e+06	3.95156e+06	9.89905e+06	1.1895e+07	2.37295e+06	5.90717e+06	9.47567e+06	1.2641e+07	1.39248e+07	7.49599e+06
PLCD1_HUMAN	ALAQGPWWAR	49.47	2	2.15622e+07	3.44817e+07	5.00743e+07	5.21236e+07	2.44134e+07	2.1673e+07	2.50059e+07	2.1853e+07	105138139	5.03664e+07	1.82336e+07	3.30561e+07	1.63706e+07	2.17692e+07	6.2846e+07	7.69229e+06	6.57821e+07	1.22736e+07	1.14426e+07	3.25708e+07	1.2966e+07	2.04271e+07	3.02944e+07	2.75319e+07	1.34541e+07	1.41669e+07	1.88892e+07	2.05821e+07	1.79982e+07	2.22864e+07	2.83206e+07	1.0012e+07	2.11773e+07	1.22452e+07	9.62281e+06	1.04247e+07	2.37692e+07	1.90422e+07	1.01962e+07	1.59262e+07	6.4051e+06	5.81653e+06	1.12868e+07	2.25044e+07	3.27137e+07	1.62694e+07
UBP14_HUMAN	LPAYLTIQMVR	59.87	2	6.36635e+07	3.32309e+07	5.19452e+07	2.22123e+07	1.02841e+07	3.38902e+07	4.22626e+07	1.7332e+07	8.64004e+07	4.34045e+07	8.67594e+06	3.60293e+07	1.31696e+07	3.03955e+07	5.15649e+07	7.98095e+06	5.36629e+07	5.32094e+06	1.60233e+07	2.55919e+07	2.05582e+07	1.38465e+07	3.00815e+07	4.98464e+06	2.606e+07	2.37863e+07	1.44467e+07	1.28901e+07	1.11586e+07	1.38468e+07	2.57665e+07	5.32071e+06	4.06919e+07	8.32334e+06	1.01792e+07	3.74285e+06	1.11507e+07	8.05699e+06	1.54186e+07	2.23721e+07	1.24785e+06	2.11628e+06	1.39977e+07	20255854	3.11968e+07	1.40864e+07
SETD7_HUMAN	SGPEAPEWYQVELK	53.86	2	1.47519e+07	1.44357e+07	1.84398e+07	8.94594e+06	3.47722e+06	7.31408e+06	7.8203e+06	3.23633e+06	3.02413e+07	1.35849e+07	2.06426e+06	1.28552e+07	3.48253e+06	8.77984e+06	2.1491e+07	3.15812e+06	1.49978e+07	4.21158e+06	3.48742e+06	6.42219e+06	2.07721e+06	5.81237e+06	6.61276e+06	7.51291e+06	4.0673e+06	3.40346e+06	4.4677e+06	3.35078e+06	2.63426e+06	2.37206e+06	7.24373e+06	550192	5.72075e+06	2.16445e+06	2.23385e+06	637491	3.16467e+06	5.31689e+06	3.37308e+06	4.63084e+06	1.19773e+06	6.28879e+06	5.45028e+06	7.64183e+06	9.46521e+06	3.97253e+06
COR1A_HUMAN	VSQTTWDSGFCAVNPK	46.12	2	2.23675e+07	1.63234e+07	3.33086e+07	3.67497e+07	6.04407e+06	2.18567e+07	1.91398e+07	2.52479e+07	4.89702e+07	7.95351e+07	1.12208e+07	4.27938e+07	1.71352e+07	1.47237e+07	4.37379e+07	4.07499e+06	2.94589e+07	1.31968e+07	1.67e+07	4.01278e+07	2.1099e+07	1.36347e+07	7.06616e+06	6.26466e+06	1.46028e+07	1.37205e+07	1.4294e+07	6.04407e+06	1.30146e+07	9.14712e+06	2.97677e+07	8.42018e+06	3.31877e+07	4.89809e+06	4.14261e+06	3.59997e+06	9.13733e+06	6.94673e+06	1.7118e+07	1.3356e+07	3.09518e+06	4.77712e+06	1.62223e+07	2.08999e+07	2.54136e+07	1.20313e+07
VWF_HUMAN	GLYLETEAGYYK	45.69	2	1.45782e+07	8.21419e+06	8.35774e+06	4.13102e+06	1.38126e+07	9.07665e+06	4.5983e+06	2.46701e+07	4.22672e+06	1.26806e+07	1.25298e+07	3.95557e+06	1.00458e+07	6.83047e+06	1.23282e+07	1082879	4.13635e+06	1.46691e+06	5.85058e+06	3.41995e+06	1.58631e+06	1.81658e+06	1.97862e+07	2.07349e+07	2.87098e+07	8.88409e+06	1.36691e+07	1.29513e+07	1.62689e+07	2.8824e+07	1.9404e+07	2.7872e+07	7.3789e+06	9.5644e+06	1.08459e+07	6.15666e+06	2.48229e+07	2.55004e+07	4.81863e+06	8.61383e+06	1.11298e+07	1.27928e+07	1.54367e+07	5.30476e+06	8.22529e+06	1.5223e+07
UBA1_HUMAN	NEEDAAELVALAQAVNAR	70.73	3	1.56946e+08	2.34192e+08	2.8569e+08	2.34192e+08	5.7138e+07	183086829	2.05211e+08	1.02923e+08	3.65389e+08	3.13284e+08	4.55123e+07	2.13348e+08	1.00047e+08	1.4937e+08	2.49301e+08	2.04595e+07	2.11223e+08	7.91201e+07	1.46584e+08	1.06671e+08	1.43405e+08	9.07762e+07	2.09456e+08	9.62518e+07	1.02015e+08	8.1293e+07	8.77915e+07	4.72063e+07	5.05169e+07	8.8479e+07	1.27843e+08	1.76463e+07	1.71837e+08	5.22824e+07	4.0953e+07	1.52041e+07	1.13079e+08	5.2629e+07	105964467	1.69543e+08	1.40403e+07	5.05097e+07	1.03139e+08	1.44112e+08	1.6971e+08	8.24922e+07
PA2G4_HUMAN	SEMEVQDAELK	31.62	2	1.09323e+07	8.88498e+06	1.15286e+07	6201600	4.14434e+06	8.59186e+06	8.18415e+06	4.36393e+06	18088000	1.05354e+07	3.76586e+06	1.02366e+07	4.27478e+06	1.01868e+07	1.39997e+07	4421870	2.68348e+07	3.42725e+06	6.71927e+06	4.84928e+06	9.04354e+06	7.26864e+06	6.42345e+06	2.31566e+06	5.40652e+06	5.39658e+06	5.65498e+06	4.77046e+06	5.18788e+06	6.10653e+06	7.48863e+06	2.33769e+06	9.79743e+06	3.8352e+06	4.96923e+06	3.27969e+06	8.9348e+06	946614	3.73574e+06	4.94437e+06	423018	904354	2.64967e+06	9.88873e+06	8.82205e+06	4.71304e+06
CAPG_HUMAN	EVQGNESDLFMSYFPR	67.92	2	1.49653e+07	1.94619e+07	2.39585e+07	2.10076e+07	7.72855e+06	1.48239e+07	9.6811e+06	4.87969e+06	8.22036e+07	3.0699e+07	5.10859e+06	1.67218e+07	4.34525e+06	1.84672e+07	5.62296e+07	968905	42258549	717854	7.80158e+06	2.13731e+07	5.49903e+06	1.17836e+07	1.07272e+07	3.99777e+06	4.50363e+06	3.11952e+06	1.12415e+07	6.92056e+06	3.24599e+06	6.08739e+06	1.1035e+07	1.72936e+06	7.35022e+06	3.8733e+06	3.96966e+06	1.03281e+06	6.06187e+06	5.14687e+06	2.92559e+06	6.17625e+06	2.47456e+06	3.57572e+06	3.25066e+06	9.15602e+06	1.8757e+07	5.08925e+06
FKBP3_HUMAN	GWDEALLTMSK	57.19	2	1.4495e+07	1.21285e+07	1.99677e+07	4.42247e+07	1.19806e+07	8.90565e+06	1.39685e+07	5.2138e+06	3.7125e+07	2.47316e+07	1.32158e+07	1.4569e+07	5.03219e+06	1.19377e+07	4.30959e+07	2.47764e+06	3.2922e+07	2.19691e+06	3.89366e+06	1.214e+07	4.68505e+06	1.09212e+07	6.58439e+06	8.35683e+06	5.23596e+06	2.68454e+06	6.54495e+06	8.35683e+06	1.01317e+07	8.18657e+06	6.619e+06	4.01111e+06	1.04039e+07	4.33158e+06	4.0453e+06	3.00994e+06	5.71358e+06	6.14121e+06	2.62426e+06	4.84333e+06	1.33904e+06	823049	6.74267e+06	1.48782e+07	1.54962e+07	5.9535e+06
NCDN_HUMAN	EAEPDLLAVLR	63.93	2	98016400	61530800	95852000	6.79209e+07	15150800	7.39635e+07	6.81321e+07	4.02893e+07	1.33987e+08	1.77921e+08	2.1354e+07	7.47233e+07	3.1232e+07	4.36833e+07	1.64719e+08	7.11849e+06	7.504e+07	3.33e+07	5.01801e+07	7.10502e+07	9.46824e+07	2.65479e+07	6.50654e+07	1.75213e+07	4.53493e+07	22571600	2.29839e+07	14841600	1.95827e+07	1.86686e+07	5.35662e+07	2.12933e+07	8.5088e+07	1.80099e+07	1.69029e+07	9.32753e+06	2.50344e+07	2.57806e+07	3.94382e+07	6.67534e+07	1.06499e+07	1.62663e+07	3.77502e+07	8.36335e+07	6.91939e+07	3.1953e+07
SERA_HUMAN	TLGILGLGR	52.06	2	1.43442e+08	2.3046e+08	4.14012e+08	4.23529e+08	1.5228e+08	1.69286e+08	2.4139e+08	2.34654e+08	713813195	681168164	1.33111e+08	4.11292e+08	1.30093e+08	211835019	5.05614e+08	2.90292e+07	7.17451e+08	8.50991e+07	1.20186e+08	3.45109e+08	192454831	1.26732e+08	3.37778e+08	1.62477e+08	9.9254e+07	1.22368e+08	1.37324e+08	135284596	135284596	1.31768e+08	2.57492e+08	5.94772e+07	2.16189e+08	6.97535e+07	7.81795e+07	3.07959e+07	1.92657e+08	1.02643e+08	1.27518e+08	1.5344e+08	7.14832e+07	4.08476e+07	1.60248e+08	1.85909e+08	2.9347e+08	1.27162e+08
AKA12_HUMAN	LVQNIIQTAVDQFVR	83.36	3	2.37163e+07	3.79601e+07	4.98182e+07	7.78848e+07	2.31549e+07	2.62322e+07	4.22076e+07	3.82001e+07	1.44543e+08	1.38777e+08	1.9283e+07	6.88333e+07	2.0198e+07	3.88264e+07	8.23361e+07	6.71531e+06	6.17586e+07	8.0087e+06	2.17948e+07	6.4209e+07	2.19542e+07	1.62565e+07	5.81726e+07	2.71544e+07	1.0946e+07	1.78223e+07	1.684e+07	1.98571e+07	1.69803e+07	1.74503e+07	3.32256e+07	6.76533e+06	4.21893e+07	1.40291e+07	1.35421e+07	4.07667e+06	3.21791e+07	2.86082e+07	1.79299e+07	2.303e+07	1.00009e+07	9.04465e+06	2.21136e+07	2.83293e+07	4.74278e+07	1.96245e+07
CBR3_HUMAN	EGWPNSPYGVSK	38.13	2	1.2013e+07	8.33553e+06	1.17678e+07	6.81552e+06	1.4628e+06	9.55186e+06	1.029e+07	3.0801e+06	3.55486e+07	1.33139e+07	3.63671e+06	2.32904e+07	3.43482e+06	9.86148e+06	1.26086e+07	3.55013e+06	1.8365e+07	5.69174e+06	2.14492e+06	4.34591e+06	4.34591e+06	7.99086e+06	2.43651e+06	145463	2.75399e+06	4.31486e+06	2.34539e+06	3.29335e+06	4.64992e+06	3.23162e+06	1.07438e+07	1.47079e+06	8.5731e+06	2.87594e+06	630068	1.42194e+06	3.16272e+06	3.92534e+06	3.61692e+06	4.96275e+06	599735	4.1216e+06	2.40006e+06	8.3834e+06	9.29922e+06	3.69632e+06
PEA15_HUMAN	DNLSYIEHIFEISR	75.98	3	1.04437e+07	7.17373e+06	1.10199e+07	3.93259e+06	2.29041e+06	7.98773e+06	6.3946e+06	2.87597e+06	1.45491e+07	1.01261e+07	2.26425e+06	1.35408e+07	4.24194e+06	6.9044e+06	1.1008e+07	1.57456e+06	1.08915e+07	623994	4.94657e+06	5.89419e+06	3.56811e+06	296681	3.52273e+06	2.96745e+06	4.12706e+06	2.46327e+06	2.52089e+06	1.91588e+06	2.18957e+06	2.01068e+06	4.45066e+06	542208	9.19614e+06	1.5174e+06	1.18842e+06	1.10919e+06	2.73807e+06	230311	879264	1.00406e+06	62683	771484	3.41495e+06	3.29582e+06	6.35094e+06	2.31407e+06
NSF1C_HUMAN	EANLLNAVIVQR	55.76	2	6.67495e+07	5.45439e+07	7.93366e+07	8.44858e+07	3.14676e+07	3.81684e+07	3.92679e+07	3.10322e+07	9.00165e+07	7.48934e+07	1.64026e+07	4.59618e+07	2.46686e+07	4.11003e+07	7.51904e+07	8.87586e+06	5.80071e+07	1.32568e+07	2.6174e+07	3.15502e+07	2.82962e+07	1.65533e+07	5.29138e+07	3.08955e+07	4.1194e+07	3.05141e+07	2.36484e+07	2.21227e+07	2.55555e+07	1.96692e+07	3.22092e+07	8.05872e+06	4.20641e+07	1.64333e+07	1.51045e+07	9.09701e+06	1.84301e+07	2.40517e+07	2.07977e+07	3.16917e+07	8.29785e+06	9.81877e+06	2.43347e+07	2.73058e+07	4.47353e+07	2.29188e+07
CSN8_HUMAN	GILEQGWQADSTTR	42.52	2	2.30224e+07	3.39855e+07	4.43319e+07	3.85763e+07	1.7952e+07	2.86955e+07	3.12916e+07	2.56427e+07	6.05024e+07	6.63112e+07	1.76007e+07	3.2067e+07	1.58802e+07	3.55138e+07	6.88325e+07	8.23168e+06	5.16992e+07	1.16606e+07	2.84157e+07	3.16233e+07	3.3812e+07	1.29437e+07	2.41137e+07	2.99429e+07	2.42558e+07	1.87742e+07	1.13742e+07	1.15797e+07	2.14465e+07	1.00206e+07	2.93777e+07	3.79484e+06	2.39504e+07	8.45263e+06	9.45564e+06	1.12371e+07	9.25084e+06	1.5472e+07	1.93589e+07	2.64156e+07	6.18881e+06	8.79264e+06	3.67932e+07	4.2265e+07	3.22916e+07	1.80095e+07
ANXA5_HUMAN	QVYEEEYGSSLEDDVVGDTSGYYQR	57.15	3	1.10889e+08	7.30384e+07	1.41322e+08	1.17927e+08	4.33665e+07	9.58882e+07	6.61893e+07	3.99952e+07	1.55967e+08	8.27327e+07	8.89579e+07	8.08367e+07	3.71888e+07	7.71984e+07	7.91528e+07	4.23126e+07	1.31907e+08	9.63573e+07	5.5195e+07	5.50897e+07	4.23317e+07	7.57762e+07	5.35578e+07	2.03518e+07	4.20351e+07	2.49167e+07	5.24963e+07	6.98049e+07	4.60294e+07	7.34118e+07	7.45469e+07	8.28129e+07	5.16352e+07	4.62562e+07	2.8911e+07	2.77698e+07	7.2801e+07	4.3735e+07	3.74203e+07	4.25656e+07	3.08484e+07	6.87598e+07	4.23317e+07	9.26153e+07	8.01381e+07	5.10503e+07
AL1L2_HUMAN	IPQPEEGATYEGIQK	36.5	2	6.92048e+06	5.05816e+06	1.44081e+07	8.96673e+06	5.13479e+06	8.66889e+06	5.91919e+06	6.86851e+06	2.80498e+07	2.52515e+07	4.63013e+06	1.60941e+07	7.64373e+06	8.50922e+06	2.17209e+07	1.69438e+06	2.38006e+07	1.28005e+07	5.65475e+06	1.80333e+07	9.59337e+06	1.00435e+07	7.42713e+06	3.9239e+06	4.38373e+06	4.57533e+06	3.73231e+06	5.44135e+06	5.38004e+06	8.02228e+06	1.43028e+07	1.64717e+06	10408057	3.56164e+06	7.57957e+06	2.03859e+06	3.67987e+06	2.95397e+06	7.0614e+06	9.36831e+06	1.58248e+06	2.0087e+06	4.58569e+06	1.29693e+07	1.14301e+07	5.6765e+06
AL1L1_HUMAN	LPQPEEGATYEGIQK	36.5	2	6.92048e+06	5.05816e+06	1.44081e+07	8.96673e+06	5.13479e+06	8.66889e+06	5.91919e+06	6.86851e+06	2.80498e+07	2.52515e+07	4.63013e+06	1.60941e+07	7.64373e+06	8.50922e+06	2.17209e+07	1.69438e+06	2.38006e+07	1.28005e+07	5.65475e+06	1.80333e+07	9.59337e+06	1.00435e+07	7.42713e+06	3.9239e+06	4.38373e+06	4.57533e+06	3.73231e+06	5.44135e+06	5.38004e+06	8.02228e+06	1.43028e+07	1.64717e+06	10408057	3.56164e+06	7.57957e+06	2.03859e+06	3.67987e+06	2.95397e+06	7.0614e+06	9.36831e+06	1.58248e+06	2.0087e+06	4.58569e+06	1.29693e+07	1.14301e+07	5.6765e+06
SYNC_HUMAN	EGIDPTPYYWYTDQRK	51.05	3	1.87291e+07	1.34117e+07	2.46964e+07	1.9379e+07	3.97624e+06	6.98387e+06	1.23272e+07	4.05524e+06	4.21847e+07	2.7498e+07	4.6592e+06	1.53614e+07	6.21453e+06	1.08395e+07	4.03858e+07	2.6312e+06	1.96968e+07	2.58138e+06	8.01329e+06	1.29253e+07	3.85372e+06	9.17553e+06	9.60372e+06	8.98051e+06	3.20226e+06	3.04274e+06	5.14607e+06	6.02639e+06	6.26272e+06	4.99752e+06	1.05219e+07	2.17014e+06	8.15081e+06	2.23654e+06	3.3736e+06	3.75172e+06	4.5281e+06	1.08883e+07	5.45638e+06	6.17819e+06	4.41649e+06	4.03723e+06	4.32473e+06	9.11436e+06	1.38775e+07	5.56222e+06
CSN3_HUMAN	AMDQEITVNPQFVQK	46.58	2	2.63585e+07	4.42265e+07	4.84718e+07	6.01303e+07	2.70555e+07	2.27666e+07	2.76073e+07	2.67826e+07	6.39954e+07	6.48694e+07	1.24459e+07	4.57472e+07	1.30357e+07	3.45912e+07	7.21111e+07	4.51189e+06	3.65455e+07	5.56072e+06	1.98191e+07	3.01705e+07	2.55629e+07	1.51484e+07	3.29478e+07	3.54826e+07	1.66641e+07	1.43198e+07	1.76779e+07	2.27469e+07	9.69435e+06	1.17899e+07	2.32508e+07	5.43817e+06	2.98483e+07	7.22296e+06	8.30039e+06	5.70256e+06	1.20317e+07	6.0278e+06	1.42016e+07	6.5643e+06	8.84603e+06	1.42016e+07	2.91607e+07	3.22535e+07	3.30636e+07	1.57822e+07
6PGL_HUMAN	ELPAAVAPAGPASLAR	45.86	2	9.74196e+06	1.44372e+07	5.53635e+07	4.80821e+07	9.46577e+06	1.30876e+07	7.50375e+06	6.10487e+06	1.56926e+08	3.72228e+07	7.43784e+06	2.1593e+07	4.36979e+06	1.59302e+07	5.17856e+07	6.95406e+06	3.63939e+07	1.38183e+06	7.50624e+06	2.12535e+07	9.09847e+06	1.06907e+07	1.04632e+07	7.99695e+06	1.858e+07	4.70778e+06	5.77487e+06	7.88396e+06	1.05078e+07	2.87623e+06	1.60168e+07	1.74905e+06	1.27204e+07	6.55251e+06	2.96276e+06	7.01773e+06	2.98383e+06	1.11456e+06	1.143e+06	5.0724e+06	526858	2.68974e+06	1.3534e+07	2.04147e+07	2.44693e+07	7.27742e+06
DDAH2_HUMAN	GAEIVADTFR	38.4	2	1.88075e+07	7.74002e+06	1.57694e+07	1.23696e+07	8.02936e+06	1.77176e+07	1.61949e+07	1.31391e+07	4.22446e+07	3.17517e+07	1.48141e+07	2.9875e+07	1.46832e+07	2.541e+07	8.04958e+07	1.55798e+07	8.99385e+07	1.1145e+07	1.89149e+07	4.07969e+07	1.96567e+07	3.37501e+07	2.11402e+07	4.84655e+06	5.8448e+06	1.88075e+07	9.40376e+06	8.39105e+06	1.78671e+07	1.31679e+07	1.86728e+07	5.33807e+06	2.23407e+07	8.72207e+06	1.11398e+07	4.3836e+06	1.65072e+07	8.27064e+06	9.38328e+06	2.22528e+07	9.35546e+06	6.67585e+06	1.05886e+07	4.3393e+07	2.60854e+07	1.3112e+07
SNX2_HUMAN	WEDAQITLLK	51.97	2	9.22437e+06	5.7387e+06	1.60814e+07	1.34692e+07	1.41223e+06	7.54794e+06	9.3788e+06	3.84562e+06	1.45304e+07	1.34127e+07	2.66601e+06	6.39176e+06	3.08223e+06	7.50305e+06	9.63814e+06	1.93367e+06	1.12396e+07	2.49343e+06	4.21965e+06	6.22079e+06	2.80032e+06	3.28622e+06	8.31144e+06	3.64893e+06	2.84078e+06	4.1877e+06	6.17951e+06	4.3428e+06	1.00407e+06	4.6432e+06	7.86208e+06	1.24902e+06	7.79918e+06	581503	186120	408974	3.89756e+06	1.7518e+06	3.41408e+06	3.42687e+06	613768	1.14826e+06	5.01244e+06	5.94588e+06	7.14904e+06	3.34022e+06
ARF3_HUMAN / sp	NISFTVWDVGGQDK	59.92	2	1.00632e+08	4.58367e+07	1.15842e+08	4.37532e+07	1.71054e+07	6.75279e+07	6.31658e+07	3.78705e+07	1.5522e+08	7.21072e+07	3.56735e+07	3.87529e+07	3.54059e+07	5.24851e+07	1.53082e+08	4.60753e+07	1.4071e+08	2.80582e+07	2.93983e+07	5.285e+07	2.73882e+07	4.58983e+07	5.29338e+07	1.3501e+07	4.4795e+07	2.83354e+07	4.22948e+07	1.35635e+07	3.39609e+07	3.19652e+07	7.88995e+07	2.52172e+07	9.94219e+07	1.93274e+07	2.22933e+07	3.87529e+07	3.23507e+07	2.4373e+07	3.04872e+07	2.96496e+07	1.25634e+07	1.86776e+07	2.63831e+07	4.89972e+07	6.33814e+07	3.40862e+07
COF1_HUMAN	AVLFCLSEDKK	39.46	3	1.37996e+08	1.49812e+08	1.73867e+08	1.42638e+08	4.76867e+07	1.10133e+08	140693224	1.37122e+08	4.55767e+08	5.57097e+08	8.55006e+07	2.4814e+08	1.10222e+08	1.17473e+08	517712500	41167500	380025463	6.66449e+07	7.43203e+07	2.22774e+08	9.6972e+07	1.67548e+08	157064711	8.52453e+07	5.10628e+07	1.06768e+08	6.9209e+07	5.14848e+07	1.16052e+08	67730678	1.95827e+08	4.06852e+07	1.70908e+08	5.31754e+07	9.32634e+07	4.55767e+07	7.52658e+07	9.75336e+07	6.08415e+07	9.6972e+07	3.1544e+07	4.39931e+07	8.76118e+07	2.04053e+08	1.88625e+08	8.78477e+07
PGK1_HUMAN	YSLEPVAVELK	51.66	2	8.26272e+06	8.51847e+06	9.48246e+06	6.57083e+06	2.77391e+06	9.99924e+06	3.31179e+06	5.67769e+06	1.15285e+07	1.37484e+07	7.8854e+06	1.18236e+07	4.80935e+06	3.65159e+06	5.18231e+07	7.53372e+06	3.58149e+07	5.01693e+06	4.1713e+06	1.0009e+07	6.27471e+06	1.32174e+07	7.74568e+06	4.05267e+06	5.056e+06	2.85261e+06	4.48548e+06	5.31175e+06	7.90861e+06	2.01216e+06	6.62411e+06	1.62932e+06	1.19049e+07	2.68367e+06	4.48548e+06	7.92828e+06	2.06555e+06	2.44451e+06	3.14802e+06	4.55503e+06	3.31146e+06	3.75204e+06	5.37224e+06	1.19383e+07	1.08544e+07	4.92963e+06
DDI2_HUMAN	LFSADPFDLEAQAK	60.94	2	1.55941e+07	1.34733e+07	1.24752e+07	4.36633e+06	1.38475e+06	6.13908e+06	1.02402e+07	3.30139e+06	2.88178e+07	1.23483e+07	896223	1.28495e+07	1.96602e+06	6.15062e+06	1.42233e+07	2.17194e+06	2.37809e+07	431295	4.24476e+06	7.64994e+06	2.49742e+06	5.63411e+06	4.01462e+06	9.09445e+06	1.07786e+06	2.96911e+06	966831	592574	369267	1.84747e+06	2.98656e+06	1.0811e+06	6.71716e+06	1.23259e+06	2.29544e+06	348059	5.18959e+06	133821	3.17078e+06	4.23624e+06	656745	1.57687e+06	4.08281e+06	8.9498e+06	8.46309e+06	2.83691e+06
UBA1_HUMAN	AENYDIPSADR	30.02	2	3.03687e+08	3.9334e+08	470069259	3.41648e+08	9.36908e+07	387690509	4.32022e+08	1.95961e+08	6.72797e+08	5.26423e+08	9.31507e+07	4.24839e+08	2.40628e+08	2.62146e+08	4.70824e+08	8.39166e+07	2.98573e+08	213335054	375623797	3.07241e+08	3.684e+08	2.43192e+08	4.38228e+08	1.50228e+08	226150159	2.0192e+08	1.89805e+08	8.23833e+07	9.69215e+07	1.70411e+08	260331430	2.6299e+07	3.73038e+08	1.21113e+08	7.5518e+07	2.81072e+07	1.99023e+08	1.84441e+08	2.76902e+08	3.17836e+08	3.3469e+07	1.44711e+08	245600175	4.0211e+08	3.32062e+08	1.81253e+08
VWF_HUMAN	VSMPYASK	27.01	2	1.73575e+07	1.71119e+07	6.54181e+06	2.40712e+07	5.04349e+07	1.93202e+07	1.22887e+07	4.93597e+07	2.72643e+07	1.94483e+07	5.15448e+07	2.69368e+06	2.36806e+07	2.26722e+07	2.07828e+07	5.92238e+06	8.12447e+06	2.48455e+06	1.18513e+07	7.01885e+06	7.60272e+06	1.04599e+07	114786120	7.97462e+07	6.88568e+07	1.66206e+07	5.33006e+07	5.64118e+07	6.9348e+07	1.79534e+08	4.47246e+07	6.15415e+07	5.98475e+06	3.75898e+07	3.2095e+07	1.12987e+07	1.76581e+08	8.34808e+07	1.41619e+07	3.18022e+07	2.98146e+07	2.3802e+07	5.01879e+07	2.01497e+07	2.31662e+07	5.46206e+07
GSTP1_HUMAN	DQQEAALVDMVNDGVEDLR	73.57	3	2.56283e+07	3.01601e+07	4.57871e+07	3.1254e+07	1.41424e+07	4.29969e+07	1.83465e+07	1.40261e+07	7.14153e+07	3.8012e+07	2.21384e+07	3.96925e+07	1.59501e+07	2.25786e+07	7.76343e+07	7.69874e+06	8.32543e+07	6.65543e+06	1.07322e+07	1.45388e+07	1.49809e+07	3.1558e+07	1.79279e+07	1.44706e+07	1.53301e+07	7.75098e+06	1.46737e+07	1.36892e+07	2.84411e+07	1.31371e+07	1.97627e+07	9.60181e+06	2.61632e+07	1.2622e+07	1.3908e+07	1.26579e+07	1.96027e+07	7.90793e+06	8.41138e+06	1.63316e+07	5.5687e+06	6.58175e+06	1.01059e+07	2.27169e+07	3.03091e+07	1.42588e+07
SERA_HUMAN	FMGTELNGK	29.99	2	2.53369e+07	5.2587e+07	9.50857e+07	9.79846e+07	4.11072e+07	5.14723e+07	5.21258e+07	6.1365e+07	1.97129e+08	1.53765e+08	3.61678e+07	115958141	3.45916e+07	6.10276e+07	124259900	9.87065e+06	1.69472e+08	1.17549e+07	2.28968e+07	7.30174e+07	5.48081e+07	3.31012e+07	1.15385e+08	4.1687e+07	2.84097e+07	2.72502e+07	4.73109e+07	3.65848e+07	1.26394e+07	3.28861e+07	7.21444e+07	1.0019e+07	6.368e+07	1.40424e+07	6.95749e+06	7.13143e+06	3.81799e+07	2.66468e+07	3.16949e+07	4.68753e+07	1.39725e+07	9.77171e+06	4.47119e+07	4.43513e+07	7.349e+07	3.12832e+07
LMCD1_HUMAN	LGLQYMELIPK	65.85	2	2.75479e+07	4.97981e+07	5.40363e+07	5.89556e+07	1.02926e+07	2.4642e+07	2.76034e+07	8.6232e+06	7.51513e+07	2.65783e+07	3.80699e+06	2.55802e+07	8.84203e+06	2.84751e+07	3.43898e+07	9.21004e+06	2.58494e+07	2.44358e+06	9.4512e+06	1.1915e+07	7.75483e+06	3.71586e+07	3.37254e+07	2.4445e+07	1.36983e+07	9.76286e+06	1.18062e+07	5.00252e+06	3.36024e+06	1.40611e+07	1.93984e+07	2.25955e+06	1.70481e+07	5.53223e+06	2.71695e+06	647830	2.79681e+07	7.67405e+06	5.95749e+06	1.70243e+07	1.83067e+06	2.94845e+06	9.93588e+06	1.10264e+07	2.61666e+07	1.01955e+07
SERA_HUMAN	NAGNCLSPAVIVGLLK	75.34	3	5.64433e+06	8.8616e+06	2.52866e+07	1.92754e+07	5.05168e+06	8.30923e+06	1.0866e+07	1.20921e+07	4.23325e+07	4.23744e+07	5.54036e+06	1.65379e+07	6.16112e+06	5.34436e+06	2.30219e+07	1.12848e+06	3.1262e+07	3.72366e+06	5.97452e+06	1.82478e+07	9.12388e+06	6.94712e+06	1.95909e+07	7.45052e+06	4.34613e+06	5.10812e+06	3.89459e+06	5.50322e+06	7.08363e+06	4.72753e+06	1.04955e+07	2.10381e+06	8.24023e+06	2.15918e+06	4.37436e+06	3.49948e+06	7.72877e+06	4.28406e+06	5.09455e+06	7.91972e+06	2.29023e+06	1.82478e+06	8.66074e+06	8.93863e+06	1.44651e+07	5.51085e+06
MYG1_HUMAN	FQVDPSGEIVELAK	57.64	2	3.38075e+06	1.17155e+07	7.94419e+06	2.41004e+06	1841000	4.02177e+06	3.72034e+06	2.1701e+06	8.7587e+06	4.54435e+06	1.82855e+06	6.66107e+06	2.66015e+06	4.03965e+06	6.62525e+06	1.06121e+06	8.69012e+06	2.42118e+06	3.16461e+06	1.42156e+06	1.7757e+06	2.44127e+06	3.29019e+06	4.13946e+06	2.10878e+06	1.3947e+06	3.44769e+06	997487	2.53277e+06	3.2373e+06	4.16771e+06	1.18549e+06	5.99855e+06	1.44738e+06	726358	1.03765e+06	4.40316e+06	1.18045e+06	999615	1.93895e+06	349865	1.07496e+06	1.1252e+06	1.38891e+06	4.19944e+06	2.13726e+06
IQGA1_HUMAN	LGNFFSPK	40.06	2	7.01671e+07	1.09736e+08	9.13134e+07	6.5281e+07	3.91686e+07	5.71987e+07	6.88796e+07	1.56445e+07	3.60447e+08	6.22192e+07	2.52907e+07	5.67104e+07	3.33256e+07	5.23657e+07	1.10244e+08	4.56592e+07	5.64057e+07	2.74488e+07	4.56977e+07	5.51237e+07	3.37831e+07	4.17764e+07	5.65565e+07	5.33462e+07	3.38821e+07	9.13134e+06	3.90084e+07	3.65253e+07	4.15716e+07	3.95784e+07	4.52146e+07	1.42336e+07	3.881e+07	2.32624e+07	2.76343e+07	1.16945e+07	3.90446e+07	3.25765e+07	2.95602e+07	4.85632e+07	1.7721e+07	2.68455e+07	2.74488e+07	6.9376e+07	6.87149e+07	3.35728e+07
FLNB_HUMAN	KVVPCLVTPVTGR	37.94	3	1.10864e+07	1.08632e+07	1.74852e+07	1.46578e+07	1.71876e+07	6.70914e+06	9.03364e+06	1.79431e+06	3.39288e+07	1.75238e+07	4.14603e+06	1.4509e+07	3.90693e+06	1.0583e+07	2.93066e+07	7.27239e+06	9.94182e+06	4.79227e+06	6.23694e+06	9.3321e+06	4.45052e+06	1.04855e+07	1.21943e+07	1.69644e+07	4.54616e+06	1.12352e+06	5.70688e+06	7.35868e+06	6.32444e+06	5.35386e+06	1.01886e+07	4.42577e+06	3.98875e+06	3.45817e+06	2.52978e+06	877982	3.52765e+06	10407838	3.30876e+06	6.8816e+06	2.74953e+06	4.24857e+06	3.10682e+06	1.22719e+07	1.16273e+07	5.68332e+06
PPCE_HUMAN	VLYVQDSLEGEAR	42.29	2	2.62751e+07	2.93166e+07	3.71738e+07	1.48695e+07	4.81569e+06	1.8027e+07	2.00328e+07	1.58711e+07	4.08911e+07	4.13754e+07	4.53384e+06	1.06452e+07	8.34135e+06	1.62614e+07	4.16124e+07	967342	3.09458e+07	1.22001e+07	1.81463e+07	2.1492e+07	1.87943e+07	1.51327e+07	9.93183e+06	1.20815e+07	9.29344e+06	1.05607e+07	8.70204e+06	3.13442e+06	7.78959e+06	2.72032e+06	1.80788e+07	1.78334e+06	2.10172e+07	3.62294e+06	2.83872e+06	3.5991e+06	5.54554e+06	3.53204e+06	1.0904e+07	1.41768e+07	1.11551e+06	3.06218e+06	1.24756e+07	2.31689e+07	1.98979e+07	8.53345e+06
FLNB_HUMAN	SGCIVNNLAEFTVDPK	59.51	2	5.42861e+07	5.3342e+07	6.13669e+07	8.35534e+07	6.13669e+07	3.27673e+07	3.61785e+07	1.5183e+07	1.39728e+08	5.14323e+07	2.50107e+07	4.61668e+07	1.82075e+07	4.11998e+07	8.5663e+07	3.51218e+07	52007330	2.23113e+07	2.81248e+07	4.54868e+07	15602199	3.78664e+07	5.48355e+07	6.04228e+07	3.03058e+07	1.19902e+07	2.48772e+07	4.12575e+07	3.29965e+07	2.47108e+07	3.52231e+07	2.0768e+07	1.53259e+07	2.02759e+07	2.33194e+07	1.14237e+07	3.48771e+07	3.56667e+07	2.10543e+07	2.95389e+07	1.6812e+07	15602199	1.24598e+07	4.14802e+07	4.76873e+07	2.66851e+07
CRKL_HUMAN	IHYLDTTTLIEPAPR	48.95	3	4.83107e+07	4.85713e+07	6.54279e+07	7.37693e+07	2.41553e+07	3.39353e+07	4.07914e+07	3.3847e+07	7.93303e+07	8.08429e+07	2.02517e+07	4.83975e+07	2.16033e+07	2.93506e+07	5.83799e+07	4.43473e+06	4.39068e+07	1.35434e+07	2.70868e+07	3.08549e+07	3.23294e+07	2.16258e+07	4.21593e+07	2.23306e+07	2.47636e+07	2.19831e+07	3.17147e+07	1.92026e+07	1.78993e+07	1.58933e+07	3.48517e+07	8.70423e+06	3.63534e+07	1.34708e+07	1.59008e+07	9.03652e+06	2.36733e+07	2.09704e+07	2.1735e+07	3.62614e+07	8.07143e+06	8.24618e+06	1.93321e+07	2.44655e+07	4.01263e+07	2.07076e+07
DDAH2_HUMAN	DFAVSTVPVSGPSHLR	44.47	2	1.24309e+07	2.14226e+07	4.59944e+07	2.92955e+07	1.41712e+07	2.04508e+07	1.28905e+07	6.38395e+06	1.1395e+08	1.82242e+07	1.75662e+07	2.20856e+07	1.03219e+07	1.79327e+07	5.06477e+07	1.21167e+07	4.69293e+07	4.41316e+06	9.56636e+06	1.86454e+07	8.73607e+06	1.18226e+07	1.29958e+07	1.53315e+07	1.16022e+07	9.48893e+06	1.42127e+07	9.61324e+06	2.83839e+07	8.50064e+06	12535026	5.11136e+06	9.37983e+06	7.46722e+06	4.26795e+06	7.20993e+06	1.25408e+07	3.58287e+06	5.78494e+06	1.00176e+07	3.32566e+06	5.4781e+06	9.65661e+06	2.12987e+07	2.34345e+07	1.02281e+07
PROF1_HUMAN	TFVNITPAEVGVLVGK	69.85	3	1.08392e+08	6.05638e+07	1.00468e+08	6.56579e+07	1.31599e+07	6.05681e+07	4.14707e+07	1.33042e+07	3.3112e+08	7.13705e+07	1.3617e+07	4.92434e+07	2.70555e+07	5.12266e+07	1.69791e+08	4.17249e+06	1.47285e+08	2.29927e+07	2.26621e+07	4.81341e+07	1.91361e+07	5.17887e+07	3.3277e+07	2.15652e+07	2.94329e+07	1.53956e+07	2.21029e+07	1.60466e+07	2.06879e+07	2.00389e+07	4.28362e+07	8.50921e+06	3.59181e+07	1.38152e+07	1.42353e+07	2.42821e+07	2.11103e+07	1.92096e+07	1.48387e+07	2.39109e+07	7.89685e+06	9.36604e+06	1.36634e+07	4.62792e+07	6.63677e+07	2.10067e+07
IF4G1_HUMAN	GLPLVDDGGWNTVPISK	62.75	2	1.42046e+07	2.01433e+07	2.43967e+07	2.40757e+07	8.50674e+06	1.40796e+07	9.7816e+06	8.82123e+06	1.88593e+07	2.07807e+07	4.20636e+06	1.85383e+07	5.7739e+06	9.86028e+06	1.93659e+07	3.41918e+06	1.47865e+07	5.40333e+06	8.01784e+06	8.22119e+06	8.59885e+06	6.30388e+06	1.26368e+07	2.47177e+07	8.26598e+06	8.42649e+06	4.79908e+06	5.35282e+06	2.82488e+06	6.55937e+06	9.27186e+06	3.35243e+06	1.26687e+07	4.21862e+06	3.50702e+06	938951	1.14209e+07	8.13404e+06	5.78098e+06	1.19396e+07	1.73284e+06	2.58256e+06	4.03797e+06	6.07148e+06	1.25557e+07	6.98116e+06
S14L2_HUMAN	YNSHLVPEDGTLTCSDPGIYVLR	56.68	3	5.77325e+06	3.32421e+06	1.19878e+07	1.04433e+07	3.93463e+06	6.13306e+06	4.87557e+06	6.75458e+06	1.58856e+07	1.96451e+07	3.40914e+06	9.48725e+06	3.9586e+06	4.17601e+06	1.11236e+07	853845	1.57954e+07	5.83952e+06	4.20015e+06	1.11884e+07	5.89935e+06	7.3353e+06	3.14712e+06	1.70623e+06	4.00818e+06	4.25088e+06	4.41267e+06	3.01533e+06	2.83147e+06	2.86312e+06	7.56474e+06	1.57158e+06	6.35405e+06	2.26575e+06	2.35343e+06	2.05925e+06	2.80886e+06	3.07532e+06	2.97959e+06	3.97279e+06	125047	1.48381e+06	4.24801e+06	8.46013e+06	7.61613e+06	3.44811e+06
2A5E_HUMAN	SQGKPIELTPLPLLK	57.62	3	1.01639e+07	1.34671e+07	1.58387e+07	1.38906e+07	6.68274e+06	1.05215e+07	1.13373e+07	1.5063e+07	2.60026e+07	4.39115e+07	3.04746e+06	1.94807e+07	5.40174e+06	6.90198e+06	3.27038e+07	1.98674e+06	2.01437e+07	4.86869e+06	9.25423e+06	1.85828e+07	1.50521e+07	6.54114e+06	1.37141e+07	9.23218e+06	6.47099e+06	5.7087e+06	2.6426e+06	4.08249e+06	5.81881e+06	2.76634e+06	1.15553e+07	2.96385e+06	1.49918e+07	2.15524e+06	4.7262e+06	5.61553e+06	4.30245e+06	6.61547e+06	7.84194e+06	1.1001e+07	2.30427e+06	3.82805e+06	7.28445e+06	1.54237e+07	1.41112e+07	6.53959e+06
IF4G1_HUMAN	VEYTLGEESEAPGQR	34.67	2	1.32364e+07	1.63173e+07	1.43774e+07	1.46057e+07	4.34746e+06	1.28998e+07	1.54744e+07	7.52331e+06	1.8143e+07	1.47738e+07	3.80949e+06	1.08858e+07	6.0646e+06	1.08963e+07	1.66279e+07	2.99176e+06	1.30613e+07	7.74351e+06	1.1382e+07	1.18765e+07	1.47033e+07	5.87761e+06	4.34756e+06	7.919e+06	9.03725e+06	1.06233e+07	8.93455e+06	5.10057e+06	3.36615e+06	7.29035e+06	8.52997e+06	2.32708e+06	1.30056e+07	3.52337e+06	3.4232e+06	1.14107e+06	9.06976e+06	2.59361e+06	6.0642e+06	4.75806e+06	1.45541e+06	1.6252e+06	6.56799e+06	1.41995e+07	1.09551e+07	6.21692e+06
NP1L4_HUMAN	VLAALQER	28.98	2	4.87703e+07	80200000	9.75405e+07	1.50285e+08	3.87272e+07	6.97736e+07	7.18757e+07	6.989e+07	2.05196e+08	1.71446e+08	3.85525e+07	1.61123e+08	4.35415e+07	8.42164e+07	1.59328e+08	2.24577e+07	1.09423e+08	5.00121e+07	5.23617e+07	8.47521e+07	8.05564e+07	7.41791e+07	1.09423e+08	6.65443e+07	5.30332e+07	4.73975e+07	3.90162e+07	48120000	4.27733e+07	4.11688e+07	6.70174e+07	1.86782e+07	7.72773e+07	2.38364e+07	4.0678e+07	1.71238e+07	6.61592e+07	6.17599e+07	4.86695e+07	7.01512e+07	1.54232e+07	3.09807e+07	7.98851e+07	8.82764e+07	9.01578e+07	4.97128e+07
KAD1_HUMAN	IGQPTLLLYVDAGPETMTQR	69.14	3	3.52719e+07	5.87629e+07	3.16036e+07	4.92395e+07	2.34911e+07	5.19263e+07	3.90723e+07	3.42345e+07	1.36855e+08	4.70599e+07	1.77978e+07	6.96267e+07	2.56161e+07	4.84977e+07	1.1615e+08	2.29583e+06	2.06888e+08	7.26832e+06	2.49537e+07	6.12952e+07	3.27573e+07	5.27203e+07	4.70944e+07	1.43204e+07	2.15864e+07	2.11631e+07	1.80592e+07	1.62251e+07	8.32416e+06	1.683e+07	3.55501e+07	6.47634e+06	4.24768e+07	1.19442e+07	1.24157e+07	8.32416e+06	2.56073e+07	1.72407e+07	2.33203e+07	5.29017e+07	3.5661e+06	1.74222e+06	1.44277e+07	4.41907e+07	5.30643e+07	1.98425e+07
EF2_HUMAN	KIWCFGPDGTGPNILTDITK	68.33	3	2.49954e+07	2.49954e+07	2.97077e+07	3.53078e+07	5.22446e+06	1.02174e+07	2.01121e+07	4.22051e+06	4.44591e+07	2.06127e+07	6.47609e+06	1.63222e+07	9.47996e+06	1.12392e+07	1.38378e+07	5.15832e+06	2.00462e+07	7.45401e+06	1.30264e+07	1.70067e+07	1.05659e+07	1.28817e+07	2.13489e+07	1.87807e+07	9.08304e+06	1.16099e+07	1.3727e+07	7.71717e+06	3.55126e+06	1.23282e+07	8.60129e+06	2.32776e+06	7.05714e+06	3.9703e+06	4.68494e+06	2.18539e+06	7.66601e+06	1.17238e+07	1.16514e+07	9.40797e+06	5.26846e+06	1.23027e+06	9.98693e+06	1.30264e+07	1.67259e+07	8.36121e+06
ADHX_HUMAN	AAVAWEAGKPLSIEEIEVAPPK	60.6	3	9.80687e+06	1.98569e+07	2.90154e+07	4.1821e+07	1.59666e+07	1.77737e+07	1.55224e+07	1.30415e+07	9.80687e+07	4.51366e+07	1.79981e+07	1.97758e+07	1.56195e+07	1.86519e+07	5.57037e+07	6.85585e+06	5.20208e+07	1.26454e+07	1.20285e+07	2.42113e+07	1.31594e+07	5.01702e+07	2.36458e+07	1.32109e+07	1.15089e+07	5.97328e+06	7.82929e+06	1.20762e+07	2.02621e+07	1.1332e+07	2.07425e+07	8.24609e+06	2.4845e+07	9.93778e+06	1.28867e+07	8.1859e+06	1.62574e+07	1.36734e+07	7.8648e+06	1.63465e+07	1.17715e+07	6.83672e+06	1.24398e+07	2.98143e+07	2.73259e+07	1.34305e+07
MPI_HUMAN	TLSQWIAENQDSLGSK	53.86	2	7.71791e+06	9.37175e+06	1.27407e+07	1.83147e+07	4.21422e+06	9.51802e+06	9.79433e+06	8.22624e+06	1.8866e+07	3.21154e+07	4.47223e+06	1.62934e+07	5.3644e+06	1.00958e+07	2.80614e+07	2.24968e+06	2.04605e+07	4.07384e+06	8.92408e+06	1.79075e+07	1.21484e+07	4.04644e+06	2.90467e+06	5.69043e+06	5.23715e+06	6.24783e+06	1.97848e+06	2.38275e+06	4.01209e+06	2.57207e+06	1.16611e+07	1.35066e+06	1.15771e+07	1.24388e+06	3.66907e+06	1.16994e+06	4.14164e+06	4.27479e+06	1.30619e+07	7.14292e+06	470866	6.5766e+06	3.83635e+06	1.71722e+07	1.1647e+07	5.49856e+06
EF1G_HUMAN	KLDPGSEETQTLVR	30.86	3	107115942	8.64638e+07	5.90652e+07	7.39348e+07	1.19232e+07	4.55276e+07	6.6504e+07	1.9763e+07	1.1813e+08	7.18759e+07	1.81915e+07	3.1942e+07	1.40865e+07	6.09382e+07	1.22308e+08	1.84901e+07	1.0116e+08	5.37482e+07	4.57142e+07	7.10041e+07	8.92785e+07	6.35926e+07	1.93493e+07	4.15797e+07	3.05652e+07	4.03406e+07	2.5058e+07	3.33188e+07	2.16159e+07	2.00176e+07	4.10488e+07	1.09418e+07	3.95602e+07	1.27121e+07	1.36442e+07	9.1971e+06	1.69073e+07	1.96888e+07	2.90806e+07	2.6478e+07	9.08061e+06	1.30127e+07	4.41301e+07	1.09307e+08	5.95699e+07	2.89183e+07
[truncated: 29,913 more rows]
[truncated: 1 more columns]

## Sheet: Table S6 Peptides Males
Uniprot ID	Peptide	rt	z	D 60 M 7254	D 69 M 7038	D 76 M 7336	D 85 M 7273	D 92 M 7264	D M 66 7529	D M 75 7395	D M 75 7506	ND 58 M 7140	ND 72 M 7267	ND 78 M 7182	ND 85 M 7343	ND 93 M 7197	ND M 89 7487	ND M 91 7482	ND M 60 7375	uniprotID	peptide_sum	D_avg	ND_avg	D/ND ratio
[truncated: 30,580 more rows]

## Sheet: Table S7 Peptides Females
Uniprot ID	Peptide	rt	z	D 81 F 7045	D 88 F 7370	D 91 F 7101	D 92 F 7444	D 96 F 7334	D 97 F 7316	D 97 F 7393	D 99 F 7372	D 91 F 7058	D 78 F 7200	D 94 F 7067	D F 86 7436	D F 94 7450	D F 92 7394	D F 99 7602	ND 79 F 7234	ND 88 F 7322	ND 91 F 7017	ND 92 F 7426	ND 95 F 6944	ND 97 F 7065	ND 98 F 7290	ND 99 F 7129	ND 98 F 7377	ND F 83 7533	ND F 90 7539	ND F 87 7484	ND F 93 7475	D_avg	ND_avg	D/ND ratio
[truncated: 30,580 more rows]
