# Supplementary material for: Data-independent acquisition proteomic analysis of the brain microvasculature in Alzheimer’s disease identifies major pathways of dysfunction and upregulation of cytoprotective responses
Source: Fluids Barriers CNS. 2024 Oct 21;21:84. doi: 10.1186/s12987-024-00581-1 (PMC11492478; doi:10.1186/s12987-024-00581-1)
Supplement: Supplementary file 8 — Supplementary Table 8. [file 12987_2024_581_MOESM8_ESM.xlsx]

## Sheet: Table S8
uniprotID	Protein names	Dementia Average	No Dementia Average	Dementia/No Dementia ratio	t test p-value
A4_HUMAN	Amyloid-beta precursor protein (APP) (ABPP) (APPI) (Alzheimer disease amyloid A4 protein homolog) (Alzheimer disease amyloid protein) (Amyloid precursor protein) (Amyloid-beta (A4) precursor protein) (Amyloid-beta A4 protein) (Cerebral vascular amyloid peptide) (CVAP) (PreA4) (Protease nexin-II) (PN-II) [Cleaved into: N-APP; Soluble APP-alpha (S-APP-alpha); Soluble APP-beta (S-APP-beta); C99 (Bet…	1.28754e+09	8.10348e+07	15.8888	2.59397e-10
MK_HUMAN	Midkine (MK) (Amphiregulin-associated protein) (ARAP) (Midgestation and kidney protein) (Neurite outgrowth-promoting factor 2) (Neurite outgrowth-promoting protein)	7.5813e+07	5.29563e+06	14.3162	4.92638e-11
TAU_HUMAN	Microtubule-associated protein tau (Neurofibrillary tangle protein) (Paired helical filament-tau) (PHF-tau)	1.34006e+09	1.0859e+08	12.3405	2.51755e-06
FABP7_HUMAN	Fatty acid-binding protein, brain (Brain lipid-binding protein) (BLBP) (Brain-type fatty acid-binding protein) (B-FABP) (Fatty acid-binding protein 7) (Mammary-derived growth inhibitor related)	2.77207e+07	2.34878e+06	11.8022	8.19484e-05
SMOC1_HUMAN	SPARC-related modular calcium-binding protein 1 (Secreted modular calcium-binding protein 1) (SMOC-1)	5.01262e+07	9.49677e+06	5.27824	2.02516e-08
CFAB_HUMAN	Complement factor B (EC 3.4.21.47) (C3/C5 convertase) (Glycine-rich beta glycoprotein) (GBG) (PBF2) (Properdin factor B) [Cleaved into: Complement factor B Ba fragment; Complement factor B Bb fragment]	2.94915e+07	5.62258e+06	5.24519	0.000466796
CAYP1_HUMAN	Calcyphosin (Calcyphosine)	2.26095e+07	4.87275e+06	4.63999	0.000650398
PON1_HUMAN	Serum paraoxonase/arylesterase 1 (PON 1) (EC 3.1.1.2) (EC 3.1.1.81) (EC 3.1.8.1) (Aromatic esterase 1) (A-esterase 1) (K-45) (Serum aryldialkylphosphatase 1)	1.56477e+07	3.38716e+06	4.61972	1.76205e-06
PHYD1_HUMAN	Phytanoyl-CoA dioxygenase domain-containing protein 1 (Protein PHYHD1) (EC 1.14.11.-)	1.846e+07	4.27678e+06	4.31634	3.00411e-05
AMPB_HUMAN	Aminopeptidase B (AP-B) (EC 3.4.11.6) (Arginine aminopeptidase) (Arginyl aminopeptidase)	4.48617e+07	1.05652e+07	4.2462	1.21366e-06
NET1_HUMAN	Netrin-1 (Epididymis tissue protein Li 131P)	2.87993e+07	8.04833e+06	3.5783	2.56079e-05
CAPG_HUMAN	Macrophage-capping protein (Actin regulatory protein CAP-G)	1.29721e+08	3.78641e+07	3.42595	1.92119e-05
6PGL_HUMAN	6-phosphogluconolactonase (6PGL) (EC 3.1.1.31)	2.44693e+07	7.27742e+06	3.36236	0.00109426
CZIB_HUMAN	CXXC motif containing zinc binding protein (UPF0587 protein C1orf123)	4.2085e+07	1.26562e+07	3.32525	6.50318e-05
LKHA4_HUMAN	Leukotriene A-4 hydrolase (LTA-4 hydrolase) (EC 3.3.2.6) (Leukotriene A(4) hydrolase) (Tripeptide aminopeptidase LTA4H) (EC 3.4.11.4)	6.04898e+07	1.88758e+07	3.20462	6.29279e-05
PPIA_HUMAN	Peptidyl-prolyl cis-trans isomerase A (PPIase A) (EC 5.2.1.8) (Cyclophilin A) (Cyclosporin A-binding protein) (Rotamase A) [Cleaved into: Peptidyl-prolyl cis-trans isomerase A, N-terminally processed]	4.37664e+09	1.36595e+09	3.20409	4.01795e-06
BLVRB_HUMAN	Flavin reductase (NADPH) (FR) (EC 1.5.1.30) (Biliverdin reductase B) (BVR-B) (EC 1.3.1.24) (Biliverdin-IX beta-reductase) (Green heme-binding protein) (GHBP) (NADPH-dependent diaphorase) (NADPH-flavin reductase) (FLR)	9.18113e+08	2.95152e+08	3.11065	4.57514e-05
TKFC_HUMAN	Triokinase/FMN cyclase (Bifunctional ATP-dependent dihydroxyacetone kinase/FAD-AMP lyase (cyclizing)) [Includes: ATP-dependent dihydroxyacetone kinase (DHA kinase) (EC 2.7.1.28) (EC 2.7.1.29) (Glycerone kinase) (Triokinase) (Triose kinase); FAD-AMP lyase (cyclizing) (EC 4.6.1.15) (FAD-AMP lyase (cyclic FMN forming)) (FMN cyclase)]	1.06528e+07	3.48825e+06	3.05392	0.000278089
NHLC2_HUMAN	NHL repeat-containing protein 2	2.45118e+07	8.05594e+06	3.04269	0.00015832
ASSY_HUMAN	Argininosuccinate synthase (EC 6.3.4.5) (Citrulline--aspartate ligase)	5.44383e+07	1.79215e+07	3.0376	0.00020496
GSTM2_HUMAN	Glutathione S-transferase Mu 2 (EC 2.5.1.18) (GST class-mu 2) (GSTM2-2)	6.80076e+07	2.27754e+07	2.98601	0.000196839
CNDP2_HUMAN	Cytosolic non-specific dipeptidase (EC 3.4.13.18) (CNDP dipeptidase 2) (Glutamate carboxypeptidase-like protein 1) (Peptidase A) (Threonyl dipeptidase)	2.41264e+09	8.18216e+08	2.94866	4.35002e-06
SYNC_HUMAN	Asparagine--tRNA ligase, cytoplasmic (EC 6.1.1.22) (Asparaginyl-tRNA synthetase) (AsnRS) (Asparaginyl-tRNA synthetase 1)	1.19193e+08	4.05341e+07	2.94056	2.35283e-05
CHRD1_HUMAN	Cysteine and histidine-rich domain-containing protein 1 (CHORD domain-containing protein 1) (CHORD-containing protein 1) (CHP-1) (Protein morgana)	8.63308e+06	2.96521e+06	2.91146	0.000230531
ENOPH_HUMAN	Enolase-phosphatase E1 (EC 3.1.3.77) (2,3-diketo-5-methylthio-1-phosphopentane phosphatase) (MASA homolog)	5.10625e+07	1.77771e+07	2.87237	0.000133572
PROF1_HUMAN	Profilin-1 (Epididymis tissue protein Li 184a) (Profilin I)	1.02466e+09	3.56755e+08	2.87217	4.41208e-05
PA1B2_HUMAN	Platelet-activating factor acetylhydrolase IB subunit alpha2 (EC 3.1.1.47) (PAF acetylhydrolase 30 kDa subunit) (PAF-AH 30 kDa subunit) (PAF-AH subunit beta) (PAFAH subunit beta)	1.33991e+08	4.76305e+07	2.81313	4.87619e-05
CYTB_HUMAN	Cystatin-B (CPI-B) (Liver thiol proteinase inhibitor) (Stefin-B)	2.78444e+08	1.00614e+08	2.76746	7.55467e-06
TKT_HUMAN	Transketolase (TK) (EC 2.2.1.1)	1.38967e+09	5.10051e+08	2.72458	2.23939e-05
ALDR_HUMAN	Aldo-keto reductase family 1 member B1 (EC 1.1.1.300) (EC 1.1.1.372) (EC 1.1.1.54) (Aldehyde reductase) (Aldose reductase) (AR) (EC 1.1.1.21)	3.46322e+08	1.27123e+08	2.72431	2.46964e-05
TRXR1_HUMAN	Thioredoxin reductase 1, cytoplasmic (TR) (EC 1.8.1.9) (Gene associated with retinoic and interferon-induced mortality 12 protein) (GRIM-12) (Gene associated with retinoic and IFN-induced mortality 12 protein) (KM-102-derived reductase-like factor) (Peroxidase TXNRD1) (EC 1.11.1.2) (Thioredoxin reductase TR1)	1.00975e+08	3.72247e+07	2.71258	7.84568e-05
ARMT1_HUMAN	Damage-control phosphatase ARMT1 (EC 3.1.3.-) (Acidic residue methyltransferase 1) (Protein-glutamate O-methyltransferase) (EC 2.1.1.-) (Sugar phosphate phosphatase ARMT1)	4.79309e+06	1.76995e+06	2.70803	0.000136331
SCRN1_HUMAN	Secernin-1	1.0224e+09	3.81827e+08	2.67765	4.83279e-05
UBE2N_HUMAN	Ubiquitin-conjugating enzyme E2 N (EC 2.3.2.23) (Bendless-like ubiquitin-conjugating enzyme) (E2 ubiquitin-conjugating enzyme N) (Ubc13) (UbcH13) (Ubiquitin carrier protein N) (Ubiquitin-protein ligase N)	8.65786e+07	3.2493e+07	2.66453	0.000101015
APEX1_HUMAN	DNA repair nuclease/redox regulator APEX1 (EC 3.1.11.2) (EC 3.1.21.-) (APEX nuclease) (APEN) (Apurinic-apyrimidinic endonuclease 1) (AP endonuclease 1) (APE-1) (DNA-(apurinic or apyrimidinic site) endonuclease) (REF-1) (Redox factor-1) [Cleaved into: DNA repair nuclease/redox regulator APEX1, mitochondrial]	7.8038e+07	2.93167e+07	2.6619	3.49294e-05
CHSP1_HUMAN	Calcium-regulated heat-stable protein 1 (Calcium-regulated heat-stable protein of 24 kDa) (CRHSP-24)	3.95611e+07	1.48689e+07	2.66066	3.0204e-05
FKBP4_HUMAN	Peptidyl-prolyl cis-trans isomerase FKBP4 (PPIase FKBP4) (EC 5.2.1.8) (51 kDa FK506-binding protein) (FKBP51) (52 kDa FK506-binding protein) (52 kDa FKBP) (FKBP-52) (59 kDa immunophilin) (p59) (FK506-binding protein 4) (FKBP-4) (FKBP59) (HSP-binding immunophilin) (HBI) (Immunophilin FKBP52) (Rotamase) [Cleaved into: Peptidyl-prolyl cis-trans isomerase FKBP4, N-terminally processed]	5.50277e+08	2.08597e+08	2.638	2.56406e-05
SIAS_HUMAN	Sialic acid synthase (N-acetylneuraminate synthase) (EC 2.5.1.56) (N-acetylneuraminate-9-phosphate synthase) (EC 2.5.1.57) (N-acetylneuraminic acid phosphate synthase) (N-acetylneuraminic acid synthase)	1.44757e+08	5.49687e+07	2.63344	0.000259885
T3HPD_HUMAN	Trans-3-hydroxy-L-proline dehydratase (EC 4.2.1.77) (Trans-L-3-hydroxyproline dehydratase)	3.4237e+06	1.30466e+06	2.62421	2.3062e-05
G6PI_HUMAN	Glucose-6-phosphate isomerase (GPI) (EC 5.3.1.9) (Autocrine motility factor) (AMF) (Neuroleukin) (NLK) (Phosphoglucose isomerase) (PGI) (Phosphohexose isomerase) (PHI) (Sperm antigen 36) (SA-36)	2.59483e+09	9.90287e+08	2.62028	8.64376e-05
CNN3_HUMAN	Calponin-3 (Calponin, acidic isoform)	4.37856e+08	1.6774e+08	2.61032	9.11331e-05
GDIR1_HUMAN	Rho GDP-dissociation inhibitor 1 (Rho GDI 1) (Rho-GDI alpha)	4.20656e+08	1.61696e+08	2.60153	2.47883e-05
ERF1_HUMAN	Eukaryotic peptide chain release factor subunit 1 (Eukaryotic release factor 1) (eRF1) (Protein Cl1) (TB3-1)	2.06558e+07	7.99163e+06	2.58467	0.00016536
CRK_HUMAN	Adapter molecule crk (Proto-oncogene c-Crk) (p38)	2.13444e+08	8.28987e+07	2.57476	4.6364e-05
AL1L1_HUMAN	Cytosolic 10-formyltetrahydrofolate dehydrogenase (10-FTHFDH) (FDH) (EC 1.5.1.6) (Aldehyde dehydrogenase family 1 member L1)	5.6466e+08	2.1992e+08	2.56757	0.000267063
AK1C3_HUMAN	Aldo-keto reductase family 1 member C3 (EC 1.1.1.-) (EC 1.1.1.210) (EC 1.1.1.53) (EC 1.1.1.62) (17-beta-hydroxysteroid dehydrogenase type 5) (17-beta-HSD 5) (3-alpha-HSD type II, brain) (3-alpha-hydroxysteroid dehydrogenase type 2) (3-alpha-HSD type 2) (EC 1.1.1.357) (Chlordecone reductase homolog HAKRb) (Dihydrodiol dehydrogenase 3) (DD-3) (DD3) (Dihydrodiol dehydrogenase type I) (HA1753) (Prost…	1.22032e+08	4.75519e+07	2.56629	0.000827256
PTN11_HUMAN	Tyrosine-protein phosphatase non-receptor type 11 (EC 3.1.3.48) (Protein-tyrosine phosphatase 1D) (PTP-1D) (Protein-tyrosine phosphatase 2C) (PTP-2C) (SH-PTP2) (SHP-2) (Shp2) (SH-PTP3)	5.36834e+07	2.09952e+07	2.55694	0.000424463
FHL1_HUMAN	Four and a half LIM domains protein 1 (FHL-1) (Skeletal muscle LIM-protein 1) (SLIM) (SLIM-1)	1.37127e+08	5.38006e+07	2.5488	6.20222e-05
TCTP_HUMAN	Translationally-controlled tumor protein (TCTP) (Fortilin) (Histamine-releasing factor) (HRF) (p23)	1.32661e+08	5.24108e+07	2.53118	9.86702e-05
RET1_HUMAN	Retinol-binding protein 1 (Cellular retinol-binding protein) (CRBP) (Cellular retinol-binding protein I) (CRBP-I)	7.55142e+07	3.04008e+07	2.48396	0.000467677
TPIS_HUMAN	Triosephosphate isomerase (TIM) (EC 5.3.1.1) (Methylglyoxal synthase) (EC 4.2.3.3) (Triose-phosphate isomerase)	4.01633e+09	1.6376e+09	2.45258	6.30021e-05
PGAM2_HUMAN	Phosphoglycerate mutase 2 (EC 5.4.2.11) (EC 5.4.2.4) (BPG-dependent PGAM 2) (Muscle-specific phosphoglycerate mutase) (Phosphoglycerate mutase isozyme M) (PGAM-M)	2.26412e+08	9.25092e+07	2.44746	0.000554377
AK1A1_HUMAN	Aldo-keto reductase family 1 member A1 (EC 1.1.1.2) (EC 1.1.1.372) (EC 1.1.1.54) (Alcohol dehydrogenase [NADP(+)]) (Aldehyde reductase) (Glucuronate reductase) (EC 1.1.1.19) (Glucuronolactone reductase) (EC 1.1.1.20)	7.53678e+08	3.08763e+08	2.44096	5.82019e-05
PCY2_HUMAN	Ethanolamine-phosphate cytidylyltransferase (EC 2.7.7.14) (CTP:phosphoethanolamine cytidylyltransferase) (Phosphorylethanolamine transferase)	9.30684e+07	3.822e+07	2.43507	0.000201355
NASP_HUMAN	Nuclear autoantigenic sperm protein (NASP)	4.86673e+07	2.00073e+07	2.43248	0.00164816
KAD1_HUMAN	Adenylate kinase isoenzyme 1 (AK 1) (EC 2.7.4.10) (EC 2.7.4.3) (EC 2.7.4.6) (ATP-AMP transphosphorylase 1) (ATP:AMP phosphotransferase) (Adenylate monophosphate kinase) (Myokinase)	8.10994e+08	3.35463e+08	2.41754	0.000112515
TXD17_HUMAN	Thioredoxin domain-containing protein 17 (14 kDa thioredoxin-related protein) (TRP14) (Protein 42-9-9) (Thioredoxin-like protein 5)	3.80994e+07	1.58231e+07	2.40784	0.000112445
PPM1F_HUMAN	Protein phosphatase 1F (EC 3.1.3.16) (Ca(2+)/calmodulin-dependent protein kinase phosphatase) (CaM-kinase phosphatase) (CaMKPase) (Partner of PIX 2) (Protein fem-2 homolog) (hFem-2)	3.10779e+08	1.29307e+08	2.40342	0.000373788
CCS_HUMAN	Copper chaperone for superoxide dismutase (Superoxide dismutase copper chaperone)	2.29565e+07	9.58112e+06	2.39601	0.000109971
GSH1_HUMAN	Glutamate--cysteine ligase catalytic subunit (EC 6.3.2.2) (GCS heavy chain) (Gamma-ECS) (Gamma-glutamylcysteine synthetase)	1.72326e+08	7.19803e+07	2.39407	0.000157204
OLA1_HUMAN	Obg-like ATPase 1 (DNA damage-regulated overexpressed in cancer 45) (DOC45) (GTP-binding protein 9)	2.95517e+08	1.2408e+08	2.38167	6.73645e-05
SYNJ1_HUMAN	Synaptojanin-1 (EC 3.1.3.36) (Synaptic inositol 1,4,5-trisphosphate 5-phosphatase 1)	4.57373e+08	1.92513e+08	2.37581	0.000301665
SERC_HUMAN	Phosphoserine aminotransferase (EC 2.6.1.52) (Phosphohydroxythreonine aminotransferase) (PSAT)	2.53114e+08	1.06856e+08	2.36875	0.000222753
CAH2_HUMAN	Carbonic anhydrase 2 (EC 4.2.1.1) (Carbonate dehydratase II) (Carbonic anhydrase C) (CAC) (Carbonic anhydrase II) (CA-II) (Cyanamide hydratase CA2) (EC 4.2.1.69)	3.67652e+08	1.55257e+08	2.36803	6.2947e-05
LGUL_HUMAN	Lactoylglutathione lyase (EC 4.4.1.5) (Aldoketomutase) (Glyoxalase I) (Glx I) (Ketone-aldehyde mutase) (Methylglyoxalase) (S-D-lactoylglutathione methylglyoxal lyase)	2.20122e+08	9.34381e+07	2.3558	0.000170943
CLIC1_HUMAN	Chloride intracellular channel protein 1 (Chloride channel ABP) (Nuclear chloride ion channel 27) (NCC27) (Regulatory nuclear chloride ion channel protein) (hRNCC)	4.91682e+08	2.1023e+08	2.33878	0.0010236
DDI2_HUMAN	Protein DDI1 homolog 2 (EC 3.4.23.-)	2.87392e+07	1.23027e+07	2.33601	0.000311714
CYBP_HUMAN	Calcyclin-binding protein (CacyBP) (hCacyBP) (S100A6-binding protein) (Siah-interacting protein)	9.23509e+07	3.95673e+07	2.33402	0.000113894
FSCN1_HUMAN	Fascin (55 kDa actin-bundling protein) (Singed-like protein) (p55)	1.28049e+09	5.4918e+08	2.33164	2.9371e-05
NAGK_HUMAN	N-acetyl-D-glucosamine kinase (N-acetylglucosamine kinase) (EC 2.7.1.59) (GlcNAc kinase) (Muramyl dipeptide kinase) (EC 2.7.1.-) (N-acetyl-D-mannosamine kinase) (EC 2.7.1.60)	1.77086e+08	7.62086e+07	2.3237	9.90459e-05
PGAM1_HUMAN	Phosphoglycerate mutase 1 (EC 5.4.2.11) (EC 5.4.2.4) (BPG-dependent PGAM 1) (Phosphoglycerate mutase isozyme B) (PGAM-B)	2.1935e+09	9.44076e+08	2.32343	0.000125837
PEA15_HUMAN	Astrocytic phosphoprotein PEA-15 (15 kDa phosphoprotein enriched in astrocytes) (Phosphoprotein enriched in diabetes) (PED)	2.86265e+08	1.23236e+08	2.3229	0.000490103
GDIR2_HUMAN	Rho GDP-dissociation inhibitor 2 (Rho GDI 2) (Ly-GDI) (Rho-GDI beta)	2.02562e+08	8.73268e+07	2.31959	0.000572062
PSA_HUMAN	Puromycin-sensitive aminopeptidase (PSA) (EC 3.4.11.14) (Cytosol alanyl aminopeptidase) (AAP-S)	2.34226e+08	1.01207e+08	2.31434	0.000252627
CRLF3_HUMAN	Cytokine receptor-like factor 3 (Cytokine receptor-like molecule 9) (CREME-9) (Cytokine receptor-related protein 4) (Type I cytokine receptor-like factor p48)	2.15394e+06	936379	2.30029	0.000364412
FKBP3_HUMAN	Peptidyl-prolyl cis-trans isomerase FKBP3 (PPIase FKBP3) (EC 5.2.1.8) (25 kDa FK506-binding protein) (25 kDa FKBP) (FKBP-25) (FK506-binding protein 3) (FKBP-3) (Immunophilin FKBP25) (Rapamycin-selective 25 kDa immunophilin) (Rotamase)	5.29573e+07	2.30469e+07	2.29781	0.000126635
PPCE_HUMAN	Prolyl endopeptidase (PE) (EC 3.4.21.26) (Post-proline cleaving enzyme)	1.92496e+08	8.40104e+07	2.29133	0.000316211
CBR1_HUMAN	Carbonyl reductase [NADPH] 1 (EC 1.1.1.184) (15-hydroxyprostaglandin dehydrogenase [NADP(+)]) (EC 1.1.1.196, EC 1.1.1.197) (20-beta-hydroxysteroid dehydrogenase) (Alcohol dehydrogenase [NAD(P)+] CBR1) (EC 1.1.1.71) (NADPH-dependent carbonyl reductase 1) (Prostaglandin 9-ketoreductase) (PG-9-KR) (Prostaglandin-E(2) 9-reductase) (EC 1.1.1.189) (Short chain dehydrogenase/reductase family 21C member …	3.11231e+09	1.3626e+09	2.28409	0.000257639
RINI_HUMAN	Ribonuclease inhibitor (Placental ribonuclease inhibitor) (Placental RNase inhibitor) (Ribonuclease/angiogenin inhibitor 1) (RAI)	6.6617e+08	2.9328e+08	2.27144	1.2819e-05
DDAH2_HUMAN	Putative hydrolase DDAH2 (EC 3.-.-.-) (DDAHII) (Inactive N(G),N(G)-dimethylarginine dimethylaminohydrolase 2) (DDAH-2) (Inactive dimethylarginine dimethylaminohydrolase 2) (Protein G6a) (S-phase protein)	2.25253e+08	9.95534e+07	2.26264	0.000197756
MK01_HUMAN	Mitogen-activated protein kinase 1 (MAP kinase 1) (MAPK 1) (EC 2.7.11.24) (ERT1) (Extracellular signal-regulated kinase 2) (ERK-2) (MAP kinase isoform p42) (p42-MAPK) (Mitogen-activated protein kinase 2) (MAP kinase 2) (MAPK 2)	3.94793e+08	1.74502e+08	2.26239	5.45838e-05
SHPK_HUMAN	Sedoheptulokinase (SHK) (EC 2.7.1.14) (Carbohydrate kinase-like protein)	1.7604e+07	7.82479e+06	2.24977	0.000236705
NT5D1_HUMAN	5'-nucleotidase domain-containing protein 1 (EC 3.1.3.-)	1.42438e+07	6.34213e+06	2.24591	0.000805361
IQGA1_HUMAN	Ras GTPase-activating-like protein IQGAP1 (p195)	1.43801e+09	6.40604e+08	2.24477	0.000477224
S14L2_HUMAN	SEC14-like protein 2 (Alpha-tocopherol-associated protein) (TAP) (hTAP) (Squalene transfer protein) (Supernatant protein factor) (SPF)	1.16567e+08	5.19856e+07	2.24228	0.000283736
CUL2_HUMAN	Cullin-2 (CUL-2)	3.55919e+07	1.59314e+07	2.23407	0.00136901
SERA_HUMAN	D-3-phosphoglycerate dehydrogenase (3-PGDH) (EC 1.1.1.95) (2-oxoglutarate reductase) (EC 1.1.1.399) (Malate dehydrogenase) (EC 1.1.1.37)	1.26171e+09	5.68185e+08	2.2206	0.000884485
HS105_HUMAN	Heat shock protein 105 kDa (Antigen NY-CO-25) (Heat shock 110 kDa protein)	3.53058e+08	1.60005e+08	2.20654	0.000439143
UCHL1_HUMAN	Ubiquitin carboxyl-terminal hydrolase isozyme L1 (UCH-L1) (EC 3.4.19.12) (Neuron cytoplasmic protein 9.5) (PGP 9.5) (PGP9.5) (Ubiquitin thioesterase L1)	5.19825e+09	2.36116e+09	2.20156	0.00143597
SETD3_HUMAN	Actin-histidine N-methyltransferase (EC 2.1.1.85) (Protein-L-histidine N-tele-methyltransferase) (SET domain-containing protein 3) (hSETD3)	1.00064e+07	4.58433e+06	2.18273	0.000371615
PA1B3_HUMAN	Platelet-activating factor acetylhydrolase IB subunit alpha1 (EC 3.1.1.47) (PAF acetylhydrolase 29 kDa subunit) (PAF-AH 29 kDa subunit) (PAF-AH subunit gamma) (PAFAH subunit gamma)	3.68227e+08	1.68915e+08	2.17995	0.000218438
SETD7_HUMAN	Histone-lysine N-methyltransferase SETD7 (EC 2.1.1.364) (Histone H3-K4 methyltransferase SETD7) (H3-K4-HMTase SETD7) (Lysine N-methyltransferase 7) (SET domain-containing protein 7) (SET7/9)	2.87568e+07	1.31966e+07	2.1791	0.000816111
SNX2_HUMAN	Sorting nexin-2 (Transformation-related gene 9 protein) (TRG-9)	2.17711e+08	1.00178e+08	2.17325	0.000120782
HEBP2_HUMAN	Heme-binding protein 2 (Placental protein 23) (PP23) (Protein SOUL)	4.00349e+07	1.84862e+07	2.16567	0.000125498
CBR3_HUMAN	Carbonyl reductase [NADPH] 3 (EC 1.1.1.184) (NADPH-dependent carbonyl reductase 3) (Quinone reductase CBR3) (EC 1.6.5.10) (Short chain dehydrogenase/reductase family 21C member 2)	6.04472e+08	2.79366e+08	2.16373	0.000383998
BROX_HUMAN	BRO1 domain-containing protein BROX (BRO1 domain- and CAAX motif-containing protein)	3.90127e+07	1.80731e+07	2.1586	0.00178359
APT_HUMAN	Adenine phosphoribosyltransferase (APRT) (EC 2.4.2.7)	1.00288e+08	4.65191e+07	2.15586	0.000778719
IC1_HUMAN	Plasma protease C1 inhibitor (C1 Inh) (C1Inh) (C1 esterase inhibitor) (C1-inhibiting factor) (Serpin G1)	1.65582e+07	7.69068e+06	2.15302	0.00121816
BIEA_HUMAN	Biliverdin reductase A (BVR A) (EC 1.3.1.24) (Biliverdin-IX alpha-reductase)	1.15584e+07	5.36917e+06	2.15274	0.0001369
UBP14_HUMAN	Ubiquitin carboxyl-terminal hydrolase 14 (EC 3.4.19.12) (Deubiquitinating enzyme 14) (Ubiquitin thioesterase 14) (Ubiquitin-specific-processing protease 14)	1.30663e+08	6.07011e+07	2.15256	0.000479539
HEBP1_HUMAN	Heme-binding protein 1 (p22HBP)	1.16669e+08	5.42201e+07	2.15177	8.50228e-06
2A5E_HUMAN	Serine/threonine-protein phosphatase 2A 56 kDa regulatory subunit epsilon isoform (PP2A B subunit isoform B'-epsilon) (PP2A B subunit isoform B56-epsilon) (PP2A B subunit isoform PR61-epsilon) (PP2A B subunit isoform R5-epsilon)	2.02556e+07	9.42612e+06	2.14888	0.000830335
RASA1_HUMAN	Ras GTPase-activating protein 1 (GAP) (GTPase-activating protein) (RasGAP) (Ras p21 protein activator) (p120GAP)	1.98765e+07	9.25741e+06	2.14709	0.000905245
GSTO1_HUMAN	Glutathione S-transferase omega-1 (GSTO-1) (EC 2.5.1.18) (Glutathione S-transferase omega 1-1) (GSTO 1-1) (Glutathione-dependent dehydroascorbate reductase) (EC 1.8.5.1) (Monomethylarsonic acid reductase) (MMA(V) reductase) (EC 1.20.4.2) (S-(Phenacyl)glutathione reductase) (SPG-R)	2.11138e+08	9.84417e+07	2.1448	0.000152422
FERM2_HUMAN	Fermitin family homolog 2 (Kindlin-2) (Mitogen-inducible gene 2 protein) (MIG-2) (Pleckstrin homology domain-containing family C member 1) (PH domain-containing family C member 1)	2.86382e+08	1.34154e+08	2.13473	0.000826936
HARS1_HUMAN	Histidine--tRNA ligase, cytoplasmic (EC 6.1.1.21) (Histidyl-tRNA synthetase) (HisRS)	2.72524e+07	1.28283e+07	2.1244	0.000414035
MPI_HUMAN	Mannose-6-phosphate isomerase (EC 5.3.1.8) (Phosphohexomutase) (Phosphomannose isomerase) (PMI)	1.1647e+07	5.49856e+06	2.1182	0.00120517
TRNT1_HUMAN	CCA tRNA nucleotidyltransferase 1, mitochondrial (EC 2.7.7.72) (Mitochondrial tRNA nucleotidyl transferase, CCA-adding) (mt CCA-adding enzyme) (mt tRNA CCA-diphosphorylase) (mt tRNA CCA-pyrophosphorylase) (mt tRNA adenylyltransferase)	1.11041e+07	5.24726e+06	2.11618	0.00137765
ULA1_HUMAN	NEDD8-activating enzyme E1 regulatory subunit (Amyloid beta precursor protein-binding protein 1, 59 kDa) (APP-BP1) (Amyloid protein-binding protein 1) (Proto-oncogene protein 1)	2.80101e+07	1.32403e+07	2.11552	0.00042337
PTGR1_HUMAN	Prostaglandin reductase 1 (PRG-1) (15-oxoprostaglandin 13-reductase) (EC 1.3.1.48) (Dithiolethione-inducible gene 1 protein) (D3T-inducible gene 1 protein) (DIG-1) (Leukotriene B4 12-hydroxydehydrogenase) (NAD(P)H-dependent alkenal/one oxidoreductase) (EC 1.3.1.74)	4.4819e+07	2.12686e+07	2.10728	0.00110217
PLCD1_HUMAN	1-phosphatidylinositol 4,5-bisphosphate phosphodiesterase delta-1 (EC 3.1.4.11) (Phosphoinositide phospholipase C-delta-1) (Phospholipase C-III) (PLC-III) (Phospholipase C-delta-1) (PLC-delta-1)	1.61078e+08	7.66576e+07	2.10126	0.00179514
GSTP1_HUMAN	Glutathione S-transferase P (EC 2.5.1.18) (GST class-pi) (GSTP1-1)	5.37763e+08	2.56097e+08	2.09984	0.000303185
PTPA_HUMAN	Serine/threonine-protein phosphatase 2A activator (EC 5.2.1.8) (PP2A, subunit B', PR53 isoform) (Phosphotyrosyl phosphatase activator) (PTPA) (Serine/threonine-protein phosphatase 2A regulatory subunit 4) (Serine/threonine-protein phosphatase 2A regulatory subunit B')	3.11215e+08	1.48353e+08	2.09781	0.000258696
VP26A_HUMAN	Vacuolar protein sorting-associated protein 26A (Vesicle protein sorting 26A) (hVPS26)	9.87753e+07	4.70931e+07	2.09745	0.000895532
CBS_HUMAN	Cystathionine beta-synthase (EC 4.2.1.22) (Beta-thionase) (Serine sulfhydrase)	1.18253e+07	5.6417e+06	2.09605	0.00106063
COR1B_HUMAN	Coronin-1B (Coronin-2)	3.90741e+08	1.86555e+08	2.09451	0.000193075
NXP20_HUMAN	Protein NOXP20 (Nervous system overexpressed protein 20) (Protein FAM114A1)	1.28944e+07	6.16246e+06	2.09241	0.00145662
SAA4_HUMAN	Serum amyloid A-4 protein (Constitutively expressed serum amyloid A protein) (C-SAA)	1.28607e+07	6.16131e+06	2.08734	0.000255733
RAN_HUMAN	GTP-binding nuclear protein Ran (EC 3.6.5.-) (Androgen receptor-associated protein 24) (GTPase Ran) (Ras-like protein TC4) (Ras-related nuclear protein)	7.542e+08	3.61609e+08	2.08568	0.000171608
EF1B_HUMAN	Elongation factor 1-beta (EF-1-beta)	5.21558e+08	2.50374e+08	2.08311	0.000821641
FCL_HUMAN	GDP-L-fucose synthase (EC 1.1.1.271) (GDP-4-keto-6-deoxy-D-mannose-3,5-epimerase-4-reductase) (Protein FX) (Red cell NADP(H)-binding protein) (Short-chain dehydrogenase/reductase family 4E member 1)	7.15625e+07	3.47885e+07	2.05707	0.000287651
DUS3_HUMAN	Dual specificity protein phosphatase 3 (EC 3.1.3.16) (EC 3.1.3.48) (Dual specificity protein phosphatase VHR) (Vaccinia H1-related phosphatase) (VHR)	2.80516e+08	1.36448e+08	2.05585	0.000517158
CAH1_HUMAN	Carbonic anhydrase 1 (EC 4.2.1.1) (Carbonate dehydratase I) (Carbonic anhydrase B) (CAB) (Carbonic anhydrase I) (CA-I) (Cyanamide hydratase CA1) (EC 4.2.1.69)	4.08805e+08	1.9955e+08	2.04863	0.000654795
UBC12_HUMAN	NEDD8-conjugating enzyme Ubc12 (EC 2.3.2.34) (NEDD8 carrier protein) (Ubiquitin-conjugating enzyme E2 M)	1.13004e+08	5.54282e+07	2.03874	0.000118426
CDC37_HUMAN	Hsp90 co-chaperone Cdc37 (Hsp90 chaperone protein kinase-targeting subunit) (p50Cdc37) [Cleaved into: Hsp90 co-chaperone Cdc37, N-terminally processed]	3.31967e+08	1.63456e+08	2.03092	0.000464552
UBA1_HUMAN	Ubiquitin-like modifier-activating enzyme 1 (EC 6.2.1.45) (Protein A1S9) (Ubiquitin-activating enzyme E1)	4.15498e+09	2.05168e+09	2.02516	0.000869253
TWF1_HUMAN	Twinfilin-1 (Protein A6) (Protein tyrosine kinase 9)	2.64485e+07	1.30849e+07	2.02131	0.00029752
COR1A_HUMAN	Coronin-1A (Coronin-like protein A) (Clipin-A) (Coronin-like protein p57) (Tryptophan aspartate-containing coat protein) (TACO)	4.16127e+08	2.07817e+08	2.00237	0.00189711
HS90A_HUMAN	Heat shock protein HSP 90-alpha (EC 3.6.4.10) (Heat shock 86 kDa) (HSP 86) (HSP86) (Lipopolysaccharide-associated protein 2) (LAP-2) (LPS-associated protein 2) (Renal carcinoma antigen NY-REN-38)	4.7566e+09	2.37893e+09	1.99947	0.000304497
PURA2_HUMAN	Adenylosuccinate synthetase isozyme 2 (AMPSase 2) (AdSS 2) (EC 6.3.4.4) (Adenylosuccinate synthetase, acidic isozyme) (Adenylosuccinate synthetase, liver isozyme) (L-type adenylosuccinate synthetase) (IMP--aspartate ligase 2)	5.71981e+07	2.87729e+07	1.98791	0.000722835
PLST_HUMAN	Plastin-3 (T-plastin)	8.55198e+07	4.3035e+07	1.98722	0.00071473
COF1_HUMAN	Cofilin-1 (18 kDa phosphoprotein) (p18) (Cofilin, non-muscle isoform)	8.76456e+08	4.42411e+08	1.98109	0.000400151
IPO5_HUMAN	Importin-5 (Imp5) (Importin subunit beta-3) (Karyopherin beta-3) (Ran-binding protein 5) (RanBP5)	9.663e+07	4.87918e+07	1.98045	0.00072231
UBA3_HUMAN	NEDD8-activating enzyme E1 catalytic subunit (EC 6.2.1.64) (NEDD8-activating enzyme E1C) (Ubiquitin-activating enzyme E1C) (Ubiquitin-like modifier-activating enzyme 3) (Ubiquitin-activating enzyme 3)	1.85844e+07	9.3938e+06	1.97837	0.00114529
IPYR_HUMAN	Inorganic pyrophosphatase (EC 3.6.1.1) (Pyrophosphate phospho-hydrolase) (PPase)	9.48645e+07	4.80127e+07	1.97582	0.00111816
ACLY_HUMAN	ATP-citrate synthase (EC 2.3.3.8) (ATP-citrate (pro-S-)-lyase) (ACL) (Citrate cleavage enzyme)	9.98924e+08	5.10142e+08	1.95813	0.000334746
BOLA2_HUMAN	BolA-like protein 2	3.15865e+07	1.63278e+07	1.93452	0.00126196
SYYC_HUMAN	Tyrosine--tRNA ligase, cytoplasmic (EC 6.1.1.1) (Tyrosyl-tRNA synthetase) (TyrRS) [Cleaved into: Tyrosine--tRNA ligase, cytoplasmic, N-terminally processed]	1.16353e+08	6.07183e+07	1.91628	0.000846496
TXNL1_HUMAN	Thioredoxin-like protein 1 (32 kDa thioredoxin-related protein)	8.21168e+07	4.29809e+07	1.91054	0.00026631
PLMN_HUMAN	Plasminogen (EC 3.4.21.7) [Cleaved into: Plasmin heavy chain A; Activation peptide; Angiostatin; Plasmin heavy chain A, short form; Plasmin light chain B]	6.9783e+07	3.65562e+07	1.90893	0.00175562
PPCS_HUMAN	Phosphopantothenate--cysteine ligase (EC 6.3.2.51) (Phosphopantothenoylcysteine synthetase) (PPC synthetase)	3.8196e+07	2.0023e+07	1.90761	0.000322954
NUDC_HUMAN	Nuclear migration protein nudC (Nuclear distribution protein C homolog)	2.28998e+08	1.20148e+08	1.90597	0.000457057
ATX10_HUMAN	Ataxin-10 (Brain protein E46 homolog) (Spinocerebellar ataxia type 10 protein)	1.97142e+07	1.03826e+07	1.89876	0.00151949
CXCL7_HUMAN	Platelet basic protein (PBP) (C-X-C motif chemokine 7) (Leukocyte-derived growth factor) (LDGF) (Macrophage-derived growth factor) (MDGF) (Small-inducible cytokine B7) [Cleaved into: Connective tissue-activating peptide III (CTAP-III) (LA-PF4) (Low-affinity platelet factor IV); TC-2; Connective tissue-activating peptide III(1-81) (CTAP-III(1-81)); Beta-thromboglobulin (Beta-TG); Neutrophil-activa…	1.42183e+07	7.51991e+06	1.89075	0.00165365
CSN8_HUMAN	COP9 signalosome complex subunit 8 (SGN8) (Signalosome subunit 8) (COP9 homolog) (hCOP9) (JAB1-containing signalosome subunit 8)	6.74694e+07	3.57019e+07	1.8898	0.0010402
MK03_HUMAN	Mitogen-activated protein kinase 3 (MAP kinase 3) (MAPK 3) (EC 2.7.11.24) (ERT2) (Extracellular signal-regulated kinase 1) (ERK-1) (Insulin-stimulated MAP2 kinase) (MAP kinase isoform p44) (p44-MAPK) (Microtubule-associated protein 2 kinase) (p44-ERK1)	5.15294e+08	2.72778e+08	1.88906	0.000742955
DP13A_HUMAN	DCC-interacting protein 13-alpha (Dip13-alpha) (Adapter protein containing PH domain, PTB domain and leucine zipper motif 1)	2.54367e+08	1.35824e+08	1.87277	0.000727353
NP1L4_HUMAN	Nucleosome assembly protein 1-like 4 (Nucleosome assembly protein 2) (NAP-2)	2.95278e+08	1.57784e+08	1.87141	0.000558353
EF1G_HUMAN	Elongation factor 1-gamma (EF-1-gamma) (eEF-1B gamma)	1.12124e+09	6.01645e+08	1.86362	0.00134936
DIAP1_HUMAN	Protein diaphanous homolog 1 (Diaphanous-related formin-1) (DRF1)	4.74538e+07	2.5493e+07	1.86144	0.00133685
NIT1_HUMAN	Deaminated glutathione amidase (dGSH amidase) (EC 3.5.1.128) (Nitrilase homolog 1)	7.23119e+07	3.88747e+07	1.86013	0.0016446
LIS1_HUMAN	Platelet-activating factor acetylhydrolase IB subunit beta (Lissencephaly-1 protein) (LIS-1) (PAF acetylhydrolase 45 kDa subunit) (PAF-AH 45 kDa subunit) (PAF-AH alpha) (PAFAH alpha)	3.93969e+08	2.12092e+08	1.85754	0.00156698
TRAP1_HUMAN	Heat shock protein 75 kDa, mitochondrial (HSP 75) (TNFR-associated protein 1) (Tumor necrosis factor type 1 receptor-associated protein) (TRAP-1)	1.93709e+09	1.04808e+09	1.84822	0.000561384
VPS35_HUMAN	Vacuolar protein sorting-associated protein 35 (hVPS35) (Maternal-embryonic 3) (Vesicle protein sorting 35)	4.68031e+08	2.5585e+08	1.82932	0.00130652
AHSA1_HUMAN	Activator of 90 kDa heat shock protein ATPase homolog 1 (AHA1) (p38)	3.23073e+08	1.76656e+08	1.82882	0.000798547
CSN5_HUMAN	COP9 signalosome complex subunit 5 (SGN5) (Signalosome subunit 5) (EC 3.4.-.-) (Jun activation domain-binding protein 1)	6.17254e+07	3.39689e+07	1.81712	0.00102585
CSN6_HUMAN	COP9 signalosome complex subunit 6 (SGN6) (Signalosome subunit 6) (JAB1-containing signalosome subunit 6) (MOV34 homolog) (Vpr-interacting protein) (hVIP)	9.20619e+07	5.08429e+07	1.81071	0.00145962
NMT1_HUMAN	Glycylpeptide N-tetradecanoyltransferase 1 (EC 2.3.1.97) (Myristoyl-CoA:protein N-myristoyltransferase 1) (HsNMT1) (NMT 1) (Type I N-myristoyltransferase) (Peptide N-myristoyltransferase 1) (Protein-lysine myristoyltransferase NMT1) (EC 2.3.1.-)	1.16449e+07	6.45098e+06	1.80513	0.00181544
GAB1_HUMAN	GRB2-associated-binding protein 1 (GRB2-associated binder 1) (Growth factor receptor bound protein 2-associated protein 1)	6.28987e+06	3.51849e+06	1.78766	0.00150278
EFHD2_HUMAN	EF-hand domain-containing protein D2 (Swiprosin-1)	1.08265e+08	6.06903e+07	1.78389	0.00059308
PDC6I_HUMAN	Programmed cell death 6-interacting protein (PDCD6-interacting protein) (ALG-2-interacting protein 1) (ALG-2-interacting protein X) (Hp95)	5.21945e+08	2.92692e+08	1.78325	0.000643297
NSF1C_HUMAN	NSFL1 cofactor p47 (UBX domain-containing protein 2C) (p97 cofactor p47)	3.71253e+08	2.08233e+08	1.78288	0.000449455
GSTM3_HUMAN	Glutathione S-transferase Mu 3 (EC 2.5.1.18) (GST class-mu 3) (GSTM3-3) (hGSTM3-3)	3.19788e+08	1.82099e+08	1.75612	0.00108421
PA2G4_HUMAN	Proliferation-associated protein 2G4 (Cell cycle protein p38-2G4 homolog) (hG4-1) (ErbB3-binding protein 1)	2.08774e+08	1.19147e+08	1.75225	0.00112342
EF2_HUMAN	Elongation factor 2 (EF-2) (EC 3.6.5.-)	1.99543e+09	1.13955e+09	1.75107	0.00148745
MARE1_HUMAN	Microtubule-associated protein RP/EB family member 1 (APC-binding protein EB1) (End-binding protein 1) (EB1)	1.26784e+08	7.25264e+07	1.7481	0.00164299
NECP2_HUMAN	Adaptin ear-binding coat-associated protein 2 (NECAP endocytosis-associated protein 2) (NECAP-2)	1.96903e+07	1.17542e+07	1.67517	0.000861866
DNJB1_HUMAN	DnaJ homolog subfamily B member 1 (DnaJ protein homolog 1) (Heat shock 40 kDa protein 1) (HSP40) (Heat shock protein 40) (Human DnaJ protein 1) (hDj-1)	1.30583e+08	7.92073e+07	1.64862	0.000935621
Table S8: List of significantlly altered proteins identified by DIA-LC-MS/MS ranked by Dementia/No Dementia Ratio
