# Supplementary material for: Data-independent acquisition proteomic analysis of the brain microvasculature in Alzheimer’s disease identifies major pathways of dysfunction and upregulation of cytoprotective responses
Source: Fluids Barriers CNS. 2024 Oct 21;21:84. doi: 10.1186/s12987-024-00581-1 (PMC11492478; doi:10.1186/s12987-024-00581-1)
Supplement: Supplementary file 9 — Supplementary Table 9. [file 12987_2024_581_MOESM9_ESM.xlsx]

## Sheet: Table S9
GO Term	Pathway	Enrichment FDR	nGenes	Pathway Genes	Fold Enrichment	Genes
Biological Process	GO:0071466 cellular response to xenobiotic stimulus	0.000914298	8	185	9.61671	GSTP1 PPM1F GSTM3 GSTO1 CBR1 GSTM2 UCHL1 CBR3
	GO:0006805 xenobiotic metabolic proc.	0.000914298	6	118	14.4251	GSTP1 GSTM3 GSTO1 CBR1 GSTM2 CBR3
Molecular Function	GO:0004364 glutathione transferase activity	0.0222924	4	31	15.112	GSTP1 GSTM3 GSTO1 GSTM2
	GO:0016765 transferase activity transferring alkyl or aryl (other than methyl) g	0.0378646	4	68	11.7538	GSTP1 GSTM3 GSTO1 GSTM2
Cellular Component	GO:0005615 extracellular space	0.000627524	36	3577	1.88153	PON1 HEBP1 CAPG HEBP2 VPS35 FSCN1 GSTP1 BLVRB AHSA1 CDC37 PTGR1 PTPA NAGK UBA1 ACLY RAN CNDP2 GSTM3 OLA1 GSTO1 SAA4 TKFC CBR1 CBR3 BROX TKT PGAM2 CRK PA2G4 PGAM1 UBE2N MPI PLCD1 PPIA GSTM2 SMOC1
	GO:0005576 extracellular region	0.0103497	36	4673	1.65575	PON1 HEBP1 CAPG HEBP2 VPS35 FSCN1 GSTP1 BLVRB AHSA1 CDC37 PTGR1 PTPA NAGK UBA1 ACLY RAN CNDP2 GSTM3 OLA1 GSTO1 SAA4 TKFC CBR1 CBR3 BROX TKT PGAM2 CRK PA2G4 PGAM1 UBE2N MPI PLCD1 PPIA GSTM2 SMOC1
	GO:0043230 extracellular organelle	0.000316218	34	2343	2.02059	PON1 HEBP1 CAPG HEBP2 VPS35 FSCN1 GSTP1 BLVRB AHSA1 CDC37 PTGR1 PTPA NAGK UBA1 ACLY RAN CNDP2 GSTM3 OLA1 GSTO1 SAA4 TKFC CBR1 BROX TKT PGAM2 CRK PA2G4 PGAM1 UBE2N MPI PLCD1 PPIA GSTM2
	GO:0065010 extracellular membrane-bounded organelle	0.000316218	34	2343	2.02059	PON1 HEBP1 CAPG HEBP2 VPS35 FSCN1 GSTP1 BLVRB AHSA1 CDC37 PTGR1 PTPA NAGK UBA1 ACLY RAN CNDP2 GSTM3 OLA1 GSTO1 SAA4 TKFC CBR1 BROX TKT PGAM2 CRK PA2G4 PGAM1 UBE2N MPI PLCD1 PPIA GSTM2
	GO:0070062 extracellular exosome	0.000316218	34	2316	2.02971	PON1 HEBP1 CAPG HEBP2 VPS35 FSCN1 GSTP1 BLVRB AHSA1 CDC37 PTGR1 PTPA NAGK UBA1 ACLY RAN CNDP2 GSTM3 OLA1 GSTO1 SAA4 TKFC CBR1 BROX TKT PGAM2 CRK PA2G4 PGAM1 UBE2N MPI PLCD1 PPIA GSTM2
	GO:1903561 extracellular vesicle	0.000316218	34	2342	2.02059	PON1 HEBP1 CAPG HEBP2 VPS35 FSCN1 GSTP1 BLVRB AHSA1 CDC37 PTGR1 PTPA NAGK UBA1 ACLY RAN CNDP2 GSTM3 OLA1 GSTO1 SAA4 TKFC CBR1 BROX TKT PGAM2 CRK PA2G4 PGAM1 UBE2N MPI PLCD1 PPIA GSTM2
Table S9: GO Enrichment Analysis data
