# Supplementary material for: Data-independent acquisition proteomic analysis of the brain microvasculature in Alzheimer’s disease identifies major pathways of dysfunction and upregulation of cytoprotective responses
Source: Fluids Barriers CNS. 2024 Oct 21;21:84. doi: 10.1186/s12987-024-00581-1 (PMC11492478; doi:10.1186/s12987-024-00581-1)
Supplement: Supplementary file 10 — Supplementary Table 10. [file 12987_2024_581_MOESM10_ESM.xlsx]

## Sheet: Table S10
Table S10: Analysis of cell-specific markers
		Select top 25 genes with Uniprot IDs from ZEBRA Human Cortex database with Log FC cutoff >3.5
		Evaluate whether genes are detected at protein level using proteomics dataset (Table S2)
			Compile genes of same cell type, sort by Log2 FC enrichment, remove duplicates in top 25 ranking
				Note: Highest log 2 FC was used when the same gene from multiple cell types showed in the top 25.
			Record how many genes out of 25 are detected at protein level
			Of those detected, cross-check cell-type expression in Yang database
				Genes considered enriched if highly expressed >2-fold in the cell type(s) of interest vs. most other cell types
				Enriched genes are highlighted with colored cells below.
			Compare the relative expression in AD vs. Non-AD for cell-type specific markers verified at protein level and secondary snRNAseq dataset (Figure 5)
Astrocytes
		11/25 detected at protein level, 10/25 astrocyte enriched (orange)
	scRNAseq Database info (ZEBRA for cell-type enrichment rank and cross-referenced in Yang et al.)
Rank (enrichment)	Zebra cell_type (s)	gene	Uniprot ID	MS Detected	log 2 FC (RNA)	Cell Enrichment Yang Database (listed in order, cell types with appreciable expression)
1	Astrocyte 2	SLC14A1	UT1	Y	7.19203	AST-Hpc, AST-Cx, EPEN; AST enriched
2	Astrocyte 2	ETNPPL	AT2L1	Y	6.86719	AST-Cx, AST-Hpc; AST enriched
3	Astrocyte 2	EMX2	EMX2	N	6.41533
4	Astrocyte 2	PAPLN	PPN	Y	6.41372	AST-Cx, AST-Hpc, P.FB, EPEN; AST enriched
5	Astrocyte 2	SDC4	SDC4	N	6.26193
6	Astrocyte 2	MRVI1	IRAG1	Y	6.20659	AST-Cx, AST-Hpc, aSMC, aaSMC, P.FB; AST enriched
7	Astrocyte 2	GJA1	CXA1	Y	6.15202	AST-Ctx, EPEN, AST-Hpc, M.FB, ART, CAP, VEN, P.FB; AST enriched
8	Astrocyte 2	SLC39A12	S39AC	Y	6.0909	AST-Ctx, EPEM, AST-Hpc, PM; AST enriched
9	Astrocyte 2	SLCO1C1	SO1C1	N	6.05156
10	Astrocyte 2	PRDM16	PRD16	N	5.94617
11	Astrocyte 2	AQP4	AQP4	Y	5.92238	AST-Cx, AST-Hpc, EPEN; AST enriched
12	Astrocyte 2	BBOX1	BODG	N	5.91583
13	Astrocyte 2	ADGRV1	AGRV1	N	5.91536
14	Astrocyte 2	MLC1	MLC1	Y	5.90863	AST-Cx, AST-HC, EPEN; AST enriched
15	Astrocyte 2	FAM189A2	EREP1	N	5.89493
16	Astrocyte 2	GJB6	CXB6	N	5.82511
17	Astrocyte 2	ZNF98	ZNF98	N	5.77079
18	Astrocyte 2	GRIN2C	NMDE3	N	5.76788
19	Astrocyte 2	FGFR3	FGFR3	N	5.70831
20	Astrocyte 2	ANGPTL4	ANGL4	N	5.68111
21	Astrocyte 2	GFAP	GFAP	Y	5.4838	AST-Hpc, AST-Cx, EPEN, TC, M.FB, P.FB; AST enriched
22	Astrocyte 2	MT1G	MT1G	N	5.4609
23	Astrocyte 2	RGR	RGR	N	5.43904
24	Astrocyte 2	ENTPD2	ENTP2	Y	5.41758	EPEN, AST-Hpc, AST-Cx, PM; not AST enriched
25	Astrocyte 2	SLC1A2	EAA2	Y	5.416	AST-Cx, AST-Hpc, OPC, EPEN, Neu; AST enriched
	Note: Astrocyte 2 was the only cell type listed here
Endothelial Cells
		9/25 detected at protein level, 4/25 endo enriched (pink)
	scRNAseq Database info (ZEBRA for cell-type enrichment rank and cross-referenced in Yang et al.)
Rank	Zebra cell_type (s)	gene	Uniprot ID	MS Detected	log 2 FC (RNA)	Cell Enrichment Yang Database (listed in order, cell types with appreciable expression)
1	Capillary BEC 2, Endothelial 1	SCGB1D2	SG1D2	N	8.19692
2	Endothelial 2, Endothelial 3, Endothelial 4	PABPC4L	PAB4L	N	7.04723
3	Endothelial 4	HBB	HBB	Y	5.86405	CAP, TC, ART, VEN, aSMC, aaSMC; low levels, not enriched in endos
4	Capillary BEC 1	SOX18	SOX18	N	5.84992
5	Endothelial 4	GNG11	GBG11	N	5.35862
6	Endothelial 4	HBA 1 and HBA2	HBA	Y	5.28967	CAP, TC, ART, VEN, aSMC, aaSMC; low levels not enriched in endos
7	Endothelial 3	CD34	CD34	Y	5.27088	ART, CAP, VEN; endo enriched
8	Capillary BEC 2	OR2G6	OR2G6	N	5.21919
9	Endothelial 4	CSAG1	CSAG1	N	5.11252
10	Endothelial 3	SLC38A5	S38A5	N	5.03969
11	Endothelial 4	NDUFA4L2	NUA4L	Y	4.94394	T-PC, M-PC, aSMC, aaSMC, M.FB, TC, PM, NEU; not enriched in endos
12	Endothelial 4	HIGD1B	HIG1B	N	4.89071
13	Capillary BEC 1	CSF3	CSF3	N	4.85589
14	Endothelial 4	CAVIN3	CAVN3	Y	4.78452	aSMC, aaSMC, T-PC, ART, CAP, M-PC; not enriched in endos
15	Endothelial 1	P2RY10	P2Y10	N	4.6763
16	Endothelial 4	EVA1B	EVA1B	N	4.64491
17	Capillary BEC 1	NOTCH4	NOTC4	N	4.56403
18	Endothelial 3	IFI27	IFI27	N	4.51882
19	Endothelial 3	ANXA3	ANXA3	Y	4.45729	Cap, VEN, ART, PM; endo enriched
20	Endothelial 4	IFITM2	IFM2	N	4.45483
21	Endothelial 4	HIC1	HIC1	N	4.41792
22	Endothelial 3	GIMAP7	GIMA7	Y	4.39858	ART, CAP, VEN, TC; endo enriched
23	Endothelial 4	CLIC1	CLIC1	Y	4.39299	VEN, CAP, ART, aSMC, TC, PM; not enriched in endos
24	Endothelial 3	CLDN5	CLD5	Y	4.38825	CAP, VEN, ART, TC, EPEN; endo enriched
25	Endothelial 4	FOXF2	FOXF2	N	4.35657
	Note: Highest logFC was used when the same gene from multiple cell types showed in the top 25.
Pericytes and other Mural Cells
		11/25 detected at protein level; 6/25 verified SMC enriched (gray), 2/25 pericyte enriched (blue), 3/25 SMC and pericyte enriched (purple)
	scRNAseq Database info (ZEBRA for cell-type enrichment rank and cross-referenced in Yang et al.)
Rank	Zebra cell_type (s)	Gene	Uniprot ID	MS detected	log 2 FC (RNA)	Cell Enrichment Yang Database (listed in order, cell types with appreciable expression)
1	Pericytes 1	IFNG	IFNG	N	6.38269
2	Pericytes 2	MYL9	MYL9	Y	5.98247	aSMC (very high), aaSMC, T-PC, M-PC, P.FB, M.FB (all these are much lower), SMC enriched
3	Pericytes 2	CNN1	CNN1	Y	5.51825	aSMC (very high), SMC enriched
4	Pericytes 2	ACTA2	ACTA	N	5.43559
5	Pericytes 1	OR2G6	OR2G6	N	5.27467
6	Pericytes 2	MYH11	MYH11	Y	5.19118	aSMC (very high), SMC enriched
7	Pericytes 1	NOTCH3	NOTC3	Y	4.98323	aSMC, aaSMC, T-PC, M-PC all fairly high, SMC and pericyte enriched
8	Pericytes 1	PGF	PLGF	N	4.92259
9	Pericytes 1	GPER1	GPER1	N	4.7574
10	Pericytes 1	HIGD1B	HIG1B	N	4.71826
11	Pericytes 1	SLC6A12	S6A12	Y	4.70871	T-PC, M-PC (very high), aSMC (lower), pericyte enriched.
12	Pericytes 2	S100A4	S10A4	Y	4.66788	aSMC and TC, SMC enriched
13	Pericytes 2	C11orf96	CK096	N	4.63039
14	Pericytes 2	C1QTNF1	C1QT1	N	4.47265
15	Pericytes 1	SLC12A7	S12A7	Y	4.45803	T-PC (highest), M-PC, aaSMC, pericyte enriched
16	Pericytes 1	PTH1R	PTH1R	N	4.22547
17	Pericytes 2	FHL5	FHL5	N	4.17838
18	Pericytes 1	RIPOR3	RIPR3	N	4.17521
19	Pericytes 2	CRISPLD2	CRLD2	N	4.17399
20	Pericytes 2	SOD3	SODE	Y	4.09809	aSMC (highest), SMC enriched
21	Pericytes 1	SLC38A11	S38AB	N	4.07171
22	Pericytes 2	DES	DESM	Y	4.05995	aSMC, SMC enriched
23	Pericytes 1	PRELP	PRELP	Y	4.04717	T-PC, aSMC, P.FB, M-PC, aaSMC, M.FB. SMC and pericyte enriched
24	Pericytes 1	GJC1	CXG1	N	4.02756
25	Pericytes 2	COL4A1	Co4A1	Y	4.0029	aSMC, M-PC, aaSMC, P.FB, T-PC. SMC and pericyte enriched
Neurons
		0/25 detected at protein level
	scRNAseq Database info (ZEBRA for cell-type enrichment rank and cross-referenced in Yang et al.)
Rank	Zebra cell_type (s)	Gene Name	Uniprot ID	MS detected	log 2 FC (RNA)	Cell Enrichment Yang Database (listed in order, cell types with appreciable expression)
1	Inhibitory neuron 1	VIP	VIP	N	6.50441
2	Inhibitory neuron 1	CHRNA2	ACHA2	N	6.37324
3	Inhibitory neuron 1	CALB2	CALB2	N	6.02373
4	Inhibitory neuron 1	SP8	SP8	N	5.98905
5	Inhibitory neuron 2	MEPE	MEPE	N	5.70345
6	Inhibitory neuron 2	WNT16	WNT16	N	5.55446
7	Inhibitory neuron 1	CXCL14	CXL14	N	5.29609
8	Inhibitory neuron 1	SHISA8	SHSA8	N	5.18459
9	Inhibitory neuron 2	PVALB	PRVA	N	5.15389
10	Inhibitory neuron 1	KIT	KIT	N	5.12013
11	Inhibitory neuron 1	GRPR	GRPR	N	5.10981
12	Inhibitory neuron 1	ADARB2	RED2	N	5.03944
13	Inhibitory neuron 2	LHX6	LHX6	N	4.98607
14	Inhibitory neuron 1	RELN	RELN	N	4.92086
15	Inhibitory neuron 2	NMU	NMU	N	4.90555
16	Inhibitory neuron 2	MYO5B	MYO5B	N	4.87505
17	Inhibitory neuron 1	NDNF	NDNF	N	4.86989
18	Inhibitory neuron 2	TAC1	TKN1	N	4.84031
19	Inhibitory neuron 1	TAC3	TKNK	N	4.82543
20	Excitatory neuron 3	CD200R1L	MO2R2	N	4.80157
21	Excitatory neuron 4	FAM163A	F163A	N	4.75863
22	Inhibitory neuron 2	NPY	NPY	N	4.70258
23	Inhibitory neuron 2	FOXL2NB	FOXNB	N	4.65258
24	Inhibitory neuron 2	SST	SMS	N	4.6258
25	Excitatory neuron 5	IL1RAPL2	IRPL2	N	4.58432
Microglia
		3/25 detected at protein level, 1/25 enriched in MG (blue), 1/25 enriched in PM (brown), 1/25 in MG and PM (yellow)
	scRNAseq Database info (ZEBRA for cell-type enrichment rank and cross-referenced in Yang et al.)
Rank	Zebra cell_type (s)	Gene	Uniprot ID	MS detected	log 2 FC (RNA)	Cell Enrichment Yang Database (listed in order, cell types with appreciable expression)
1	Microglia	VSIG4	VSIG4	Y	8.08156	PM, MG enriched
2	Microglia	FGD2	FGD2	N	7.99957
3	Microglia	MS4A6A	MS4A6A	N	7.9465
4	Microglia	LHB	LSHB	N	7.9389
5	Microglia	CX3CR1	CX3C1	N	7.80063
6	Microglia	CD86	CD86	N	7.79598
7	Microglia	CSF3R	CSF3R	N	7.73304
8	Microglia	FCGR1B	FCGRB	N	7.70418
9	Microglia	C1QC	C1QC	Y	7.6382	MG enriched
10	Microglia	TLR2	TLR2	N	7.63416
11	Microglia	SYK	KSYK	N	7.62405
12	Microglia	RGS1	RGS1	N	7.60105
13	Microglia	FCGR1A	FCGR1	N	7.56884
14	Microglia	C1QB	C1QB	Y	7.42205	PM enriched
15	Microglia	IRF8	IRF8	N	7.37084
16	Microglia	C1QA	C1QA	N	7.35755
17	Microglia	ADAM28	ADA28	N	7.31606
18	Microglia	LILRB1	LIRB1	N	7.26094
19	Microglia	TREM2	TREM2	N	7.22979
20	Microglia	P2RY13	P2Y13	N	7.16667
21	Microglia	CSF1R	CSF1R	N	7.16501
22	Microglia	CLEC7A	CLC7A	N	7.14657
23	Microglia	FCGR3A	FCG3A	N	7.10685
24	Microglia	APBB1IP	AB1IP	N	7.07818
25	Microglia	ITGAX	ITAX	N	7.06716
Lymphocytes
			5/25 detected at protein level* There were no genes ID'd that were MS detected and specific for T-cells
	scRNAseq Database info (ZEBRA for cell-type enrichment rank and cross-referenced in Yang et al.)
Rank	Zebra cell_type (s)	Gene Name	Uniprot ID	MS Detected	log 2 FC (RNA)	Cell Enrichment Yang Database (listed in order, cell types with appreciable expression)
1	Lymphocyte	GPR174	GP174	N	12.6282
2	Lymphocyte	CTXN2	CTXN2	N	8.13177
3	Lymphocyte	CD3D	CD3D	N	7.3914
4	Lymphocyte	CCL5	CCL5	N	6.77541
5	Lymphocyte	FCMR	FAIM3	N	6.71788
6	Lymphocyte	GNLY	GNLY	N	6.45472
7	Lymphocyte	HBB	HBB	Y	6.33983	TC, cap, art, ven asmc, aasmc, epen; not TC enriched
8	Lymphocyte	HBA1	HBA	Y	6.29177	TC, cap, art, ven, PM; not TC enriched
9	Lymphocyte	IKZF3	IKZF3	N	6.22188
10	Lymphocyte	S100A4	S10A4	y	6.2124	aSMC, TC; not TC enriched
11	Lymphocyte	GZMB	GRAB	N	6.11426
12	Lymphocyte	GZMH	GRAH	N	5.97544
13	Lymphocyte	HBA2	HBA	y	5.87005	TC, cap, art, ven; not TC enriched
14	Lymphocyte	TRAC	TRAC	N	5.59058
15	Lymphocyte	TENT5C	TET5C	N	5.57332
16	Lymphocyte	CD40LG	CD40L	N	5.32598
17	Lymphocyte	SYTL1	SYTL1	N	5.3244
18	Lymphocyte	CD247	CD3Z	N	5.21503
19	Lymphocyte	IGKC	IGKC	Y	5.15554	p.fb, ven, cap, aSMC, opc; not TC enriched/not detected in TC
20	Lymphocyte	CD52	CD52	N	5.1547
21	Lymphocyte	PRF1	PERF	N	5.02127
22	Lymphocyte	CXCR4	CXCR4	N	5.00393
23	Lymphocyte	ITGA4	ITA4	N	4.98212
24	Lymphocyte	NKG7	NKG7	N	4.96187
25	Lymphocyte	ACAP1	ACAP1	N	4.78386
Oligodendrocytes
			7/25 detected at protein level, 7/25 enriched in OLs (green)
	scRNAseq Database info (ZEBRA for cell-type enrichment rank and cross-referenced in Yang et al.)
Rank	Zebra cell_type (s)	Gene Name	Uniprot ID	MS detected	log 2 FC (RNA)	Cell Enrichment Yang Database (listed in order, cell types with appreciable expression)
1	Oligodendrocyte 1	FFAR1	FFAR1		7.062
2	Oligodendrocyte 1	NKX6-2	NKX62		6.83277
3	Oligodendrocyte 1	ST18	ST18		6.70274
4	Oligodendrocyte 1	FOLH1	FOLH1		6.65632
5	Oligodendrocyte 1	OPALIN	OPALI	Y	6.49548	OL enriched
6	Oligodendrocyte 1	MOBP	MOBP		6.44875
7	Oligodendrocyte 1	MOG	MOG	Y	6.34513	OL enriched
8	Oligodendrocyte 1	KLK6	KLK6		6.30709
9	Oligodendrocyte 1	CNDP1	CNDP1		6.28605
10	Oligodendrocyte 1	TMEM235	TM235		6.28246
11	Oligodendrocyte 1	MAG	MAG	Y	6.25008	OL enriched
12	Oligodendrocyte 1	SH3TC2	S3TC2		6.22607
13	Oligodendrocyte 1	CD22	CD22		6.19851
14	Oligodendrocyte 1	NIPAL4	NIPA4		6.16003
15	Oligodendrocyte 1	PLP1	MYPR	Y	6.15753	OL enriched
16	Oligodendrocyte 1	ERMN	ERMIN	Y	6.05974	OL enriched
17	Oligodendrocyte 1	SLC5A11	SC5AB		6.03199
18	Oligodendrocyte 1	MYRF	MYRF		5.97956
19	Oligodendrocyte 1	S1PR5	S1PR5		5.87353
20	Oligodendrocyte 1	CLCA4	CLCA4		5.86054
21	Oligodendrocyte 1	CARNS1	CRNS1	Y	5.85812	OL enriched
22	Oligodendrocyte 1	HOXD1	HXD1		5.85214
23	Oligodendrocyte 1	TMEM125	TM125		5.8333
24	Oligodendrocyte 1	CPB1	SERPH	Y	5.82812	OL enriched
25	Oligodendrocyte 1	ADAMTS14	ATS14		5.76157
Fibroblasts		11/25 detected at protein level, 8/25 enriched in P.FB (blue)
	scRNAseq Database info (ZEBRA for cell-type enrichment rank and cross-referenced in Yang et al.)
Rank	Zebra cell_type (s)	Gene Name	Uniprot ID	MS Detected	log 2 FC (RNA)	Cell Enrichment Yang Database (listed in order, cell types with appreciable expression)
1	Fibroblast 1	COL6A3	CO6A3	Y	6.9018	P.FB (very high), M.FB (lower); P.FB enriched
2	Fibroblast 2	KLHDC7A	KLD7A		6.84667
3	Fibroblast 1	COL1A1	CO1A1	Y	6.0511	P.FB, aSMC, aaSMC; P.FB enriched
4	Fibroblast 2	SLC13A4	S13A4		5.91142
5	Fibroblast 2	ZC3H11B	ZC11B		5.77876
6	Fibroblast 1	STEAP4	STEA4		5.63498
7	Fibroblast 1	SRPX2	SRPX2		5.36847
8	Fibroblast 1	LTBP2	LTBP2		5.21437
9	Fibroblast 1	VIT	VITRN		5.19177
10	Fibroblast 1	FBLN1	FBLN1	Y	5.15464	P.FB enriched
11	Fibroblast 1	CXCL6	CXCL6		5.14139
12	Fibroblast 1	CYP1B1	CP1B1		5.09859
13	Fibroblast 1	EDN3	EDN3		4.91361
14	Fibroblast 1	C7	CO7	Y	4.82383	P.FB enriched
15	Fibroblast 1	CEMIP	CEMIP		4.7768
16	Fibroblast 1	MFAP2	MFAP2	Y	4.72981	P.FB enriched
17	Fibroblast 1	COL3A1	CO3A1	Y	4.57978	P.FB, a. SMC, M.FB; not enriched
18	Fibroblast 2	CPAMD8	CPMD8		4.54108
19	Fibroblast 1	ABCA9	ABCA9	Y	4.42596	P.FB enriched
20	Fibroblast 1	THBS1	TSP1	Y	4.34345	P.FB, PM, aSMC; not enriched
21	Fibroblast 1	ASPN	ASPN	Y	4.34132	P.FB, aSMC, T-PC; P.FB enriched
22	Fibroblast 1	ISLR	ISLR		4.31842
23	Fibroblast 2	CFH	CFAH	Y	4.25919	Ven, ART, P.FB, CAP; not enriched
24	Fibroblast 1	AKR1C2	AK1C2	Y	4.22993	P.FB enriched
25	Fibroblast 1	EBF3	COE3		4.21795
