# Supplementary material for: Data-independent acquisition proteomic analysis of the brain microvasculature in Alzheimer’s disease identifies major pathways of dysfunction and upregulation of cytoprotective responses
Source: Fluids Barriers CNS. 2024 Oct 21;21:84. doi: 10.1186/s12987-024-00581-1 (PMC11492478; doi:10.1186/s12987-024-00581-1)
Supplement: Supplementary file 11 — Supplementary Table 11. [file 12987_2024_581_MOESM11_ESM.xlsx]

## Sheet: Key Table S11
Top Row	Cell type (number of AD-upregulated genes in that cell type)
Subsequent Rows	Protein Uniprot ID/Gene ID
Table 11: Genes that are upregulated in AD brain microvessel cell types, with concordant protein increases in AD microvessels

## Sheet: Table S11
Microglia (47)	Perivascular Macrophages (11)	T Cells (6)	Perivascular Fibroblasts (1)	Meningial Fibroblasts (9)	Ependymal Cells (3)	T-Pericytes (1)	Arteriolar Smooth Muscle Cells (2)	Arteriolar Endothelial Cells (2)	Cortical Astrocytes (3)	Oligodendrocytes (1)	Oligodendrocyte Precursor Cells (1)	Neurons (3)
AMPB/RNPEP
6PGL/PGLS
LKHA4/LTA4H
PPIA/PPIA	PPIA/PPIA
CHRD1/CHORDC1
CNDP2/CNDP2
TKT/TKT
T3HPD/L3HYPDH
PROF1/PFN1
G6PI/GPI
TRXR1/TXNRD1
SCRN1/SCRN1	SCRN1/SCRN1
PTN11/PTPN11
TCTP/TPT1
CRK/CRK
SYNJ1/SYNJ1
PCY2/PCYT2
TPIS/TPI1	TPIS/TPI1
AK1A1/AKR1A1
KAD1/AK1
PSA/NPEPPS
SERC/PSAT1	SERC/PSAT1
PPCE/PREP
GDIR2/ARHGDIB
FSCN1/FSCN1
CCS/CCS
HS105/HSPH1
PTPA/PTPA
SETD7/SETD7
FERM2/FERMT2
IQGA1/IQGAP1
CDC37/CDC37
ACLY/ACLY
COF1/CFL1
IPYR/PPA1
UBA3/UBA3
IPO5/IPO5
TXNL1/TXNL1
NP1L4/NAP1L4
VPS35/VPS35
NMT1/NMT1				NMT1/NMT1
TRAP1/TRAP1
GAB1/GAB1
EF2/EEF2
NXP20/FAM114A1
NASP/NASP
	PA1B2/PAFAH1B2
	FKBP4/FKBP4
	DDI2/DDI2
	BIEA/BLVRA
	EF1B/EEF1B2
	DP13A/APPL1
	DNJB1/DNAJB1
		CYBP/CACYBP
		PLCD1/PLCD1
		APT/APRT
		UBP14/USP14
		HS90A/HSP90AA1
		PPCS/PPCS	PPCS/PPCS
				AHSA1/AHSA1
				GSTM2/GSTM2
				UBC12/UBE2M
				NIT1/NIT1
				TRNT1/TRNT1
				ARMT1/ARMT1
				MK/MDK					MK/MDK
				MK03/MAPK3			MK03/MAPK3
					CAYP1/CAPS
					MPI/MPI	MPI/MPI
					PGAM2/PGAM2			PGAM2/PGAM2	PGAM2/PGAM2
							COR1B/CORO1B
								EF1G/EEF1G
									SAA4/SAA4
										CAH2/CA2
											CBR3/CBR3
												CBR1/CBR1
												TWF1/TWF1
												CAH1/CA1
